# Supplementary material for: Novel Bradykinin-Potentiating Peptides and Three-Finger Toxins from Viper Venom: Combined NGS Venom Gland Transcriptomics and Quantitative Venom Proteomics of the Azemiops feae Viper
Source: Biomedicines. 2020 Jul 28;8(8):249. doi: 10.3390/biomedicines8080249 (PMC7460416; doi:10.3390/biomedicines8080249)
Supplement: Supplementary file 1 [file biomedicines-08-00249-s001.zip]

Archive with 6 entries (6 files):
- Supplementary materials/Table S1.xlsx
- Supplementary materials/Table S3.docx
- Supplementary materials/Table S4.xlsx
- Supplementary materials/Table S5.xlsx
- Supplementary materials/Tables S2.docx
- Supplementary materials/Figures S1-S30-V2.pdf
