# Supplementary material for: Novel Bradykinin-Potentiating Peptides and Three-Finger Toxins from Viper Venom: Combined NGS Venom Gland Transcriptomics and Quantitative Venom Proteomics of the Azemiops feae Viper
Source: Biomedicines. 2020 Jul 28;8(8):249. doi: 10.3390/biomedicines8080249 (PMC7460416; doi:10.3390/biomedicines8080249)
Supplement: Supplementary file 1 [file biomedicines-08-00249-s001.zip › Supplementary materials/Table S1.xlsx]

## Sheet: PEAKS
SeqName	Description	Length	e.Value	sim,mean
TR3569_c0_g1_i1	VSPPA_LACMU ame: Full=Venom plasminogen activator LV-PA ame: Full=LMUT0402S ame: Full=Plasminogen activating ase ame: Full=Snake venom serine protease Short=SVSP Flags: Precursor	284	1.97486e-50	86.4
TR6913_c96_g4_i9	PA2A1_TRIGA ame: Full=Acidic phospholipase A2 1 Short=svPLA2 ame: Full=Phosphatidylcholine 2-acylhydrolase ame: Full=Phospholipase A2 isozyme I Short=PLA2-I Flags: Precursor	630	2.2046e-85	89.4
TR4767_c1_g1_i5	VSP2_BOTJA ame: Full=Thrombin-like enzyme KN-BJ 2 Short=SVTLE ame: Full=Kinin-releasing and fibrinogen-clotting serine protease 2 Flags: Precursor	409	9.89008e-67	86
TR6913_c96_g4_i4	PA2B_TRIBO ame: Full=Basic phospholipase A2 Tbo-G6D49 Short=svPLA2 ame: Full=Phosphatidylcholine 2-acylhydrolase Flags: Precursor	502	4.86205e-57	77.6
TR6913_c96_g1_i6	VSPB_CROAD ame: Full=Snake venom serine ase 11 Short=SVSP Flags: Precursor	821	2.18588e-104	84.1
TR4767_c1_g1_i1	VSP04_TRIST ame: Full=Snake venom serine protease KN4 homolog Short=SVSP Flags: Precursor	321	9.87622e-56	85.8
TR6925_c0_g1_i1	CRVP_CROAT ame: Full=Cysteine-rich venom catrin Short=CRVP ame: Full=Catrin-1 ame: Full=Catrin-2 Flags: Precursor	1429	5.73519e-156	90.6
TR4767_c1_g1_i3	VSP2_BOTJA ame: Full=Thrombin-like enzyme KN-BJ 2 Short=SVTLE ame: Full=Kinin-releasing and fibrinogen-clotting serine protease 2 Flags: Precursor	409	4.03788e-59	85.1
TR4770_c0_g1_i1	OXLA_LACMT ame: Full=L-amino acid oxidase Lm29 ame: Full= Short=LAO Flags: Precursor	2851	0	92.8
TR1669_c1_g1_i1	TXVE_BOTIN ame: Full=Snake venom vascular endothelial growth factor toxin Short=svVEGF ame: Full=VEGF-F Flags: Precursor	1334	8.4017e-64	80.9
TR14748_c0_g1_i1	ENPP2_HUMAN ame: Full=Ectonucleotide pyrophosphatase phosphodiesterase family member 2 Short=E-NPP 2 ame: Full=Autotaxin ame: Full=Extracellular lysophospholipase D Short= Flags: Precursor	3281	0	71.3
TR10553_c0_g1_i1	VSP1_CROAT ame: Full=Snake venom serine protease catroxase-1 Short=SVSP ame: Full=Catroxase I Flags: Precursor	309	1.06737e-45	82.3
TR6913_c96_g4_i7	PA2A1_TRIGA ame: Full=Acidic phospholipase A2 1 Short=svPLA2 ame: Full=Phosphatidylcholine 2-acylhydrolase ame: Full=Phospholipase A2 isozyme I Short=PLA2-I Flags: Precursor	553	9.74185e-68	78.6
TR6913_c96_g4_i13	PA2B_TRIPE ame: Full=Basic phospholipase A2 Tpu-G6D49 Short=svPLA2 ame: Full=Phosphatidylcholine 2-acylhydrolase Flags: Precursor	558	9.7675e-62	78.3
TR6913_c96_g1_i2	VSPB_CROAD ame: Full=Snake venom serine ase 11 Short=SVSP Flags: Precursor	899	5.44342e-104	83.9
TR6955_c7_g2_i1	VM3_NAJAT ame: Full=Zinc metallo ase-disintegrin-like ame: Full=Snake venom metallo ase Short=SVMP Flags: Precursor	1809	0	70.9
TR6913_c96_g4_i11	PA2A1_TRIGA ame: Full=Acidic phospholipase A2 1 Short=svPLA2 ame: Full=Phosphatidylcholine 2-acylhydrolase ame: Full=Phospholipase A2 isozyme I Short=PLA2-I Flags: Precursor	554	3.66477e-62	75.2
TR6917_c2_g2_i4	VM3VB_MACLB ame: Full=Zinc metallo ase-disintegrin-like VLAIP-B ame: Full=Snake venom metallo ase Short=SVMP Flags: Precursor	1525	0	84.9
TR4153_c0_g1_i1	HYAL_ECHOC ame: Full=Hyaluronidase Short=Hy ame: Full=Hyaluronoglucosaminidase ame: Full=Venom spreading factor Flags: Precursor	1783	0	88.5
TR6913_c96_g1_i4	VSPB_CROAD ame: Full=Snake venom serine ase 11 Short=SVSP Flags: Precursor	562	2.68822e-101	84
TR8927_c0_g4_i1	PLB_CROAD ame: Full=Phospholipase B Short=PLB Flags: Precursor	945	0	76.7
TR6913_c96_g2_i1	VSP3_TRIGA ame: Full=Snake venom serine protease 3 Short=SVSP 3 Flags: Precursor	902	3.18397e-27	86.7
TR6917_c2_g2_i6	VM3DK_DABRR ame: Full=Zinc metallo ase-disintegrin-like daborhagin-K ame: Full=Haemorrhagic metallo ase russelysin ame: Full=Snake venom metallo ase Short=SVMP Flags: Precursor	992	6.94851e-146	87.6
TR5664_c0_g1_i1	NGFV_MACLB ame: Full=Venom nerve growth factor Short=v-NGF Short=vNGF Contains: ame: Full=Truncated venom nerve growth factor Flags: Precursor	1103	1.38417e-169	94.9
TR6917_c2_g1_i3	VM3VB_MACLB ame: Full=Zinc metallo ase-disintegrin-like VLAIP-B ame: Full=Snake venom metallo ase Short=SVMP Flags: Precursor	1665	3.6678e-89	81.5
TR4767_c1_g1_i4	VSPBF_MACLB ame: Full=Beta-fibrinogenase Short=VLBF ame: Full=Snake venom serine protease Short=SVSP Flags: Precursor	261	1.40296e-37	88.8
TR8927_c0_g1_i1	PLB_CROAD ame: Full=Phospholipase B Short=PLB Flags: Precursor	935	0	68.9
TR6917_c2_g2_i1	VM3AD_AGKCL ame: Full=Zinc metallo ase-disintegrin-like ACLD ame: Full=Snake venom metallo ase Short=SVMP ame: Full=VMP-III Short= -III Flags: Precursor	1469	0	84.5
TR11712_c0_g1_i3	VM3H3_BOTJA ame: Full=Zinc metallo ase-disintegrin-like HF3 ame: Full=Snake venom metallo ase Short=SVMP Flags: Precursor	682	9.52462e-118	81.2
TR6917_c2_g1_i2	VM3VB_MACLB ame: Full=Zinc metallo ase-disintegrin-like VLAIP-B ame: Full=Snake venom metallo ase Short=SVMP Flags: Precursor	1661	3.61714e-91	82.9
TR12469_c0_g1_i1	CYT1_CROAD ame: Full=Cystatin-1 Flags: Precursor	883	1.71157e-59	87.7
TR3908_c0_g1_i1	VM3AA_CROAT ame: Full=Zinc metallo ase-disintegrin-like atrolysin-A ame: Full=Alpha- ase ame: Full=Hemorrhagic toxin A Short=HT-A ame: Full=Snake venom metallo ase Short=SVMP	394	8.82484e-40	79.6
TR3569_c1_g1_i1	VSPH_BOTJR ame: Full=Snake venom serine protease homolog Short=SVSP Flags: Precursor	247	9.59059e-44	91.6
TR6917_c2_g1_i1	VM32_LACMR ame: Full=Zinc metallo ase-disintegrin-like lachestatin-2 ame: Full=Snake venom metalloprotease Short=SVMP ame: Full=Vascular apoptosis-inducing -like Short=VAP-like	1658	1.35385e-89	83.3
TR6917_c2_g2_i3	VM3HA_GLOHA ame: Full=Zinc metallo ase-disintegrin-like halysase ame: Full=Snake venom metallo ase Short=SVMP ame: Full=Vascular apoptosis-inducing Short=VAP Flags: Precursor	1208	0	89.5
TR35_c0_g1_i1	PRSS8_RAT ame: Full=Prostasin ame: Full=Channel-activating protease 1 Short=CAP1 ame: Full=Serine protease 8 Contains: ame: Full=Prostasin light chain Contains: ame: Full=Prostasin heavy chain Flags: Precursor	1627	1.78508e-84	64.4
TR2072_c0_g1_i2	3NX1_ERYPO ame: Full=Probable weak neurotoxin 3FTx-Lio1 Flags: Precursor	584	2.78291e-25	56.1
TR2518_c0_g1_i1	IOVO_DRONO ame: Full=Ovomucoid Short=OVM Flags: Precursor	757	4.97661e-21	54.3
TR6917_c2_g2_i5	VM2MD_GLOBR ame: Full=Zinc metallo ase disintegrin Contains: ame: Full=Snake venom metallo ase Mt-d Short=SVMP Contains: ame: Full=Disintegrin Flags: Precursor	772	5.66556e-110	92.4
TR1883_c0_g1_i1	VM3V3_AGKPL ame: Full=Zinc metallo ase-disintegrin-like VMP-III Short= -III ame: Full=Snake venom metallo ase Short=SVMP Flags: Precursor	392	8.32066e-65	78.8
TR20_c0_g1_i3	VM3_NAJAT ame: Full=Zinc metallo ase-disintegrin-like ame: Full=Snake venom metallo ase Short=SVMP Flags: Precursor	776	4.89707e-57	70.7
TR2072_c0_g1_i1	3SX1_PSAMO ame: Full=Toxin 3FTx-Psa1 Flags: Precursor	557	1.09755e-17	56
TR4807_c1_g1_i6	PRDX4_MOUSE ame: Full=Peroxiredoxin-4 ame: Full=Antioxidant enzyme AOE372 ame: Full=Peroxiredoxin IV Short=Prx-IV ame: Full=Thioredoxin peroxidase AO372 ame: Full=Thioredoxin-dependent peroxide reductase A0372 Flags: Precursor	900	5.41757e-148	87.2
TR520_c0_g1_i1	CHLE_HUMAN ame: Full=Cholinesterase ame: Full=Acylcholine acylhydrolase ame: Full=Butyrylcholine esterase ame: Full=Choline esterase II ame: Full=Pseudocholinesterase Flags: Precursor	338	8.81204e-14	63.2
TR2149_c0_g3_i1	VEGFA_AGKPI ame: Full=Vascular endothelial growth factor A Flags: Precursor	3841	1.60221e-123	84.9
TR2072_c0_g1_i3	3NX1_LEIMD ame: Full=Toxin 3FTx-Lei1 Flags: Precursor	594	2.24305e-16	53.4
TR5936_c0_g1_i1	QPCT_BOIIR ame: Full=Glutaminyl-peptide cyclotransferase ame: Full=Glutaminyl cyclase Short=QC ame: Full=Glutaminyl-tRNA cyclotransferase Flags: Precursor	249	8.96358e-54	80.5
TR13709_c0_g1_i1	PA2H1_BOTAT ame: Full=Phospholipase A2 homolog 1 Short=svPLA2 homolog ame: Full=Myotoxin I Flags: Precursor	234	2.67688e-34	80.5
TR4076_c0_g1_i1	RISC_RAT ame: Full=Retinoid-inducible serine carboxypeptidase ame: Full=Serine carboxypeptidase 1 Flags: Precursor	296	2.97352e-44	67.8
TR9914_c0_g1_i1	DNS2A_HUMAN ame: Full=Deoxyribonuclease-2-alpha ame: Full=Acid DNase ame: Full=Deoxyribonuclease II alpha Short=DNase II alpha ame: Full=Lysosomal DNase II ame: Full=R31240_2 Flags: Precursor	1629	1.13226e-124	60.5
TR4309_c0_g1_i1	PRDX1_CHICK ame: Full=Peroxiredoxin-1	1042	7.51444e-134	94.2
TR10328_c0_g1_i1	RISC_HUMAN ame: Full=Retinoid-inducible serine carboxypeptidase ame: Full=Serine carboxypeptidase 1 Flags: Precursor	325	4.11315e-48	62.9
TR11712_c0_g1_i4	VM3AA_CROAT ame: Full=Zinc metallo ase-disintegrin-like atrolysin-A ame: Full=Alpha- ase ame: Full=Hemorrhagic toxin A Short=HT-A ame: Full=Snake venom metallo ase Short=SVMP	682	3.65807e-120	79.8
TR11714_c0_g1_i1	MYL6_CHICK ame: Full=Myosin light polypeptide 6 ame: Full=G2 catalytic ame: Full=LC17-GI ame: Full=LC17-NM ame: Full=Myosin light chain alkali smooth-muscle non-muscle isoforms	869	3.34768e-103	86.6
TR12237_c0_g1_i1	CALM_RAT ame: Full=Calmodulin Short=	1262	5.00726e-99	99.5
TR12237_c0_g1_i2	CALM_RAT ame: Full=Calmodulin Short=	1311	8.55305e-99	99.5
TR12237_c0_g1_i3	CALM_RAT ame: Full=Calmodulin Short=	1387	2.85123e-99	99.5
TR12237_c0_g1_i4	CALM_RAT ame: Full=Calmodulin Short=	1215	4.75271e-100	99.5
TR14738_c1_g1_i1	CLC2B_HUMAN ame: Full=C-type lectin domain family 2 member B ame: Full=Activation-induced C-type lectin ame: Full=C-type lectin superfamily member 2 ame: Full=IFN-alpha-2b-inducing-related 1	1033	7.79398e-24	51.6
TR1940_c0_g1_i1	CALM_RAT ame: Full=Calmodulin Short=	614	2.53935e-102	99.5
TR2072_c0_g1_i4	3SX3_SISCA ame: Full=Three-finger toxin 3 Flags: Precursor	594	1.07005e-15	54.3
TR2086_c0_g1_i1	PRVB_BOACO ame: Full=Parvalbumin beta	1004	8.32141e-62	78.9
TR305_c0_g1_i1	ACES_BUNFA ame: Full=Acetylcholinesterase Short=A Flags: Precursor	349	5.03339e-25	59.1
TR3569_c1_g1_i3	VSPBH_BOTAL ame: Full=Thrombin-like enzyme bhalternin Short=SVTLE ame: Full=Fibrinogen-clotting enzyme ame: Full=Snake venom serine protease Short=SVSP Flags: Precursor	273	4.54729e-48	89
TR3908_c0_g2_i1	VM3E_ECHCA ame: Full=Zinc metallo ase-disintegrin-like ecarin ame: Full=Snake venom metallo ase Short=SVMP Flags: Precursor	575	1.42159e-27	78.2
TR4767_c1_g1_i2	VSP2_BOTJA ame: Full=Thrombin-like enzyme KN-BJ 2 Short=SVTLE ame: Full=Kinin-releasing and fibrinogen-clotting serine protease 2 Flags: Precursor	430	1.58057e-65	85.2
TR4767_c1_g1_i7	VSPBF_MACLB ame: Full=Beta-fibrinogenase Short=VLBF ame: Full=Snake venom serine protease Short=SVSP Flags: Precursor	353	7.08902e-66	85.4
TR5401_c0_g1_i1	CYT2_CROAD ame: Full=Cystatin-2 Flags: Precursor	714	2.83671e-68	70.2
TR5401_c0_g2_i1	CYT2_CROAD ame: Full=Cystatin-2 Flags: Precursor	358	6.33543e-26	68.4
TR6913_c96_g1_i3	VSPB_CROAD ame: Full=Snake venom serine ase 11 Short=SVSP Flags: Precursor	902	7.01629e-103	84.1
TR6913_c96_g4_i12	PA2B_TRIBO ame: Full=Basic phospholipase A2 Tbo-G6D49 Short=svPLA2 ame: Full=Phosphatidylcholine 2-acylhydrolase Flags: Precursor	439	4.19524e-61	76.8
TR6913_c96_g4_i14	PA2B_TRIPE ame: Full=Basic phospholipase A2 Tpu-G6D49 Short=svPLA2 ame: Full=Phosphatidylcholine 2-acylhydrolase Flags: Precursor	629	9.60451e-57	75
TR6913_c96_g4_i2	PA2AF_TRIST ame: Full=Acidic phospholipase A2 Ts-A6 Short=svPLA2 ame: Full=CTs-A6 ame: Full=Phosphatidylcholine 2-acylhydrolase Flags: Precursor	298	4.65243e-35	76
TR6913_c96_g4_i6	PA2A_BOTER ame: Full=Acidic phospholipase A2 BE-I-PLA2 Short=svPLA2 ame: Full=Phosphatidylcholine 2-acylhydrolase Flags: Precursor	531	2.14609e-46	92.8
TR6920_c0_g1_i1	POL_XMRV3 ame: Full=Gag-Pol poly Short=Pr180gag-pol Contains: ame: Full=Matrix p15 Short=MA Contains: ame: Full=RNA-binding phospho p12 ame: Full=pp12 Contains: ame: Full=Capsid p30 Short=CA Contains: ame: Full=Nucleocapsid p10 Short=NC-pol Contains: ame: Full=Protease p14 Short=PR Contains: ame: Full=Reverse transcriptase ribonuclease H p80 Short=RT Contains: ame: Full=Integrase p46 Short=IN	869	4.12914e-44	59.3
TR6920_c0_g1_i2	POL_XMRV3 ame: Full=Gag-Pol poly Short=Pr180gag-pol Contains: ame: Full=Matrix p15 Short=MA Contains: ame: Full=RNA-binding phospho p12 ame: Full=pp12 Contains: ame: Full=Capsid p30 Short=CA Contains: ame: Full=Nucleocapsid p10 Short=NC-pol Contains: ame: Full=Protease p14 Short=PR Contains: ame: Full=Reverse transcriptase ribonuclease H p80 Short=RT Contains: ame: Full=Integrase p46 Short=IN	1045	1.809e-43	59.3
TR6955_c7_g1_i1	VM3_NAJAT ame: Full=Zinc metallo ase-disintegrin-like ame: Full=Snake venom metallo ase Short=SVMP Flags: Precursor	872	2.71789e-64	73.1
TR7912_c0_g1_i1	V5NTD_CROAD ame: Full=Snake venom 5 -nucleotidase Short=5 -NT ame: Full=Ecto-5 -nucleotidase Flags: Precursor	923	0	76.5
TR8046_c0_g1_i1	QPCT_GLOBL ame: Full=Glutaminyl-peptide cyclotransferase ame: Full=Glutaminyl cyclase Short=QC ame: Full=Glutaminyl-tRNA cyclotransferase Flags: Precursor	241	1.80408e-48	86.6
TR4153_c0_g2_i1	HYAL1_CERCE ame: Full=Hyaluronidase-1 Short=Hy-1 ame: Full=Hyaluronoglucosaminidase-1 ame: Full=Venom spreading factor Flags: Precursor	2007	0	88.6
TR4153_c0_g3_i1	HYAL1_CERCE ame: Full=Hyaluronidase-1 Short=Hy-1 ame: Full=Hyaluronoglucosaminidase-1 ame: Full=Venom spreading factor Flags: Precursor	1785	0	88.5
TR2518_c0_g2_i1	IOVO_DRONO ame: Full=Ovomucoid Short=OVM Flags: Precursor	684	2.47504e-21	54.6
TR8927_c0_g2_i1	PLB_CROAD ame: Full=Phospholipase B Short=PLB Flags: Precursor	1006	0	68.9
TR8927_c0_g3_i1	PLB_CROAD ame: Full=Phospholipase B Short=PLB Flags: Precursor	1004	0	68.9
TR8927_c0_g3_i2	PLB_CROAD ame: Full=Phospholipase B Short=PLB Flags: Precursor	1009	0	68.9
TR6917_c2_g2_i2	VM3AD_AGKCL ame: Full=Zinc metallo ase-disintegrin-like ACLD ame: Full=Snake venom metallo ase Short=SVMP ame: Full=VMP-III Short= -III Flags: Precursor	1525	0	84.6
TR4767_c1_g1_i6	VSP2_BOTJA ame: Full=Thrombin-like enzyme KN-BJ 2 Short=SVTLE ame: Full=Kinin-releasing and fibrinogen-clotting serine protease 2 Flags: Precursor	377	6.42429e-67	86
TR4767_c1_g1_i9	VSP2_BOTJA ame: Full=Thrombin-like enzyme KN-BJ 2 Short=SVTLE ame: Full=Kinin-releasing and fibrinogen-clotting serine protease 2 Flags: Precursor	377	2.64004e-59	85.1
TR6913_c96_g1_i5	VSPB_CROAD ame: Full=Snake venom serine ase 11 Short=SVSP Flags: Precursor	809	4.07972e-112	85.2
TR4767_c1_g1_i8	VSPBF_MACLB ame: Full=Beta-fibrinogenase Short=VLBF ame: Full=Snake venom serine protease Short=SVSP Flags: Precursor	293	2.14728e-37	88.8
TR3569_c1_g1_i2	VSPH_BOTJR ame: Full=Snake venom serine protease homolog Short=SVSP Flags: Precursor	279	3.9474e-52	93.1
TR4845_c0_g1_i1	Azemiopsin (Gloydius intermedius bradykinin-potentiating and C-type natriuretic peptides)	374	6e-103	86
TR14344_c0_g2_i1	VM3_NAJAT ame: Full=Zinc metallo ase-disintegrin-like ame: Full=Snake venom metallo ase Short=SVMP Flags: Precursor	243	7.20418e-09	91.6
TR1190_c0_g1_i1	PLI9_LACMU ame: Full=Phospholipase A2 inhibitor clone 09 Short=alpha-PLI Flags: Precursor	595	2.96125e-84	86.7
TR4845_c1_g1_i1	Agkistrodon blomhoffi mRNA for BPP-CNP precursor homolog (C-type natriuretic peptide precursor)	412	3e-46	93
TR8528_c0_g1_i1	PLIB_GLOBS ame: Full=Phospholipase A2 inhibitor Short=beta-PLI Flags: Precursor	1405	0	51.4
TR10315_c0_g1_i2	CYTB_PANTR ame: Full=Cystatin-B ame: Full=Stefin-B	590	1.73453e-40	77.8
TR4845_c0_g2_i1	---NA---	1069	NA	NA
TR5360_c0_g2_i1	---NA---	867	NA	NA
TR8528_c0_g2_i1	PLIB_GLOBS ame: Full=Phospholipase A2 inhibitor Short=beta-PLI Flags: Precursor	1397	0	51.4
TR14528_c0_g1_i1	LICH_CROAD ame: Full= lysosomal acid lipase cholesteryl ester hydrolase Short=Acid cholesteryl ester hydrolase Short=LAL ame: Full=Cholesteryl esterase ame: Full=Lipase A ame: Full=Sterol esterase Flags: Precursor	2168	0	78.3
TR11257_c0_g1_i1	PP16B_HUMAN ame: Full= phosphatase 1 regulatory inhibitor subunit 16B ame: Full=Ankyrin repeat domain-containing 4 ame: Full=CAAX box TIMAP ame: Full=TGF-beta-inhibited membrane-associated Short=hTIMAP Flags: Precursor	986	2.78263e-97	71.3
TR11682_c0_g2_i1	UFSP2_PONAB ame: Full=Ufm1-specific protease 2 Short= 2	1978	1.82223e-137	83.7
TR11682_c0_g3_i1	UFSP2_PONAB ame: Full=Ufm1-specific protease 2 Short= 2	2025	2.85905e-137	83.7
TR11682_c0_g3_i2	UFSP2_PONAB ame: Full=Ufm1-specific protease 2 Short= 2	2312	4.53454e-136	83.7
TR6045_c2_g1_i1	OSBL1_HUMAN ame: Full=Oxysterol-binding -related 1 Short=ORP-1 Short=OSBP-related 1	556	1.14414e-92	62.5
TR6157_c0_g1_i1	ANR52_CHICK ame: Full=Serine threonine- phosphatase 6 regulatory ankyrin repeat subunit C Short=PP6-ARS-C Short=Serine threonine- phosphatase 6 regulatory subunit ARS-C	577	4.42735e-108	78.5
TR11687_c0_g1_i1	RENI_CANFA ame: Full=Renin ame: Full=Angiotensinogenase Flags: Precursor	1847	2.63793e-153	69.5
TR5055_c0_g1_i1	HBA_DRYME ame: Full=Hemoglobin subunit alpha-A ame: Full=Alpha-A-globin ame: Full=Hemoglobin alpha-A chain	906	1.44005e-83	80.6
TR5055_c1_g1_i1	HBB1_DRYME ame: Full=Hemoglobin subunit beta-1 ame: Full=Beta-1-globin ame: Full=Hemoglobin beta-1 chain ame: Full=Hemoglobin beta-I chain	472	3.93811e-48	82.3
TR2220_c0_g1_i1	IGHM_MESAU ame: Full=Ig mu chain C region	360	6.65945e-33	69.5
TR11598_c0_g1_i1	IGHM_CHICK ame: Full=Ig mu chain C region	427	3.70056e-15	53.33
TR13623_c0_g1_i1	TRFE_ANAPL ame: Full=Ovotransferrin	1129	2.7443e-93	64.7
TR13615_c0_g1_i1	TRFE_PIG ame: Full=Serotransferrin Short=Transferrin ame: Full=Beta-1 metal-binding globulin ame: Full=Siderophilin	667	2.27872e-66	65.3
TR6948_c0_g1_i1	HBAD_DRYME ame: Full=Hemoglobin subunit alpha-D ame: Full=Alpha-D-globin ame: Full=Hemoglobin alpha-D chain	677	5.47878e-93	77.4
TR6956_c0_g1_i2	Bothrops atrox batroxobin gene	751	0.0	90
TR15006_c0_g1_i1	AMPN_PIG ame: Full=Aminopeptidase N Short=AP-N Short=pAPN ame: Full=Alanyl aminopeptidase ame: Full=Aminopeptidase M Short=AP-M ame: Full=Microsomal aminopeptidase ame: Full=gp130 ame: CD_antigen=CD13	316	5.96355e-47	87.6
TR9414_c0_g2_i1	Deinagkistrodon acutus mRNA for lipocalin homologue	726	9e-149	82
TR14276_c0_g1_i1	acidic mammalian chitinase-like	1529	3e-53	46
TR9076_c0_g1_i1	TRFE_HORSE ame: Full=Serotransferrin Short=Transferrin ame: Full=Beta-1 metal-binding globulin ame: Full=Siderophilin Flags: Precursor	259	9.61969e-15	59.2
TR11999_c0_g1_i1	S10A6_CHICK ame: Full= S100-A6 ame: Full=Calcyclin ame: Full=S100 calcium-binding A6	526	1.51826e-34	83
TR1651_c0_g1_i1	CBPE_MOUSE ame: Full=Carboxypeptidase E Short=CPE ame: Full=Carboxypeptidase H Short=CPH ame: Full=Enkephalin convertase ame: Full=Prohormone-processing carboxypeptidase Flags: Precursor	2020	0	86.7
TR5449_c0_g1_i1	AAGAB_PONAB ame: Full=Alpha- and gamma-adaptin-binding p34	1215	2.83137e-83	78.5
TR8702_c0_g1_i1	AMPN_CHICK ame: Full=Aminopeptidase Ey	310	4.12184e-36	77.3
TR6054_c0_g1_i1	---NA---	501	NA	NA
TR9401_c0_g1_i1	SAMP_BOVIN ame: Full=Serum amyloid P-component Short=SAP Flags: Precursor	1068	5.73258e-55	64.3
TR4101_c0_g1_i1	S10AB_CHICK ame: Full= S100-A11 ame: Full=Calgizzarin ame: Full=S100 calcium-binding A11	612	2.35687e-47	77.9
TR6918_c1_g1_i1	LV140_HUMAN ame: Full=Immunoglobulin lambda variable 1-40 ame: Full=Ig lambda chain V-I region NEWM Flags: Precursor	1021	8.07745e-31	64.7
TR12567_c0_g2_i1	SAP_CHICK ame: Full=Prosaposin ame: Full=Proactivator polypeptide Contains: ame: Full=Saposin-A Contains: ame: Full=Saposin-B Contains: ame: Full=Saposin-C Contains: ame: Full=Saposin-D Flags: Precursor	3487	0	63.2
TR3112_c0_g1_i1	MSMB2_PROFL ame: Full=Small serum 2 Short=SSP-2 Flags: Precursor	277	2.54266e-11	85.5
TR13075_c0_g1_i1	CFAH_MOUSE ame: Full=Complement factor H ame: Full= beta-1-H Flags: Precursor	381	5.16092e-21	52.5
TR7945_c0_g1_i1	ERAP1_RAT ame: Full=Endoplasmic reticulum aminopeptidase 1 ame: Full=ARTS-1 ame: Full=Adipocyte-derived leucine aminopeptidase Short=A-LAP ame: Full=Aminopeptidase PILS ame: Full=Puromycin-insensitive leucyl-specific aminopeptidase Short=PILS-AP	2801	0	68.5
TR10776_c0_g2_i1	PDIA1_CHICK ame: Full= disulfide-isomerase Short=PDI ame: Full=Cellular thyroid hormone-binding ame: Full=Prolyl 4-hydroxylase subunit beta ame: Full=Retina cognin Short=R-cognin Flags: Precursor	935	4.57514e-135	88.2
TR1949_c0_g1_i1	PPT1_MACFA ame: Full=Palmitoyl- thioesterase 1 Short=PPT-1 ame: Full=Palmitoyl- hydrolase 1 Flags: Precursor	832	1.1835e-140	72.5
TR3606_c0_g1_i1	LGMN_BOVIN ame: Full=Legumain ame: Full=Asparaginyl endopeptidase ame: Full= cysteine 1 Flags: Precursor	2260	0	73.5
TR4777_c1_g1_i1	ACTG_PELLE ame: Full= cytoplasmic 2 ame: Full=Cytoplasmic actin type 5 ame: Full=Gamma-actin Contains: ame: Full= cytoplasmic N-terminally processed	841	0	100
TR7958_c0_g1_i1	PPIB_CHICK ame: Full=Peptidyl-prolyl cis-trans isomerase B Short=PPIase B ame: Full=Cyclophilin B ame: Full=Rotamase B ame: Full=S-cyclophilin Short=SCYLP Flags: Precursor	1078	5.70532e-98	89.1
TR456_c0_g1_i1	---NA---	399	NA	NA
TR8798_c0_g1_i1	Echis ocellatus venom metalloprotease PII-SVMP	262	7e-66	87
TR8702_c1_g1_i1	AMPN_CHICK ame: Full=Aminopeptidase Ey	229	3.72566e-18	69.44
TR14356_c0_g1_i1	NPC2_HUMAN ame: Full=Epididymal secretory E1 ame: Full=Human epididymis-specific 1 Short=He1 ame: Full=Niemann-Pick disease type C2 Flags: Precursor	781	2.78546e-58	66.9
TR9275_c0_g1_i1	ANXA1_RABIT ame: Full=Annexin A1 ame: Full=Annexin I ame: Full=Annexin-1 ame: Full=Calpactin II ame: Full=Calpactin-2 ame: Full=Chromobindin-9 ame: Full=Lipocortin I ame: Full=Phospholipase A2 inhibitory ame: Full=p35	1408	5.38918e-166	81.9
TR2568_c0_g1_i1	K2CO_CHICK ame: Full= type II cytoskeletal cochleal ame: Full=Cytokeratin otokeratin	2057	0	85.5
TR5301_c0_g1_i1	RL40_BOVIN ame: Full=Ubiquitin-60S ribosomal L40 ame: Full=Ubiquitin A-52 residue ribosomal fusion product 1 Contains: ame: Full=Ubiquitin Contains: ame: Full=60S ribosomal L40 ame: Full=CEP52 Flags: Precursor	692	3.84211e-89	96.1
TR3537_c0_g1_i1	IC1_HUMAN ame: Full=Plasma protease C1 inhibitor Short=C1 Inh Short=C1Inh ame: Full=C1 esterase inhibitor ame: Full=C1-inhibiting factor ame: Full=Serpin G1 Flags: Precursor	1768	1.04801e-76	54.1
TR59_c0_g1_i1	AMPE_HUMAN ame: Full=Glutamyl aminopeptidase Short=EAP ame: Full=Aminopeptidase A Short=AP-A ame: Full=Differentiation antigen gp160 ame: CD_antigen=CD249	2925	0	64.5
TR5388_c0_g1_i1	EXTL2_HUMAN ame: Full=Exostosin-like 2 ame: Full=Alpha-1,4-N-acetylhexosaminyltransferase EXTL2 ame: Full=Alpha- cT EXTL2 ame: Full=EXT-related 2 ame: Full=Glucuronyl-galactosyl-proteoglycan 4-alpha-N-acetylglucosaminyltransferase Contains: ame: Full=Processed exostosin-like 2	762	4.05116e-156	60.4
TR4387_c0_g1_i1	CFAH_BOVIN ame: Full=Complement factor H ame: Full=H factor 1 Flags: Precursor	614	6.63259e-47	49.7
TR6322_c0_g1_i1	Azemiops feae clone Aze-2 lipocalin	315	8e-106	99
TR8705_c0_g1_i1	RNT2_HUMAN ame: Full=Ribonuclease T2 ame: Full=Ribonuclease 6 Flags: Precursor	968	9.85679e-83	55.3
TR10958_c0_g1_i1	NAAA_RAT ame: Full=N-acylethanolamine-hydrolyzing acid amidase ame: Full=N-acylsphingosine amidohydrolase-like Short=ASAH Contains: ame: Full=N-acylethanolamine-hydrolyzing acid amidase subunit alpha Contains: ame: Full=N-acylethanolamine-hydrolyzing acid amidase subunit beta Flags: Precursor	292	1.48777e-34	70.7
TR7623_c0_g1_i1	GSTM1_BOVIN ame: Full=Glutathione S-transferase Mu 1 ame: Full=GST class-mu 1 ame: Full=GSTM1-1	952	1.07468e-118	84.8
TR10547_c0_g1_i1	GSTA2_CHICK ame: Full=Glutathione S-transferase ame: Full=Class-alpha	1080	4.37084e-107	79.2
TR59_c1_g1_i1	AMPE_PIG ame: Full=Glutamyl aminopeptidase Short=EAP ame: Full=Aminopeptidase A Short=AP-A ame: CD_antigen=CD249	848	3.16691e-56	70.6
TR12499_c0_g2_i1	K1C19_BOVIN ame: Full= type I cytoskeletal 19 ame: Full=Cytokeratin-19 Short=CK-19 ame: Full=Keratin-19 Short=K19	1662	7.22088e-164	89.5
TR14530_c0_g1_i1	GRP78_CHICK ame: Full=78 kDa glucose-regulated Short=GRP-78 ame: Full=Heat shock 70 kDa 5 ame: Full=Immunoglobulin heavy chain-binding Short= Flags: Precursor	556	4.1238e-70	97.2
TR13421_c0_g1_i1	Protobothrops mucrosquamatus complement factor B-like	253	1e-93	95
TR10996_c0_g1_i1	CFAH_BOVIN ame: Full=Complement factor H ame: Full=H factor 1 Flags: Precursor	423	6.55817e-07	50.33
TR5360_c0_g1_i1	Protobothrops mucrosquamatus phospholipase A2 inhibitor subunit gamma B-like	818	0.0	91
TR9352_c0_g1_i1	HEXA_BOVIN ame: Full=Beta-hexosaminidase subunit alpha ame: Full=Beta-N-acetylhexosaminidase subunit alpha Short=Hexosaminidase subunit A ame: Full=N-acetyl-beta-glucosaminidase subunit alpha Flags: Precursor	1414	0	79.6
TR1785_c0_g1_i1	H4_MYTTR ame: Full=Histone H4	347	3.45608e-34	99.8
TR12447_c0_g1_i1	GRN_HUMAN ame: Full=Granulins ame: Full=Proepithelin Short=PEPI Contains: ame: Full=Acrogranin ame: Full=Glyco of 88 Kda Short=GP88 Short=Glyco 88 ame: Full=Progranulin Contains: ame: Full=Paragranulin Contains: ame: Full=Granulin-1 ame: Full=Granulin G Contains: ame: Full=Granulin-2 ame: Full=Granulin F Contains: ame: Full=Granulin-3 ame: Full=Granulin B Contains: ame: Full=Granulin-4 ame: Full=…	384	3.61706e-17	59.9
TR10976_c0_g1_i1	CFAB_MOUSE ame: Full=Complement factor B ame: Full=C3 C5 convertase Contains: ame: Full=Complement factor B Ba fragment Contains: ame: Full=Complement factor B Bb fragment Flags: Precursor	307	1.96367e-22	72.17
TR9294_c0_g2_i1	ANXA2_CHICK ame: Full=Annexin A2 ame: Full=Annexin II ame: Full=Annexin-2 ame: Full=Calpactin I heavy chain ame: Full=Calpactin-1 heavy chain ame: Full=Chromobindin-8 ame: Full=Lipocortin II ame: Full=Placental anticoagulant IV Short=PAP-IV ame: Full= I ame: Full=p36	1508	0	93.7
TR3556_c0_g2_i1	GSLG1_CHICK ame: Full=Golgi apparatus 1 ame: Full=Cysteine-rich fibroblast growth factor receptor Flags: Precursor	589	1.57261e-118	90.17
TR1857_c1_g1_i1	GRP78_PIG ame: Full=78 kDa glucose-regulated Short=GRP-78 ame: Full=Heat shock 70 kDa 5 ame: Full=Immunoglobulin heavy chain-binding Short=	332	6.47921e-66	97.9
TR13662_c0_g1_i1	S10AC_BOVIN ame: Full= S100-A12 ame: Full=Calcium-binding in amniotic fluid 1 Short=CAAF1 ame: Full=Calgranulin-C Short=CAGC ame: Full=Cornea-associated antigen Short=CO-AG ame: Full=Extracellular newly identified RAGE-binding Short=EN-RAGE ame: Full=RAGE-binding ame: Full=S100 calcium-binding A12	558	3.66922e-19	63.1
TR6976_c0_g1_i1	GRN_HUMAN ame: Full=Granulins ame: Full=Proepithelin Short=PEPI Contains: ame: Full=Acrogranin ame: Full=Glyco of 88 Kda Short=GP88 Short=Glyco 88 ame: Full=Progranulin Contains: ame: Full=Paragranulin Contains: ame: Full=Granulin-1 ame: Full=Granulin G Contains: ame: Full=Granulin-2 ame: Full=Granulin F Contains: ame: Full=Granulin-3 ame: Full=Granulin B Contains: ame: Full=Granulin-4 ame: Full=…	276	7.73535e-30	62.75
TR2717_c0_g1_i1	GRP78_PONAB ame: Full=78 kDa glucose-regulated Short=GRP-78 ame: Full=Heat shock 70 kDa 5 Flags: Precursor	530	2.43119e-113	98.3
TR5872_c0_g1_i1	CFAH_MOUSE ame: Full=Complement factor H ame: Full= beta-1-H Flags: Precursor	436	7.34296e-13	45
TR34_c0_g1_i1	TPIS_CHICK ame: Full=Triosephosphate isomerase Short=TIM ame: Full=Triose-phosphate isomerase	1323	1.1527e-166	91.4
TR1527_c0_g1_i1	NAAA_HUMAN ame: Full=N-acylethanolamine-hydrolyzing acid amidase ame: Full=Acid ceramidase ame: Full=N-acylsphingosine amidohydrolase-like Short=ASAH Contains: ame: Full=N-acylethanolamine-hydrolyzing acid amidase subunit alpha Contains: ame: Full=N-acylethanolamine-hydrolyzing acid amidase subunit beta Flags: Precursor	409	5.35629e-64	62.9
TR6064_c0_g1_i1	IGHE_RAT ame: Full=Ig epsilon chain C region	1537	7.23282e-67	49.3
TR6842_c0_g1_i1	HEXB_MOUSE ame: Full=Beta-hexosaminidase subunit beta ame: Full=Beta-N-acetylhexosaminidase subunit beta Short=Hexosaminidase subunit B ame: Full=N-acetyl-beta-glucosaminidase subunit beta Flags: Precursor	440	1.13465e-60	80.9
TR10776_c0_g1_i1	PDIA1_CHICK ame: Full= disulfide-isomerase Short=PDI ame: Full=Cellular thyroid hormone-binding ame: Full=Prolyl 4-hydroxylase subunit beta ame: Full=Retina cognin Short=R-cognin Flags: Precursor	1777	2.25694e-134	93.1
TR4637_c0_g1_i1	MA2B1_HUMAN ame: Full=Lysosomal alpha-mannosidase Short=Laman ame: Full=Lysosomal acid alpha-mannosidase ame: Full=Mannosidase alpha class 2B member 1 ame: Full=Mannosidase alpha-B Contains: ame: Full=Lysosomal alpha-mannosidase A peptide Contains: ame: Full=Lysosomal alpha-mannosidase B peptide Contains: ame: Full=Lysosomal alpha-mannosidase C peptide Contains: ame: Full=Lysosomal alpha-mannosid…	2682	0	64.7
TR11733_c0_g1_i1	LDHB_CHICK ame: Full=L-lactate dehydrogenase B chain Short=LDH-B	489	3.80956e-50	91.4
TR12401_c0_g1_i1	PPIA_HUMAN ame: Full=Peptidyl-prolyl cis-trans isomerase A Short=PPIase A ame: Full=Cyclophilin A ame: Full=Cyclosporin A-binding ame: Full=Rotamase A Contains: ame: Full=Peptidyl-prolyl cis-trans isomerase N-terminally processed	889	1.45242e-99	90.5
TR14168_c0_g1_i1	SIAE_PONAB ame: Full=Sialate O-acetylesterase ame: Full=Sialic acid-specific 9-O-acetylesterase Flags: Precursor	495	3.13848e-65	70.5
TR2607_c0_g1_i1	BGAL_PONAB ame: Full=Beta-galactosidase ame: Full=Acid beta-galactosidase Short=Lactase Flags: Precursor	1276	0	82.3
TR6002_c0_g1_i1	B2MG_RABIT ame: Full=Beta-2-microglobulin	1106	2.55836e-32	69.9
TR10805_c0_g1_i1	FAM3C_MOUSE ame: Full= FAM3C ame: Full=Interleukin-like EMT inducer Flags: Precursor	1099	6.09701e-141	84.7
TR10281_c0_g1_i1	SIAE_RAT ame: Full=Sialate O-acetylesterase ame: Full=Sialic acid-specific 9-O-acetylesterase ame: Full=Yolk sac 2 Contains: ame: Full=Sialate O-acetylesterase small subunit Contains: ame: Full=Sialate O-acetylesterase large subunit Flags: Precursor	363	2.64228e-31	68.75
TR12572_c0_g1_i1	CREG1_HUMAN ame: Full= CREG1 ame: Full=Cellular repressor of E1A-stimulated genes 1 Flags: Precursor	882	3.88522e-73	69.4
TR2962_c0_g1_i1	HSP70_CHICK ame: Full=Heat shock 70 kDa Short=HSP70	2432	0	94.9
TR2463_c0_g1_i1	GILT_BOVIN ame: Full=Gamma-interferon-inducible lysosomal thiol reductase ame: Full=IFI30 Flags: Precursor	1114	9.44499e-60	54.11
TR6947_c0_g2_i2	GELS_CHICK ame: Full=Gelsolin ame: Full=Actin-depolymerizing factor Short=ADF ame: Full=Brevin ame: Full=Homogenin Flags: Precursor	2444	0	85.7
TR6859_c1_g1_i1	K2C6A_MOUSE ame: Full= type II cytoskeletal 6A ame: Full=Cytokeratin-6A Short=CK-6A ame: Full=Keratin-6-alpha Short=mK6-alpha ame: Full=Keratin-6A Short=K6A	609	3.09116e-111	89.8
TR5382_c0_g1_i2	TBB_PARLI ame: Full=Tubulin beta chain ame: Full=Beta-tubulin	1489	0	99
TR10900_c0_g1_i1	RISC_RAT ame: Full=Retinoid-inducible serine carboxypeptidase ame: Full=Serine carboxypeptidase 1 Flags: Precursor	257	7.62488e-36	77.75
TR1857_c0_g1_i1	GRP78_PIG ame: Full=78 kDa glucose-regulated Short=GRP-78 ame: Full=Heat shock 70 kDa 5 ame: Full=Immunoglobulin heavy chain-binding Short=	349	2.25397e-66	99.7
TR8219_c0_g1_i1	BGAL_MACFA ame: Full=Beta-galactosidase ame: Full=Acid beta-galactosidase Short=Lactase Flags: Precursor	943	3.30649e-109	70.1
TR1201_c0_g1_i1	CFAH_MOUSE ame: Full=Complement factor H ame: Full= beta-1-H Flags: Precursor	1088	3.92034e-68	46.4
TR11679_c0_g1_i1	NUCB2_RAT ame: Full=Nucleobindin-2 ame: Full=DNA-binding NEFA ame: Full=Prepronesfatin Contains: ame: Full=Nesfatin-1 Flags: Precursor	2408	4.52717e-180	81.5
TR12119_c0_g1_i1	DKK3_CHICK ame: Full=Dickkopf-related 3 Short=Dickkopf-3 Short=Dkk-3 ame: Full=Lens fiber CLFEST4 Flags: Precursor	232	2.8783e-32	70
TR4777_c3_g2_i1	ACTS_CHICK ame: Full= alpha skeletal muscle ame: Full=Alpha-actin-1 Flags: Precursor	2047	0	98
TR5045_c0_g1_i1	ERP44_MOUSE ame: Full=Endoplasmic reticulum resident 44 Short=ER 44 Short=ERp44 ame: Full=Thioredoxin domain-containing 4 Flags: Precursor	1753	0	62.4
TR12416_c0_g1_i1	NDK_CHICK ame: Full=Nucleoside diphosphate kinase Short=NDK Short=NDP kinase	763	2.82733e-99	94.5
TR14637_c0_g1_i1	MGT5A_CRIGR ame: Full=Alpha-1,6-mannosylglyco 6-beta-N-acetylglucosaminyltransferase A ame: Full=Alpha-mannoside beta-1,6-N-acetylglucosaminyltransferase ame: Full= c-T V Short=GNT-V ame: Full=Mannoside acetylglucosaminyltransferase 5 ame: Full=N-acetylglucosaminyl-transferase V	230	2.3272e-39	75.71
TR7459_c0_g1_i1	CATZ_BOVIN ame: Full=Cathepsin Z Flags: Precursor	227	3.60318e-39	88.25
TR5383_c0_g1_i1	CAPSL_MOUSE ame: Full=Calcyphosin	1363	5.39916e-82	69.1
TR2782_c0_g1_i1	TAGL2_MOUSE ame: Full=Transgelin-2 ame: Full=SM22-beta	838	2.06844e-118	86.1
TR2193_c0_g1_i1	GSLG1_HUMAN ame: Full=Golgi apparatus 1 ame: Full=CFR-1 ame: Full=Cysteine-rich fibroblast growth factor receptor ame: Full=E-selectin ligand 1 Short=ESL-1 ame: Full=Golgi sialoglyco MG-160 Flags: Precursor	552	5.63487e-106	89.33
TR12624_c0_g1_i1	LYAG_HUMAN ame: Full=Lysosomal alpha-glucosidase ame: Full=Acid maltase ame: Full=Aglucosidase alfa Contains: ame: Full=76 kDa lysosomal alpha-glucosidase Contains: ame: Full=70 kDa lysosomal alpha-glucosidase Flags: Precursor	2452	0	70.8
TR7662_c0_g1_i1	CD63_HUMAN ame: Full=CD63 antigen ame: Full=Granulophysin ame: Full=Lysosomal-associated membrane 3 Short=LAMP-3 ame: Full=Melanoma-associated antigen ME491 ame: Full=OMA81H ame: Full=Ocular melanoma-associated antigen ame: Full=Tetraspanin-30 Short=Tspan-30 ame: CD_antigen=CD63	1133	1.66991e-44	64.5
TR8936_c0_g1_i2	ALDH2_MESAU ame: Full=Aldehyde mitochondrial ame: Full=ALDH class 2 ame: Full=ALDH-E2 ame: Full=ALDH1	1708	0	90.9
TR9031_c0_g1_i1	CATB_CHICK ame: Full=Cathepsin B ame: Full=Cathepsin B1 Contains: ame: Full=Cathepsin B light chain Contains: ame: Full=Cathepsin B heavy chain Flags: Precursor	1243	0	81.1
TR4626_c0_g1_i1	GLRX1_RAT ame: Full=Glutaredoxin-1 ame: Full=Thioltransferase-1 Short=TTase-1	810	6.20868e-36	68.9
TR2115_c0_g1_i1	TBA1B_RAT ame: Full=Tubulin alpha-1B chain ame: Full=Alpha-tubulin 2 ame: Full=Tubulin alpha-2 chain Contains: ame: Full=Detyrosinated tubulin alpha-1B chain	1635	0	99
TR3556_c0_g4_i1	GSLG1_CHICK ame: Full=Golgi apparatus 1 ame: Full=Cysteine-rich fibroblast growth factor receptor Flags: Precursor	1697	0	89.67
TR6073_c0_g2_i1	HSP7C_RAT ame: Full=Heat shock cognate 71 kDa ame: Full=Heat shock 70 kDa 8	1161	0	97.4
TR11704_c0_g1_i2	GPX3_RAT ame: Full=Glutathione peroxidase 3 Short=GPx-3 Short=GSHPx-3 ame: Full=Plasma glutathione peroxidase Short=GPx-P Short=GSHPx-P Flags: Precursor	2197	4.67203e-91	80.1
TR14780_c0_g1_i1	1433Z_CHICK ame: Full=14-3-3 zeta	1931	8.20862e-164	96.3
TR14310_c0_g1_i1	TSK_CHICK ame: Full=Tsukushin Short=Tsukushi ame: Full=C-TSK ame: Full=Leucine-rich repeat-containing 54 Flags: Precursor	1292	2.17942e-164	61.8
TR7884_c0_g1_i1	PDIA6_HUMAN ame: Full= disulfide-isomerase A6 ame: Full=Endoplasmic reticulum 5 Short=ER 5 Short=ERp5 ame: Full= disulfide isomerase P5 ame: Full=Thioredoxin domain-containing 7 Flags: Precursor	1820	0	78.4
TR3542_c0_g1_i1	CFAH_HUMAN ame: Full=Complement factor H ame: Full=H factor 1 Flags: Precursor	1009	1.42084e-64	51.6
TR5379_c0_g1_i1	ACBP_CHAVI ame: Full=Acyl- -binding Short=ACBP ame: Full=EP	651	7.84351e-40	84.7
TR760_c0_g1_i1	THIO_OPHHA ame: Full=Thioredoxin Short=Trx	559	1.01392e-71	83.6
TR8195_c0_g1_i1	uncharacterized protein LOC103050759 [Python bivittatus]	395	8e-08	51
TR9199_c0_g1_i1	MIF_PIG ame: Full=Macrophage migration inhibitory factor Short=MIF ame: Full=Glycosylation-inhibiting factor Short=GIF ame: Full=L-dopachrome isomerase ame: Full=L-dopachrome tautomerase ame: Full=Phenylpyruvate tautomerase	450	1.0383e-44	81
TR6918_c1_g1_i2	IGLL5_HUMAN ame: Full=Immunoglobulin lambda-like polypeptide 5 ame: Full=G lambda-1 ame: Full=Germline immunoglobulin lambda 1 Flags: Precursor	782	8.0033e-19	64.1
TR11657_c0_g1_i1	SELM_XENLA ame: Full=Seleno M Short= Flags: Precursor	1421	1.29973e-43	78
TR4840_c0_g1_i1	ANXA5_CHICK ame: Full=Annexin A5 ame: Full=Anchorin CII ame: Full=Annexin V ame: Full=Annexin-5 ame: Full=Calphobindin I Short=CBP-I ame: Full=Endonexin II ame: Full=Lipocortin V ame: Full=Placental anticoagulant I Short=PAP-I ame: Full=Thromboplastin inhibitor ame: Full=Vascular anticoagulant-alpha Short=VAC-alpha	1988	6.8337e-179	81.7
TR7922_c0_g1_i1	EF2_CALJA ame: Full=Elongation factor 2 Short=EF-2	1426	0	95.8
TR3250_c0_g1_i1	EF1A_CHICK ame: Full=Elongation factor 1-alpha 1 Short=EF-1-alpha-1 ame: Full=Elongation factor Tu Short=EF-Tu	930	0	97.8
TR10574_c0_g1_i1	GNS_HUMAN ame: Full=N-acetylglucosamine-6-sulfatase ame: Full=Glucosamine-6-sulfatase Short=G6S Flags: Precursor	2292	0	72.4
TR2107_c1_g1_i1	SBP1A_XENLA ame: Full=Selenium-binding 1-A	2227	0	84.3
TR11676_c0_g1_i1	MDHC_HUMAN ame: Full=Malate cytoplasmic ame: Full=Cytosolic malate dehydrogenase ame: Full=Diiodophenylpyruvate reductase	1690	0	92.2
TR5450_c0_g1_i1	G3P_PELSI ame: Full=Glyceraldehyde-3-phosphate dehydrogenase Short=GAPDH ame: Full=Peptidyl-cysteine S-nitrosylase GAPDH	1351	0	95.2
TR5999_c1_g1_i1	ASPG_HUMAN ame: Full=N(4)-(beta-N-acetylglucosaminyl)-L-asparaginase ame: Full=Aspartylglucosaminidase ame: Full=Glycosylasparaginase ame: Full=N4-(N-acetyl-beta-glucosaminyl)-L-asparagine amidase Contains: ame: Full=Glycosylasparaginase alpha chain Contains: ame: Full=Glycosylasparaginase beta chain Flags: Precursor	612	9.71444e-59	75.8
TR5288_c0_g1_i1	H2B7_CHICK ame: Full=Histone H2B 7 ame: Full=H2B VII	372	2.25227e-60	98.4
TR2092_c0_g1_i2	CATL1_CANFA ame: Full=Cathepsin L1 ame: Full=Cathepsin L Contains: ame: Full=Cathepsin L1 heavy chain Contains: ame: Full=Cathepsin L1 light chain Flags: Precursor	1570	1.33327e-166	80.3
TR1531_c0_g1_i1	MDHM_MOUSE ame: Full=Malate mitochondrial Flags: Precursor	1383	0	89.5
TR2362_c0_g1_i1	DKK3_CHICK ame: Full=Dickkopf-related 3 Short=Dickkopf-3 Short=Dkk-3 ame: Full=Lens fiber CLFEST4 Flags: Precursor	320	1.00454e-21	64.67
TR2122_c0_g1_i1	HSP13_HUMAN ame: Full=Heat shock 70 kDa 13 ame: Full=Microsomal stress-70 ATPase core ame: Full=Stress-70 chaperone microsome-associated 60 kDa Flags: Precursor	3205	0	70
TR4762_c0_g2_i1	PDIA3_CHICK ame: Full= disulfide-isomerase A3 ame: Full=Endoplasmic reticulum resident 57 Short=ER 57 Short=ERp57 ame: Full=Glucose-regulated thiol oxidoreductase 58 kDa Flags: Precursor	1877	0	77.9
TR2677_c0_g1_i1	CATA_CANFA ame: Full=Catalase	2039	0	89.6
TR15087_c0_g1_i1	1433S_SHEEP ame: Full=14-3-3 sigma ame: Full=Stratifin	298	1.85474e-60	90.2
TR14855_c0_g1_i1	PLAK_RAT ame: Full=Junction plakoglobin	2876	0	89.2
TR6894_c0_g1_i1	KCRB_CHICK ame: Full=Creatine kinase B-type ame: Full=B-CK ame: Full=Creatine kinase B chain	1561	0	91.8
TR10548_c0_g1_i1	TOR1B_HUMAN ame: Full=Torsin-1B ame: Full=Torsin ATPase-1B ame: Full=Torsin family 1 member B Flags: Precursor	546	1.27471e-107	82.1
TR3615_c0_g1_i1	adipogenesis regulatory factor [Python bivittatus]	595	3e-28	76
TR2107_c0_g1_i1	SBP1B_XENLA ame: Full=Selenium-binding 1-B	339	2.72638e-37	89.3
TR12538_c0_g1_i1	CYR61_CHICK ame: Full= CYR61 ame: Full=CCN family member 1 ame: Full= CEF-10 Flags: Precursor	1808	0	73.6
TR6931_c0_g1_i1	IDHC_PONAB ame: Full=Isocitrate dehydrogenase	2095	0	91.9
TR12441_c0_g1_i1	CALR_CHLAE ame: Full=Calreticulin Flags: Precursor	2317	0	90.9
TR5999_c0_g2_i1	ASPG_MOUSE ame: Full=N(4)-(beta-N-acetylglucosaminyl)-L-asparaginase ame: Full=Aspartylglucosaminidase Short=AGA ame: Full=Glycosylasparaginase ame: Full=N4-(N-acetyl-beta-glucosaminyl)-L-asparagine amidase Contains: ame: Full=Glycosylasparaginase alpha chain Contains: ame: Full=Glycosylasparaginase beta chain Flags: Precursor	845	5.02857e-73	68.9
TR10849_c0_g1_i1	TKT_MOUSE ame: Full=Transketolase Short=TK ame: Full=P68	2133	0	87
TR12229_c0_g1_i1	TALDO_MOUSE ame: Full=Transaldolase	1486	0	82.8
TR3354_c0_g1_i1	GFPT2_MOUSE ame: Full=Glutamine--fructose-6-phosphate aminotransferase	392	5.05112e-74	76.7
TR6864_c0_g1_i1	ALDOA_RAT ame: Full=Fructose-bisphosphate aldolase A ame: Full=Muscle-type aldolase	1566	0	89.9
TR7931_c0_g1_i1	1433B_CHICK ame: Full=14-3-3 beta alpha	2536	9.99208e-162	97.1
TR6825_c0_g1_i1	6PGD_PIG ame: Full=6-phosphogluconate decarboxylating	311	1.34686e-50	84.4
TR3605_c0_g1_i1	PRDX6_CHICK ame: Full=Peroxiredoxin-6	1287	9.74061e-131	84.9
TR12407_c0_g1_i1	KPYM_HUMAN ame: Full=Pyruvate kinase PKM ame: Full=Cytosolic thyroid hormone-binding Short=CTHBP ame: Full=Opa-interacting 3 Short=OIP-3 ame: Full=Pyruvate kinase 2 3 ame: Full=Pyruvate kinase muscle isozyme ame: Full=Thyroid hormone-binding 1 Short=THBP1 ame: Full=Tumor M2-PK ame: Full=p58	2755	0	92.1
TR6674_c0_g1_i1	LYSC1_CANFA ame: Full=Lysozyme milk isozyme ame: Full=1,4-beta-N-acetylmuramidase C	264	6.92716e-25	68.7
TR2308_c0_g1_i1	LYAG_MOUSE ame: Full=Lysosomal alpha-glucosidase ame: Full=Acid maltase Flags: Precursor	675	2.92673e-40	64.6
TR5993_c0_g1_i1	AMPL_HUMAN ame: Full=Cytosol aminopeptidase ame: Full=Leucine aminopeptidase 3 Short=LAP-3 ame: Full=Leucyl aminopeptidase ame: Full=Peptidase S ame: Full=Proline aminopeptidase ame: Full=Prolyl aminopeptidase	1934	0	71.1
TR8696_c0_g1_i1	H2A2C_HUMAN ame: Full=Histone H2A type 2-C ame: Full=Histone H2A-GL101 ame: Full=Histone H2A q	715	2.8119e-65	100
TR5408_c0_g1_i1	CHIA_RAT ame: Full=Acidic mammalian chitinase Short=AMCase Flags: Precursor	1328	5.49619e-148	69.8
TR7951_c0_g1_i1	SIL1_HUMAN ame: Full=Nucleotide exchange factor SIL1 ame: Full= -associated Short=BAP Flags: Precursor	1596	9.60437e-151	64.2
TR11669_c0_g1_i1	SODC_CARCR ame: Full=Superoxide dismutase	800	1.56603e-73	79.7
TR14485_c0_g1_i1	ANXA4_BOVIN ame: Full=Annexin A4 ame: Full=35-beta calcimedin ame: Full=Annexin IV ame: Full=Annexin-4 ame: Full=Carbohydrate-binding p33 p41 ame: Full=Chromobindin-4 ame: Full=Endonexin I ame: Full=Lipocortin IV ame: Full= ame: Full=PP4-X ame: Full=Placental anticoagulant II Short=PAP-II ame: Full= II	1271	6.6948e-164	78.5
TR5587_c0_g1_i1	TBA1C_HUMAN ame: Full=Tubulin alpha-1C chain ame: Full=Alpha-tubulin 6 ame: Full=Tubulin alpha-6 chain Contains: ame: Full=Detyrosinated tubulin alpha-1C chain	1640	0	97.3
TR7905_c0_g1_i1	HNRPK_CHICK ame: Full=Heterogeneous nuclear ribonucleo K Short=hnRNP K	2052	1.16272e-155	70.5
TR7657_c0_g1_i1	G6PI_BOVIN ame: Full=Glucose-6-phosphate isomerase Short=GPI ame: Full=Autocrine motility factor Short=AMF ame: Full=Neuroleukin Short=NLK ame: Full=Phosphoglucose isomerase Short=PGI ame: Full=Phosphohexose isomerase Short=PHI	1748	0	91.2
TR15270_c0_g1_i1	CATD_CHICK ame: Full=Cathepsin D Contains: ame: Full=Cathepsin D light chain Contains: ame: Full=Cathepsin D heavy chain Flags: Precursor	1266	0	83.5
TR4829_c0_g1_i1	HS90A_CHICK ame: Full=Heat shock HSP 90-alpha	2947	0	94.5
TR376_c0_g1_i1	ANXA3_BOVIN ame: Full=Annexin A3 ame: Full=Annexin III ame: Full=Annexin-3	549	2.84097e-54	72.5
TR10246_c0_g1_i1	SIA4C_MOUSE ame: Full=CMP-N-acetylneuraminate-beta-galactosamide-alpha-2,3-sialyltransferase 4 Short=Alpha 2,3-ST 4 Short=Beta-galactoside alpha-2,3-sialyltransferase 4 ame: Full=Alpha 2,3-sialyltransferase IV ame: Full=Gal-beta-1,4- c-alpha-2,3-sialyltransferase ame: Full=ST3Gal IV Short=ST3 ame: Full=Sialyltransferase 4C Short=SIAT4-C	717	4.58299e-62	70.2
TR10318_c1_g1_i1	TM104_CHICK ame: Full=Transmembrane 104	585	1.15758e-122	77.38
TR10339_c0_g1_i1	G6PT2_HUMAN ame: Full=Glucose-6-phosphate exchanger SLC37A1 ame: Full=Glycerol-3-phosphate permease Short=G-3-P permease ame: Full=Solute carrier family 37 member 1	3311	0	72.6
TR10444_c0_g1_i1	ANXA3_HUMAN ame: Full=Annexin A3 ame: Full=35-alpha calcimedin ame: Full=Annexin III ame: Full=Annexin-3 ame: Full=Inositol 1,2-cyclic phosphate 2-phosphohydrolase ame: Full=Lipocortin III ame: Full=Placental anticoagulant III Short=PAP-III	286	2.60236e-29	67.2
TR10480_c0_g1_i1	---NA---	468	NA	NA
TR10482_c0_g1_i1	K1C42_RAT ame: Full= type I cytoskeletal 42 ame: Full=Cytokeratin-42 Short=CK-42 ame: Full=Keratin-42 Short=K42 ame: Full=Type I keratin Ka22	405	3.27842e-42	78.8
TR10534_c0_g1_i1	---NA---	1058	NA	NA
TR10536_c1_g1_i1	PEX6_HUMAN ame: Full=Peroxisome assembly factor 2 Short=PAF-2 ame: Full=Peroxin-6 ame: Full=Peroxisomal biogenesis factor 6 ame: Full=Peroxisomal-type ATPase 1	385	1.81904e-53	68.5
TR10549_c0_g1_i1	RPB2_HUMAN ame: Full=DNA-directed RNA polymerase II subunit RPB2 ame: Full=DNA-directed RNA polymerase II 140 kDa polypeptide ame: Full=DNA-directed RNA polymerase II subunit B ame: Full=RNA polymerase II subunit 2 ame: Full=RNA polymerase II subunit B2	2087	0	85.5
TR10573_c0_g1_i1	TAXB1_PONAB ame: Full=Tax1-binding 1 homolog	2088	0	68.2
TR10605_c0_g1_i1	K2C4_BOVIN ame: Full= type II cytoskeletal 59 component IV ame: Full=Keratin K6-gamma	1391	4.16132e-37	83.8
TR10609_c0_g1_i1	KMT2C_MOUSE ame: Full=Histone-lysine N-methyltransferase 2C Short=Lysine N-methyltransferase 2C ame: Full=Myeloid lymphoid or mixed-lineage leukemia 3 homolog	368	3.552e-55	86.5
TR10778_c1_g1_i1	DPP3_MOUSE ame: Full=Dipeptidyl peptidase 3 ame: Full=Dipeptidyl aminopeptidase III ame: Full=Dipeptidyl arylamidase III ame: Full=Dipeptidyl peptidase III Short=DPP III ame: Full=Enkephalinase B	621	1.78939e-90	72.57
TR10800_c0_g1_i1	ANT3_SHEEP ame: Full=Antithrombin-III Short=ATIII ame: Full=Serpin C1 Flags: Precursor	319	2.5927e-25	67.33
TR10811_c0_g1_i1	RB11A_CHICK ame: Full=Ras-related Rab-11A Flags: Precursor	2801	3.62377e-149	91.7
TR10850_c0_g1_i1	NPL4_MOUSE ame: Full=Nuclear localization 4 homolog Short= NPL4	3043	0	67.7
TR10851_c1_g1_i1	TM266_MACFA ame: Full=Transmembrane 266	1736	6.92107e-151	65.14
TR11041_c0_g1_i1	ARF4_BOVIN ame: Full=ADP-ribosylation factor 4	1697	1.84847e-124	95.4
TR11058_c0_g1_i1	CP062_PONAB ame: Full=UPF0505 C16orf62 homolog	488	9.23652e-89	81.29
TR1116_c0_g1_i1	C2D1A_RAT ame: Full=Coiled-coil and C2 domain-containing 1A ame: Full=Five prime repressor element under dual repression-binding 1 Short=FRE under dual repression-binding 1 Short=Freud-1	335	3.97743e-23	63.44
TR11221_c0_g1_i1	SPNS1_HUMAN ame: Full= spinster homolog 1 ame: Full=HSpin1 ame: Full=Spinster 1	932	5.79403e-143	78.5
TR11265_c0_g1_i1	NIPBL_HUMAN ame: Full=Nipped-B ame: Full=Delangin ame: Full=SCC2 homolog	563	1.05604e-65	80
TR11322_c0_g1_i1	IBTK_HUMAN ame: Full=Inhibitor of Bruton tyrosine kinase Short=IBtk	961	1.90282e-43	67.33
TR11326_c0_g1_i1	CYC_CROAD ame: Full=Cytochrome c	743	6.25365e-69	90.9
TR11361_c0_g1_i1	---NA---	2329	NA	NA
TR11564_c0_g1_i1	TMF1_HUMAN ame: Full=TATA element modulatory factor Short=TMF ame: Full=Androgen receptor coactivator 160 kDa ame: Full=Androgen receptor-associated of 160 kDa	793	4.90628e-92	78.33
TR11576_c0_g1_i1	---NA---	434	NA	NA
TR11637_c0_g1_i1	TMCO1_DANRE ame: Full=Calcium load-activated calcium channel Short=CLAC channel ame: Full=Transmembrane and coiled-coil domain-containing 1	722	5.08039e-107	85
TR11637_c0_g1_i2	TMCO1_DANRE ame: Full=Calcium load-activated calcium channel Short=CLAC channel ame: Full=Transmembrane and coiled-coil domain-containing 1	707	4.20385e-107	85
TR11637_c0_g1_i3	TMCO1_DANRE ame: Full=Calcium load-activated calcium channel Short=CLAC channel ame: Full=Transmembrane and coiled-coil domain-containing 1	748	7.1306e-107	85
TR11650_c1_g1_i1	ITM2B_MOUSE ame: Full=Integral membrane 2B ame: Full=Immature BRI2 Short=imBRI2 ame: Full= E25B ame: Full=Transmembrane BRI Short=Bri Contains: ame: Full= membrane form ame: Full=Mature BRI2 Short=mBRI2 Contains: ame: Full=BRI2 intracellular domain Short=BRI2 ICD Contains: ame: Full= soluble form Contains: ame: Full=Bri23 peptide Short=Bri2-23 ame: Full=ABri23 ame: Full=C-terminal peptide ame: Fu…	1285	1.26265e-26	73.4
TR11650_c1_g1_i2	ITM2A_HUMAN ame: Full=Integral membrane 2A ame: Full= E25	1448	4.25376e-65	76.9
TR11652_c0_g1_i1	---NA---	2362	NA	NA
TR11658_c0_g1_i1	GLRX3_BOVIN ame: Full=Glutaredoxin-3 ame: Full=PKC-interacting cousin of thioredoxin Short=PICOT ame: Full=Thioredoxin 2	1304	0	76.5
TR11658_c0_g2_i1	GLRX3_BOVIN ame: Full=Glutaredoxin-3 ame: Full=PKC-interacting cousin of thioredoxin Short=PICOT ame: Full=Thioredoxin 2	1364	0	76.5
TR11658_c0_g2_i2	GLRX3_BOVIN ame: Full=Glutaredoxin-3 ame: Full=PKC-interacting cousin of thioredoxin Short=PICOT ame: Full=Thioredoxin 2	1380	0	76.5
TR11659_c0_g2_i1	CTNB1_BOVIN ame: Full=Catenin beta-1 ame: Full=Beta-catenin	2887	0	88.7
TR11665_c0_g1_i1	G6PD_HUMAN ame: Full=Glucose-6-phosphate 1-dehydrogenase Short=G6PD	2178	0	87.9
TR11668_c0_g1_i1	EZRI_HUMAN ame: Full=Ezrin ame: Full=Cytovillin ame: Full=Villin-2 ame: Full=p81	814	1.05218e-141	95
TR11668_c0_g1_i2	EZRI_HUMAN ame: Full=Ezrin ame: Full=Cytovillin ame: Full=Villin-2 ame: Full=p81	864	2.03104e-141	95
TR11673_c1_g1_i1	ADT3_HUMAN ame: Full=ADP ATP translocase 3 ame: Full=ADP,ATP carrier 3 ame: Full=ADP,ATP carrier isoform T2 Short=ANT 2 ame: Full=Adenine nucleotide translocator 3 Short=ANT 3 ame: Full=Solute carrier family 25 member 6 Contains: ame: Full=ADP ATP translocase N-terminally processed	580	1.45219e-110	95.7
TR11673_c2_g1_i1	ADT2_RAT ame: Full=ADP ATP translocase 2 ame: Full=ADP,ATP carrier 2 ame: Full=Adenine nucleotide translocator 2 Short=ANT 2 ame: Full=Solute carrier family 25 member 5 Contains: ame: Full=ADP ATP translocase N-terminally processed	975	7.37568e-147	96.8
TR11673_c2_g1_i2	ADT2_RAT ame: Full=ADP ATP translocase 2 ame: Full=ADP,ATP carrier 2 ame: Full=Adenine nucleotide translocator 2 Short=ANT 2 ame: Full=Solute carrier family 25 member 5 Contains: ame: Full=ADP ATP translocase N-terminally processed	1097	0	96.6
TR11683_c0_g1_i2	ACSL1_CAVPO ame: Full=Long-chain-fatty-acid-- ligase 1 ame: Full=Long-chain acyl- synthetase 1 Short=LACS 1 ame: Full=Palmitoyl- ligase	3605	0	83.2
TR11686_c0_g1_i1	JAM1_FELCA ame: Full=Junctional adhesion molecule A Short=JAM-A ame: Full=Junctional adhesion molecule 1 Short=JAM-1 ame: CD_antigen=CD321 Flags: Precursor	1039	1.59906e-67	58.5
TR11686_c0_g1_i2	JAM1_FELCA ame: Full=Junctional adhesion molecule A Short=JAM-A ame: Full=Junctional adhesion molecule 1 Short=JAM-1 ame: CD_antigen=CD321 Flags: Precursor	1027	1.41667e-67	58.5
TR11708_c0_g2_i1	H10_HUMAN ame: Full=Histone ame: Full=Histone H1 ame: Full=Histone H1(0) Contains: ame: Full=Histone N-terminally processed	2308	2.86516e-47	94.7
TR11711_c0_g1_i1	PABP1_RAT ame: Full=Polyadenylate-binding 1 Short=PABP-1 Short=Poly(A)-binding 1	2410	0	91.9
TR11715_c0_g2_i1	PDIA4_BOVIN ame: Full= disulfide-isomerase A4 Flags: Precursor	2831	0	72.1
TR11715_c0_g2_i2	PDIA4_BOVIN ame: Full= disulfide-isomerase A4 Flags: Precursor	2806	0	72.1
TR11718_c0_g1_i1	NLTP_BOVIN ame: Full=Non-specific lipid-transfer Short=NSL-TP ame: Full=Propanoyl- C-acyltransferase ame: Full=SCP-chi ame: Full=SCPX ame: Full=Sterol carrier 2 Short=SCP-2 ame: Full=Sterol carrier X Short=SCP-X	1633	1.53288e-93	81.5
TR11719_c0_g1_i1	VATL_HUMAN ame: Full=V-type proton ATPase 16 kDa proteolipid subunit Short=V-ATPase 16 kDa proteolipid subunit ame: Full=Vacuolar proton pump 16 kDa proteolipid subunit	1274	2.4755e-54	91.8
TR11721_c0_g1_i1	TBA4A_HUMAN ame: Full=Tubulin alpha-4A chain ame: Full=Alpha-tubulin 1 ame: Full=Testis-specific alpha-tubulin ame: Full=Tubulin H2-alpha ame: Full=Tubulin alpha-1 chain	1781	0	98.3
TR11721_c0_g1_i2	TBA4A_HUMAN ame: Full=Tubulin alpha-4A chain ame: Full=Alpha-tubulin 1 ame: Full=Testis-specific alpha-tubulin ame: Full=Tubulin H2-alpha ame: Full=Tubulin alpha-1 chain	1758	0	98.3
TR11733_c0_g3_i1	LDHB_SCEUN ame: Full=L-lactate dehydrogenase B chain Short=LDH-B	964	3.67726e-163	95.3
TR1182_c0_g1_i1	ABRAL_COTCO ame: Full=Costars family ABRACL ame: Full=ABRA C-terminal	386	7.24815e-45	89.6
TR11920_c0_g1_i1	LIMA1_PIG ame: Full=LIM domain and actin-binding 1 ame: Full=Epithelial lost in neoplasm	741	5.3319e-55	76
TR11924_c0_g1_i1	ERF1_MOUSE ame: Full=Eukaryotic peptide chain release factor subunit 1 Short=Eukaryotic release factor 1 Short=eRF1	2940	0	92.8
TR11927_c0_g1_i1	VIME_MOUSE ame: Full=Vimentin	1314	7.80824e-152	95.3
TR12018_c0_g1_i1	ACAD9_HUMAN ame: Full=Acyl- dehydrogenase family member mitochondrial Short=ACAD-9 Flags: Precursor	570	3.65011e-110	76.5
TR12077_c0_g1_i1	---NA---	2178	NA	NA
TR12161_c0_g1_i1	LSM6_HUMAN ame: Full=U6 snRNA-associated Sm LSm6	752	3.27021e-50	86.7
TR12161_c0_g2_i1	LSM6_HUMAN ame: Full=U6 snRNA-associated Sm LSm6	405	6.30887e-52	86.7
TR12193_c0_g1_i3	ERF3A_MOUSE ame: Full=Eukaryotic peptide chain release factor GTP-binding subunit ERF3A Short=Eukaryotic peptide chain release factor subunit 3a Short=eRF3a ame: Full=G1 to S phase transition 1 homolog	1540	0	83.8
TR12211_c0_g1_i1	GDIA_BOVIN ame: Full=Rab GDP dissociation inhibitor alpha Short=Rab GDI alpha ame: Full=Guanosine diphosphate dissociation inhibitor 1 Short=GDI-1 ame: Full=SMG p25A GDI	2861	0	93.3
TR12211_c0_g1_i2	GDIA_BOVIN ame: Full=Rab GDP dissociation inhibitor alpha Short=Rab GDI alpha ame: Full=Guanosine diphosphate dissociation inhibitor 1 Short=GDI-1 ame: Full=SMG p25A GDI	3009	0	93.3
TR12226_c0_g1_i1	UBXN4_BOVIN ame: Full=UBX domain-containing 4 ame: Full=UBX domain-containing 2	2213	0	67
TR12226_c0_g1_i2	UBXN4_BOVIN ame: Full=UBX domain-containing 4 ame: Full=UBX domain-containing 2	2172	0	67
TR12243_c0_g1_i2	PHP14_PIG ame: Full=14 kDa phosphohistidine phosphatase ame: Full=Phosphohistidine phosphatase 1 Short=PHPT1 ame: Full= histidine phosphatase Short=PHP	601	3.90173e-23	64.3
TR12288_c0_g1_i1	LEG3_CANFA ame: Full=Galectin-3 Short=Gal-3 ame: Full=35 kDa lectin ame: Full=Carbohydrate-binding 35 Short=CBP 35 ame: Full=Galactose-specific lectin 3 ame: Full= -binding ame: Full=Laminin-binding ame: Full=Lectin L-29 ame: Full=Mac-2 antigen	744	7.54963e-67	70.1
TR12326_c0_g1_i1	ACLY_RAT ame: Full=ATP-citrate synthase ame: Full=ATP-citrate (pro-S-)-lyase ame: Full=Citrate cleavage enzyme	2285	0	88.1
TR12327_c0_g1_i1	SMCE1_MOUSE ame: Full=SWI SNF-related matrix-associated actin-dependent regulator of chromatin subfamily E member 1 ame: Full=BRG1-associated factor 57 Short=BAF57	1264	0	69.4
TR12366_c0_g1_i1	PTCD3_XENLA ame: Full=Pentatricopeptide repeat domain-containing mitochondrial Flags: Precursor	436	4.0332e-45	66.25
TR12389_c0_g1_i1	CMC1_HUMAN ame: Full=Calcium-binding mitochondrial carrier Aralar1 ame: Full=Mitochondrial aspartate glutamate carrier 1 ame: Full=Solute carrier family 25 member 12	1666	0	84.2
TR1239_c0_g1_i1	BMI1_CHICK ame: Full=Polycomb complex BMI-1 ame: Full=Polycomb group RING finger 4	260	2.84079e-41	91.6
TR12399_c0_g2_i1	---NA---	1251	NA	NA
TR12405_c0_g1_i1	PGAM1_BOVIN ame: Full=Phosphoglycerate mutase 1 ame: Full=BPG-dependent PGAM 1 ame: Full=Phosphoglycerate mutase isozyme B Short=PGAM-B	1590	1.87654e-159	94.2
TR12406_c0_g1_i1	---NA---	1337	NA	NA
TR12420_c0_g1_i1	CH10_RAT ame: Full=10 kDa heat shock mitochondrial Short=Hsp10 ame: Full=10 kDa chaperonin ame: Full=Chaperonin 10 Short=CPN10	632	1.16387e-51	79.9
TR12420_c0_g2_i1	CH10_RAT ame: Full=10 kDa heat shock mitochondrial Short=Hsp10 ame: Full=10 kDa chaperonin ame: Full=Chaperonin 10 Short=CPN10	560	8.04428e-52	79.9
TR12425_c0_g1_i1	---NA---	289	NA	NA
TR12438_c0_g1_i1	DPOD2_RAT ame: Full=DNA polymerase delta subunit 2 ame: Full=DNA polymerase delta subunit p50	1381	0	71
TR12447_c1_g1_i1	GRN_HUMAN ame: Full=Granulins ame: Full=Proepithelin Short=PEPI Contains: ame: Full=Acrogranin ame: Full=Glyco of 88 Kda Short=GP88 Short=Glyco 88 ame: Full=Progranulin Contains: ame: Full=Paragranulin Contains: ame: Full=Granulin-1 ame: Full=Granulin G Contains: ame: Full=Granulin-2 ame: Full=Granulin F Contains: ame: Full=Granulin-3 ame: Full=Granulin B Contains: ame: Full=Granulin-4 ame: Full=…	823	3.66238e-61	56.67
TR12450_c0_g1_i1	CLK1_HUMAN ame: Full=Dual specificity kinase CLK1 ame: Full=CDC-like kinase 1	1609	0	83.2
TR12450_c0_g1_i2	CLK1_HUMAN ame: Full=Dual specificity kinase CLK1 ame: Full=CDC-like kinase 1	1628	0	83.2
TR12496_c0_g1_i1	LA_BOVIN ame: Full=Lupus La homolog ame: Full=La autoantigen homolog ame: Full=La ribonucleo	742	2.33977e-100	74.2
TR12496_c0_g2_i1	LA_BOVIN ame: Full=Lupus La homolog ame: Full=La autoantigen homolog ame: Full=La ribonucleo	935	1.4617e-99	74.3
TR12537_c0_g1_i1	PSA2_HUMAN ame: Full=Proteasome subunit alpha type-2 ame: Full=Macropain subunit C3 ame: Full=Multicatalytic endopeptidase complex subunit C3 ame: Full=Proteasome component C3	1052	1.03355e-163	88.2
TR12537_c0_g2_i1	PSA2_HUMAN ame: Full=Proteasome subunit alpha type-2 ame: Full=Macropain subunit C3 ame: Full=Multicatalytic endopeptidase complex subunit C3 ame: Full=Proteasome component C3	1062	1.15778e-163	88.2
TR12537_c0_g3_i1	PSA2_HUMAN ame: Full=Proteasome subunit alpha type-2 ame: Full=Macropain subunit C3 ame: Full=Multicatalytic endopeptidase complex subunit C3 ame: Full=Proteasome component C3	1046	1.00093e-163	88.2
TR12537_c0_g4_i1	PSA2_HUMAN ame: Full=Proteasome subunit alpha type-2 ame: Full=Macropain subunit C3 ame: Full=Multicatalytic endopeptidase complex subunit C3 ame: Full=Proteasome component C3	1042	8.88156e-164	88.2
TR12537_c0_g5_i1	PSA2_HUMAN ame: Full=Proteasome subunit alpha type-2 ame: Full=Macropain subunit C3 ame: Full=Multicatalytic endopeptidase complex subunit C3 ame: Full=Proteasome component C3	1066	1.20237e-163	88.2
TR12594_c0_g1_i1	---NA---	739	NA	NA
TR1279_c0_g1_i1	ECI1_RAT ame: Full=Enoyl- delta isomerase mitochondrial ame: Full=3,2-trans-enoyl- isomerase ame: Full=Delta(3),Delta(2)-enoyl- isomerase Short=D3,D2-enoyl- isomerase ame: Full=Dodecenoyl- isomerase Flags: Precursor	766	9.68778e-75	64.4
TR13086_c0_g1_i1	TAOK3_CHICK ame: Full=Serine threonine- kinase TAO3 ame: Full=Kinase from chicken ame: Full=Thousand and one amino acid 3	1361	0	91.8
TR13125_c0_g1_i1	CO4B_MOUSE ame: Full=Complement C4-B Contains: ame: Full=Complement C4 beta chain Contains: ame: Full=Complement C4 alpha chain Contains: ame: Full=C4a anaphylatoxin Contains: ame: Full=Complement C4 gamma chain Flags: Precursor	239	3.55187e-22	69
TR13173_c0_g1_i1	TM159_HUMAN ame: Full=Promethin ame: Full=Transmembrane 159	502	3.18188e-25	72.8
TR13239_c0_g1_i1	---NA---	844	NA	NA
TR13444_c0_g1_i1	SEPP1_HUMAN ame: Full=Seleno P Short= Flags: Precursor	347	2.2366e-47	72.29
TR13451_c0_g1_i1	---NA---	490	NA	NA
TR13552_c0_g1_i1	---NA---	576	NA	NA
TR13839_c0_g1_i1	RAP2B_RAT ame: Full=Ras-related Rap-2b Flags: Precursor	436	1.95163e-97	83.5
TR13877_c0_g1_i1	---NA---	450	NA	NA
TR13886_c0_g1_i1	VNN1_PIG ame: Full=Pantetheinase ame: Full=Pantetheine hydrolase ame: Full=Vascular non-inflammatory molecule 1 Short=Vanin-1 Flags: Precursor	272	3.26363e-39	80.1
TR14044_c0_g1_i1	UTP18_HUMAN ame: Full=U3 small nucleolar RNA-associated 18 homolog ame: Full=WD repeat-containing 50	492	1.14658e-54	59.5
TR14095_c0_g1_i1	DDB2_CHICK ame: Full=DNA damage-binding 2 ame: Full=Damage-specific DNA-binding 2	1693	0	65.2
TR14118_c0_g1_i1	NHRF1_MOUSE ame: Full=Na(+) H(+) exchange regulatory cofactor NHE-RF1 Short=NHERF-1 ame: Full=Ezrin-radixin-moesin-binding phospho 50 Short=EBP50 ame: Full=Regulatory cofactor of Na(+) H(+) exchanger ame: Full=Sodium-hydrogen exchanger regulatory factor 1 ame: Full=Solute carrier family 9 isoform A3 regulatory factor 1	346	2.54109e-57	89.6
TR14119_c0_g1_i1	1433E_HUMAN ame: Full=14-3-3 epsilon Short=14-3-3E	466	5.21865e-68	89.2
TR14169_c0_g1_i1	CU025_HUMAN ame: Full=C2 domain-containing 2 Flags: Precursor	1862	2.39328e-147	54.33
TR14170_c0_g1_i1	AFG32_HUMAN ame: Full=AFG3 2 ame: Full=Paraplegin	368	6.76479e-77	88.7
TR14173_c0_g1_i1	CSKP_HUMAN ame: Full=Peripheral plasma membrane CASK Short=hCASK ame: Full=Calcium calmodulin-dependent serine kinase ame: Full= lin-2 homolog	1366	0	83
TR14275_c0_g2_i1	RS10_HUMAN ame: Full=40S ribosomal S10	380	5.94959e-63	92.3
TR14275_c0_g2_i2	RS10_RAT ame: Full=40S ribosomal S10	341	1.61617e-62	92.3
TR14282_c0_g1_i1	NFIA_RAT ame: Full=Nuclear factor 1 A-type Short=NF1-A Short=Nuclear factor 1 A ame: Full=CCAAT-box-binding transcription factor Short=CTF ame: Full=Nuclear factor I A Short=NF-I A Short=NFI-A ame: Full=TGGCA-binding	575	2.06467e-19	99.2
TR14282_c0_g2_i1	NFIA_RAT ame: Full=Nuclear factor 1 A-type Short=NF1-A Short=Nuclear factor 1 A ame: Full=CCAAT-box-binding transcription factor Short=CTF ame: Full=Nuclear factor I A Short=NF-I A Short=NFI-A ame: Full=TGGCA-binding	1562	0	82
TR14284_c0_g2_i1	CRIPT_CHICK ame: Full=Cysteine-rich PDZ-binding ame: Full=Cysteine-rich interactor of PDZ three Short=Cysteine-rich interactor of PDZ3	2407	2.07646e-62	97.33
TR14284_c0_g3_i1	CRIPT_CHICK ame: Full=Cysteine-rich PDZ-binding ame: Full=Cysteine-rich interactor of PDZ three Short=Cysteine-rich interactor of PDZ3	2510	1.1644e-62	97.33
TR14288_c0_g1_i2	SIAS_HUMAN ame: Full=Sialic acid synthase ame: Full=N-acetylneuraminate synthase ame: Full=N-acetylneuraminate-9-phosphate synthase ame: Full=N-acetylneuraminic acid phosphate synthase ame: Full=N-acetylneuraminic acid synthase	1678	0	60.8
TR14288_c0_g1_i3	SIAS_HUMAN ame: Full=Sialic acid synthase ame: Full=N-acetylneuraminate synthase ame: Full=N-acetylneuraminate-9-phosphate synthase ame: Full=N-acetylneuraminic acid phosphate synthase ame: Full=N-acetylneuraminic acid synthase	1685	0	60.8
TR14307_c0_g1_i1	PGK_CHICK ame: Full=Phosphoglycerate kinase	1607	0	93.9
TR14311_c0_g1_i1	VAPA_MOUSE ame: Full=Vesicle-associated membrane -associated A Short=VAMP-A Short=VAMP-associated A Short=VAP-A ame: Full=33 kDa VAMP-associated Short=VAP-33	1445	1.42397e-134	83.7
TR14312_c0_g2_i1	NFIB_BOVIN ame: Full=Nuclear factor 1 B-type Short=NF1-B Short=Nuclear factor 1 B ame: Full=Nuclear factor I B Short=NF-I B Short=NFI-B	2072	0	85.4
TR14354_c0_g2_i1	TSN31_DANRE ame: Full=Tetraspanin-31 Short=Tspan-31 ame: Full=Sarcoma-amplified sequence homolog	2111	4.50246e-70	79.4
TR14365_c0_g1_i1	RM12_MOUSE ame: Full=39S ribosomal mitochondrial Short=L12mt Short=MRP-L12 Flags: Precursor	913	1.1922e-62	66.8
TR14365_c0_g2_i1	RM12_MOUSE ame: Full=39S ribosomal mitochondrial Short=L12mt Short=MRP-L12 Flags: Precursor	995	6.62157e-62	67.1
TR14365_c0_g2_i2	RM12_MOUSE ame: Full=39S ribosomal mitochondrial Short=L12mt Short=MRP-L12 Flags: Precursor	958	1.17482e-62	67.8
TR14365_c0_g3_i1	RM12_MOUSE ame: Full=39S ribosomal mitochondrial Short=L12mt Short=MRP-L12 Flags: Precursor	906	1.13282e-62	66.8
TR14367_c0_g2_i1	SC24C_HUMAN ame: Full= transport Sec24C ame: Full=SEC24-related C	2896	0	57.9
TR14417_c0_g1_i1	---NA---	528	NA	NA
TR14458_c0_g1_i1	---NA---	577	NA	NA
TR14464_c0_g2_i1	ODPX_HUMAN ame: Full=Pyruvate dehydrogenase X mitochondrial ame: Full=Dihydrolipoamide dehydrogenase-binding of pyruvate dehydrogenase complex ame: Full=E3-binding Short=E3BP ame: Full=Lipoyl-containing pyruvate dehydrogenase complex component X ame: Full=proX Flags: Precursor	1296	5.0931e-129	57.7
TR14468_c1_g1_i1	HA1A_BOVIN ame: Full=BOLA class I histocompatibility alpha chain BL3-6 Flags: Precursor	407	1.54316e-32	62.4
TR14514_c0_g1_i1	F173A_HUMAN ame: Full= FAM173A	571	2.64027e-63	65.33
TR14514_c0_g2_i1	F173A_HUMAN ame: Full= FAM173A	559	7.56981e-62	65.67
TR14520_c0_g1_i1	ARHGQ_HUMAN ame: Full=Rho guanine nucleotide exchange factor 26 ame: Full=SH3 domain-containing guanine exchange factor	1459	0	63.4
TR14520_c0_g2_i1	ARHGQ_HUMAN ame: Full=Rho guanine nucleotide exchange factor 26 ame: Full=SH3 domain-containing guanine exchange factor	1475	0	63.4
TR14523_c0_g1_i1	MBOA1_HUMAN ame: Full=Lysophospholipid acyltransferase 1 Short=LPLAT 1 ame: Full=1-acylglycerophosphoserine O-acyltransferase ame: Full=Lysophosphatidylserine acyltransferase Short=LPSAT Short=Lyso-PS acyltransferase ame: Full=Membrane-bound O-acyltransferase domain-containing 1 Short=O-acyltransferase domain-containing 1	1784	0	65.6
TR14523_c0_g1_i2	MBOA1_MOUSE ame: Full=Lysophospholipid acyltransferase 1 Short=LPLAT 1 ame: Full=1-acylglycerophosphoethanolamine O-acyltransferase ame: Full=1-acylglycerophosphoserine O-acyltransferase ame: Full=Lysophosphatidylethanolamine acyltransferase Short=LPEAT Short=Lyso-PE acyltransferase ame: Full=Lysophosphatidylserine acyltransferase Short=LPSAT Short=Lyso-PS acyltransferase ame: Full=Membrane-bound…	1277	2.51579e-164	66
TR14523_c0_g1_i3	MBOA1_HUMAN ame: Full=Lysophospholipid acyltransferase 1 Short=LPLAT 1 ame: Full=1-acylglycerophosphoserine O-acyltransferase ame: Full=Lysophosphatidylserine acyltransferase Short=LPSAT Short=Lyso-PS acyltransferase ame: Full=Membrane-bound O-acyltransferase domain-containing 1 Short=O-acyltransferase domain-containing 1	1486	0	65.6
TR14523_c0_g1_i4	MBOA1_MOUSE ame: Full=Lysophospholipid acyltransferase 1 Short=LPLAT 1 ame: Full=1-acylglycerophosphoethanolamine O-acyltransferase ame: Full=1-acylglycerophosphoserine O-acyltransferase ame: Full=Lysophosphatidylethanolamine acyltransferase Short=LPEAT Short=Lyso-PE acyltransferase ame: Full=Lysophosphatidylserine acyltransferase Short=LPSAT Short=Lyso-PS acyltransferase ame: Full=Membrane-bound…	1767	0	66.5
TR14523_c0_g1_i5	MBOA1_HUMAN ame: Full=Lysophospholipid acyltransferase 1 Short=LPLAT 1 ame: Full=1-acylglycerophosphoserine O-acyltransferase ame: Full=Lysophosphatidylserine acyltransferase Short=LPSAT Short=Lyso-PS acyltransferase ame: Full=Membrane-bound O-acyltransferase domain-containing 1 Short=O-acyltransferase domain-containing 1	1469	1.3278e-180	66.8
TR14722_c1_g1_i1	HNRDL_CHICK ame: Full=Heterogeneous nuclear ribonucleo D-like Short=hnRNP D-like Short=hnRNP DL	400	4.98569e-45	94.8
TR14727_c0_g1_i1	CISD1_MOUSE ame: Full=CDGSH iron-sulfur domain-containing 1 ame: Full=	826	6.49729e-44	76.4
TR14739_c0_g1_i1	SORCN_HUMAN ame: Full=Sorcin ame: Full=22 kDa ame: Full=CP-22 Short=CP22 ame: Full=V19	1061	3.36157e-105	75.2
TR14739_c0_g1_i2	SORCN_HUMAN ame: Full=Sorcin ame: Full=22 kDa ame: Full=CP-22 Short=CP22 ame: Full=V19	1001	1.67874e-105	75.2
TR14747_c0_g1_i1	SIA8F_MOUSE ame: Full=Alpha-2,8-sialyltransferase 8F ame: Full=Sialyltransferase 8F Short=SIAT8-F ame: Full=Sialyltransferase St8Sia VI Short=ST8	1639	1.96477e-76	59.8
TR14750_c1_g1_i1	RB11A_RAT ame: Full=Ras-related Rab-11A Short=Rab-11 ame: Full=24KG Flags: Precursor	903	1.8027e-87	81.8
TR14767_c0_g1_i1	VDAC1_HUMAN ame: Full=Voltage-dependent anion-selective channel 1 Short=VDAC-1 Short=hVDAC1 ame: Full=Outer mitochondrial membrane porin 1 ame: Full=Plasmalemmal porin ame: Full=Porin 31HL ame: Full=Porin 31HM	1985	0	93.4
TR14777_c0_g1_i1	ENPL_CHICK ame: Full=Endoplasmin ame: Full=Heat shock 108 kDa Short=HSP 108 Short=HSP108 ame: Full=Heat shock 90 kDa beta member 1 ame: Full=Transferrin-binding Flags: Precursor	2832	0	94.3
TR14777_c0_g1_i2	ENPL_CHICK ame: Full=Endoplasmin ame: Full=Heat shock 108 kDa Short=HSP 108 Short=HSP108 ame: Full=Heat shock 90 kDa beta member 1 ame: Full=Transferrin-binding Flags: Precursor	2821	0	94.3
TR14777_c0_g1_i3	ENPL_CHICK ame: Full=Endoplasmin ame: Full=Heat shock 108 kDa Short=HSP 108 Short=HSP108 ame: Full=Heat shock 90 kDa beta member 1 ame: Full=Transferrin-binding Flags: Precursor	2778	0	94.3
TR14777_c0_g1_i4	ENPL_CHICK ame: Full=Endoplasmin ame: Full=Heat shock 108 kDa Short=HSP 108 Short=HSP108 ame: Full=Heat shock 90 kDa beta member 1 ame: Full=Transferrin-binding Flags: Precursor	2789	0	94.3
TR14793_c0_g1_i1	CSDE1_HUMAN ame: Full=Cold shock domain-containing E1 ame: Full=N-ras upstream gene ame: Full= UNR	2354	0	91
TR14802_c0_g1_i1	LAMP1_CHICK ame: Full=Lysosome-associated membrane glyco 1 Short=LAMP-1 Short=Lysosome-associated membrane 1 ame: Full=Lysosome membrane glyco LEP100 Flags: Precursor	2471	2.18015e-95	58
TR14812_c0_g1_i1	K2C8_RAT ame: Full= type II cytoskeletal 8 ame: Full=Cytokeratin endo A ame: Full=Cytokeratin-8 Short=CK-8 ame: Full=Keratin-8 Short=K8 ame: Full=Type-II keratin Kb8	1869	2.77621e-145	81.9
TR14812_c0_g1_i2	K2C8_BOVIN ame: Full= type II cytoskeletal 8 ame: Full=Cytokeratin-8 Short=CK-8 ame: Full=Cytokeratin-A ame: Full=Keratin-8 Short=K8 ame: Full=Type-II keratin Kb8	1814	9.90863e-127	80.6
TR14836_c0_g2_i1	WEE1_HUMAN ame: Full=Wee1 kinase Short=WEE1hu ame: Full=Wee1A kinase	704	5.43872e-100	80.5
TR1491_c1_g1_i1	---NA---	430	NA	NA
TR1492_c0_g1_i1	CU059_HUMAN ame: Full=UPF0769 C21orf59	375	4.64668e-60	83.4
TR14980_c0_g1_i1	CD9_BOVIN ame: Full=CD9 antigen ame: CD_antigen=CD9	360	1.14611e-19	66.13
TR15136_c0_g1_i1	FUCL5_ANGJA ame: Full=Fucolectin-5 Flags: Precursor	702	1.4387e-31	55.67
TR15169_c0_g1_i1	ANXA6_CHICK ame: Full=Annexin A6 ame: Full=67 kDa calelectrin ame: Full=Annexin VI ame: Full=Annexin-6 ame: Full=Calphobindin-II Short=CPB-II ame: Full=Chromobindin-20 ame: Full=Lipocortin VI ame: Full=P68 ame: Full=P70 ame: Full= III	1189	2.73794e-153	77.4
TR15213_c0_g1_i1	---NA---	535	NA	NA
TR15281_c0_g1_i1	DCA13_CHICK ame: Full=DDB1- and CUL4-associated factor 13 ame: Full=WD repeat and SOF domain-containing 1	1575	0	82.9
TR15345_c0_g1_i1	MED24_RAT ame: Full=Mediator of RNA polymerase II transcription subunit 24 ame: Full=Mediator complex subunit 24 ame: Full=Thyroid hormone receptor-associated 4	705	2.41055e-133	76.67
TR15361_c1_g1_i1	RHOA_MOUSE ame: Full=Transforming Flags: Precursor	832	4.27597e-140	97
TR1668_c0_g1_i1	CSN1_MOUSE ame: Full=COP9 signalosome complex subunit 1 Short=SGN1 Short=Signalosome subunit 1 ame: Full=G pathway suppressor 1 Short=GPS-1 ame: Full=JAB1-containing signalosome subunit 1	1499	0	77.7
TR1691_c0_g1_i1	MYH9_CANFA ame: Full=Myosin-9 ame: Full=Myosin heavy chain 9 ame: Full=Myosin heavy non-muscle IIa ame: Full=Non-muscle myosin heavy chain IIa Short=NMMHC II-a Short=NMMHC-IIA	2857	0	93.9
TR1700_c0_g1_i1	RS12_CHICK ame: Full=40S ribosomal S12	571	6.75842e-90	86.9
TR1707_c0_g1_i1	ATPB_BOVIN ame: Full=ATP synthase subunit mitochondrial Flags: Precursor	1827	0	92.7
TR1770_c0_g1_i1	E41L1_MOUSE ame: Full=Band 1 ame: Full=Neuronal Short=	506	6.29229e-115	89.9
TR1827_c1_g1_i1	---NA---	324	NA	NA
TR1830_c0_g1_i1	CNDP2_BOVIN ame: Full=Cytosolic non-specific dipeptidase ame: Full=CNDP dipeptidase 2	2322	0	81
TR1830_c0_g1_i2	CNDP2_BOVIN ame: Full=Cytosolic non-specific dipeptidase ame: Full=CNDP dipeptidase 2	2226	0	81
TR1830_c0_g1_i3	CNDP2_BOVIN ame: Full=Cytosolic non-specific dipeptidase ame: Full=CNDP dipeptidase 2	1874	0	81
TR1843_c0_g1_i1	PR38A_HUMAN ame: Full=Pre-mRNA-splicing factor 38A	1367	3.30148e-135	89.13
TR1843_c0_g2_i1	PR38A_HUMAN ame: Full=Pre-mRNA-splicing factor 38A	1382	3.91732e-135	89.13
TR1854_c0_g1_i1	COBL1_HUMAN ame: Full=Cordon-bleu -like 1	3252	8.8356e-50	56
TR1854_c0_g2_i1	COBL1_HUMAN ame: Full=Cordon-bleu -like 1	3249	4.34579e-51	56
TR1928_c0_g1_i1	---NA---	815	NA	NA
TR2019_c0_g1_i1	ARFP1_HUMAN ame: Full=Arfaptin-1 ame: Full=ADP-ribosylation factor-interacting 1	2410	0	64.3
TR2045_c0_g1_i1	ZC3HF_CHICK ame: Full=Zinc finger CCCH domain-containing 15 ame: Full=DRG family-regulatory 1	348	3.56859e-60	93.9
TR2059_c0_g1_i1	WDR53_HUMAN ame: Full=WD repeat-containing 53	1497	6.84512e-138	53.1
TR2084_c0_g1_i1	---NA---	640	NA	NA
TR2090_c1_g1_i1	HIP1R_HUMAN ame: Full=Huntingtin-interacting 1-related Short=HIP1-related ame: Full=Huntingtin-interacting 12 Short=HIP-12	2076	0	62.7
TR2094_c2_g2_i3	INSI1_XENLA ame: Full=Insulin-induced gene 1 Short=INSIG-1	3691	1.27424e-110	87.4
TR2094_c3_g1_i1	SRS11_HUMAN ame: Full=Serine arginine-rich splicing factor 11 ame: Full=Arginine-rich 54 kDa nuclear Short=p54 ame: Full=Splicing arginine serine-rich 11	2395	3.14518e-91	81.5
TR2096_c0_g1_i1	VAS1_BOVIN ame: Full=V-type proton ATPase subunit S1 Short=V-ATPase subunit S1 ame: Full=V-ATPase Ac45 subunit ame: Full=V-ATPase S1 accessory ame: Full=Vacuolar proton pump subunit S1 Flags: Precursor	2090	2.60525e-152	66.8
TR2096_c0_g1_i2	VAS1_BOVIN ame: Full=V-type proton ATPase subunit S1 Short=V-ATPase subunit S1 ame: Full=V-ATPase Ac45 subunit ame: Full=V-ATPase S1 accessory ame: Full=Vacuolar proton pump subunit S1 Flags: Precursor	2074	3.36991e-152	66.8
TR2107_c2_g1_i1	SRP19_PONAB ame: Full=Signal recognition particle 19 kDa Short=SRP19	686	3.52639e-71	70.2
TR2108_c1_g2_i1	MGAT1_RABIT ame: Full=Alpha-1,3-mannosyl-glyco 2-beta-N-acetylglucosaminyltransferase ame: Full=N-glycosyl-oligosaccharide-glyco N-acetylglucosaminyltransferase I Short=GNT-I Short= c-T I	4309	0	65.6
TR2108_c1_g2_i3	MGAT1_RABIT ame: Full=Alpha-1,3-mannosyl-glyco 2-beta-N-acetylglucosaminyltransferase ame: Full=N-glycosyl-oligosaccharide-glyco N-acetylglucosaminyltransferase I Short=GNT-I Short= c-T I	4286	0	65.6
TR2114_c0_g1_i1	SERA_BOVIN ame: Full=D-3-phosphoglycerate dehydrogenase Short=3-PGDH	1853	0	74.8
TR2114_c0_g1_i2	SERA_BOVIN ame: Full=D-3-phosphoglycerate dehydrogenase Short=3-PGDH	1831	0	74.8
TR2116_c0_g1_i1	CD82_RAT ame: Full=CD82 antigen ame: Full=Metastasis suppressor Kangai-1 homolog ame: CD_antigen=CD82	2957	5.1309e-83	60.9
TR2124_c0_g1_i1	THOC5_CHICK ame: Full=THO complex subunit 5 homolog	1641	0	84.5
TR2124_c0_g1_i2	THOC5_HUMAN ame: Full=THO complex subunit 5 homolog ame: Full=Functional spliceosome-associated 79 Short=fSAP79 ame: Full=NF2 meningioma region ame: Full=Placental Short= ame: Full=hTREX90	1539	0	79.3
TR2134_c0_g1_i1	SQSTM_RAT ame: Full=Sequestosome-1 ame: Full= kinase C-zeta-interacting Short=PKC-zeta-interacting ame: Full=Ubiquitin-binding p62	2636	3.09048e-136	59.83
TR2137_c0_g1_i1	APT_HUMAN ame: Full=Adenine phosphoribosyltransferase Short=APRT	1339	1.10835e-79	82.5
TR2137_c0_g1_i2	APT_HUMAN ame: Full=Adenine phosphoribosyltransferase Short=APRT	1372	1.32651e-79	82.5
TR2151_c1_g1_i1	---NA---	1290	NA	NA
TR2151_c1_g1_i4	---NA---	1403	NA	NA
TR2151_c1_g1_i5	---NA---	1487	NA	NA
TR2151_c1_g1_i6	---NA---	1401	NA	NA
TR2151_c1_g1_i7	---NA---	1372	NA	NA
TR2152_c1_g2_i1	IF4B_MOUSE ame: Full=Eukaryotic translation initiation factor 4B Short=eIF-4B	2001	3.38582e-83	68.67
TR2158_c0_g1_i1	UAP1_MOUSE ame: Full=UDP-N-acetylhexosamine pyrophosphorylase Includes: ame: Full=UDP-N-acetylgalactosamine pyrophosphorylase Includes: ame: Full=UDP-N-acetylglucosamine pyrophosphorylase	2221	0	68
TR2159_c1_g1_i1	---NA---	357	NA	NA
TR2159_c1_g1_i2	---NA---	363	NA	NA
TR2183_c0_g1_i1	DCPS_PIG ame: Full=m7 diphosphatase ame: Full=DCS-1 ame: Full=Decapping scavenger enzyme ame: Full=Hint-related 7meGMP-directed hydrolase ame: Full=Histidine triad nucleotide-binding 5 ame: Full=Histidine triad member 5 Short=HINT-5 ame: Full=Scavenger mRNA-decapping enzyme	444	2.40063e-33	64.17
TR22_c0_g1_i2	GLYM_HUMAN ame: Full=Serine mitochondrial Short=SHMT ame: Full=Glycine hydroxymethyltransferase ame: Full=Serine methylase Flags: Precursor	1949	0	82
TR2229_c0_g1_i1	BAZ2A_HUMAN ame: Full=Bromodomain adjacent to zinc finger domain 2A ame: Full=Transcription termination factor I-interacting 5 Short=TTF-I-interacting 5 Short=Tip5 ame: Full=hWALp3	466	6.78548e-61	71.9
TR2354_c0_g1_i2	NDUA5_BOVIN ame: Full=NADH dehydrogenase	659	5.23956e-57	81.9
TR2366_c0_g1_i1	TBB5_CHICK ame: Full=Tubulin beta-5 chain ame: Full=Beta-tubulin class-V	521	3.23803e-99	97.7
TR2442_c0_g1_i1	COF2_CHICK ame: Full=Cofilin-2 ame: Full= muscle isoform	486	5.62212e-21	87.8
TR2442_c0_g1_i2	COF2_CHICK ame: Full=Cofilin-2 ame: Full= muscle isoform	459	4.82317e-12	85.6
TR2451_c0_g1_i1	---NA---	449	NA	NA
TR2451_c0_g2_i1	---NA---	692	NA	NA
TR2466_c0_g1_i1	PKP3_MOUSE ame: Full=Plakophilin-3	329	2.60027e-20	62
TR2486_c0_g1_i1	---NA---	723	NA	NA
TR2487_c0_g2_i1	CI064_BOVIN ame: Full=UPF0553 C9orf64 homolog	1442	4.1294e-180	67.4
TR2487_c0_g2_i2	CI064_BOVIN ame: Full=UPF0553 C9orf64 homolog	1457	4.94788e-180	67.4
TR2487_c0_g2_i3	CI064_BOVIN ame: Full=UPF0553 C9orf64 homolog	1411	6.41106e-180	67.4
TR2520_c0_g1_i1	GNS_BOVIN ame: Full=N-acetylglucosamine-6-sulfatase ame: Full=Glucosamine-6-sulfatase Short=G6S Flags: Precursor	1205	1.82212e-147	64.1
TR2549_c0_g1_i1	GALNS_PIG ame: Full=N-acetylgalactosamine-6-sulfatase ame: Full=Chondroitinsulfatase Short=Chondroitinase ame: Full=Galactose-6-sulfate sulfatase ame: Full=N-acetylgalactosamine-6-sulfate sulfatase Short= c6S sulfatase Flags: Precursor	371	6.36211e-67	75.1
TR2575_c0_g1_i1	---NA---	848	NA	NA
TR2581_c0_g1_i1	ZN410_BOVIN ame: Full=Zinc finger 410	1317	6.64631e-151	63.3
TR2581_c0_g2_i1	ZN410_BOVIN ame: Full=Zinc finger 410	1326	7.39706e-151	63.3
TR2587_c0_g1_i1	RAP1A_RAT ame: Full=Ras-related Rap-1A ame: Full=Ras-related Krev-1 Flags: Precursor	769	6.4191e-114	95.6
TR2587_c0_g2_i1	RAP1A_RAT ame: Full=Ras-related Rap-1A ame: Full=Ras-related Krev-1 Flags: Precursor	570	5.10185e-86	94.8
TR2628_c0_g1_i1	RECQ1_MOUSE ame: Full=ATP-dependent DNA helicase Q1 ame: Full=DNA-dependent ATPase Q1 ame: Full= -like 1	1237	0	74.6
TR2628_c0_g2_i1	RECQ1_MOUSE ame: Full=ATP-dependent DNA helicase Q1 ame: Full=DNA-dependent ATPase Q1 ame: Full= -like 1	763	1.85597e-148	72.5
TR2687_c0_g1_i1	ADSV_CHICK ame: Full=Adseverin ame: Full=Scinderin	1187	0	80.1
TR271_c0_g1_i1	---NA---	985	NA	NA
TR28_c0_g1_i1	CH60_HUMAN ame: Full=60 kDa heat shock mitochondrial ame: Full=60 kDa chaperonin ame: Full=Chaperonin 60 Short=CPN60 ame: Full=Heat shock 60 Short=HSP-60 Short=Hsp60 ame: Full= 60 ame: Full=Mitochondrial matrix P1 ame: Full=P60 lymphocyte Flags: Precursor	2339	0	91.1
TR28_c0_g1_i2	CH60_HUMAN ame: Full=60 kDa heat shock mitochondrial ame: Full=60 kDa chaperonin ame: Full=Chaperonin 60 Short=CPN60 ame: Full=Heat shock 60 Short=HSP-60 Short=Hsp60 ame: Full= 60 ame: Full=Mitochondrial matrix P1 ame: Full=P60 lymphocyte Flags: Precursor	2342	0	91.1
TR2902_c0_g1_i1	---NA---	899	NA	NA
TR2902_c0_g2_i1	---NA---	895	NA	NA
TR2925_c0_g1_i1	DNJB9_MOUSE ame: Full= homolog subfamily B member 9 ame: Full=Endoplasmic reticulum DNA J domain-containing 4 Short=ER-resident ERdj4 Short=ERdj4 ame: Full=mDj7 Flags: Precursor	1389	5.11813e-105	81.3
TR2925_c0_g2_i1	DNJB9_MOUSE ame: Full= homolog subfamily B member 9 ame: Full=Endoplasmic reticulum DNA J domain-containing 4 Short=ER-resident ERdj4 Short=ERdj4 ame: Full=mDj7 Flags: Precursor	1386	1.15262e-104	81.3
TR2925_c0_g3_i1	DNJB9_MOUSE ame: Full= homolog subfamily B member 9 ame: Full=Endoplasmic reticulum DNA J domain-containing 4 Short=ER-resident ERdj4 Short=ERdj4 ame: Full=mDj7 Flags: Precursor	1389	7.39136e-105	81.3
TR2925_c0_g4_i1	DNJB9_MOUSE ame: Full= homolog subfamily B member 9 ame: Full=Endoplasmic reticulum DNA J domain-containing 4 Short=ER-resident ERdj4 Short=ERdj4 ame: Full=mDj7 Flags: Precursor	1386	4.30995e-105	81.3
TR2926_c0_g1_i1	MPCP_MOUSE ame: Full=Phosphate carrier mitochondrial ame: Full=Phosphate transport Short=PTP ame: Full=Solute carrier family 25 member 3 Flags: Precursor	1463	0	81.8
TR2926_c0_g2_i1	MPCP_MOUSE ame: Full=Phosphate carrier mitochondrial ame: Full=Phosphate transport Short=PTP ame: Full=Solute carrier family 25 member 3 Flags: Precursor	1419	0	81.8
TR2934_c0_g1_i1	TERA_RAT ame: Full=Transitional endoplasmic reticulum ATPase Short=TER ATPase ame: Full=15S Mg(2+)-ATPase p97 subunit ame: Full=Valosin-containing Short=VCP	2825	0	96.6
TR2943_c0_g2_i1	---NA---	1082	NA	NA
TR3_c0_g1_i1	AAK1_HUMAN ame: Full=AP2-associated kinase 1 ame: Full=Adaptor-associated kinase 1	1888	2.65172e-57	69.14
TR3043_c0_g1_i1	C1RB_MOUSE ame: Full=Complement C1r-B subcomponent ame: Full=Complement component 1 subcomponent r-B Contains: ame: Full=Complement C1r-B subcomponent heavy chain Contains: ame: Full=Complement C1r-B subcomponent light chain Flags: Precursor	334	7.10626e-47	72
TR3164_c0_g1_i1	RFC4_HUMAN ame: Full=Replication factor C subunit 4 ame: Full=Activator 1 37 kDa subunit Short=A1 37 kDa subunit ame: Full=Activator 1 subunit 4 ame: Full=Replication factor C 37 kDa subunit Short=RF-C 37 kDa subunit Short=RFC37	393	8.7301e-59	63.6
TR321_c0_g1_i1	---NA---	1801	NA	NA
TR3218_c0_g1_i1	DJC24_BOVIN ame: Full= homolog subfamily C member 24 ame: Full=CSL-type zinc finger-containing 3 ame: Full=Diphthamide biosynthesis 4	732	4.67133e-68	68.9
TR3234_c0_g2_i1	TMX2_MACFA ame: Full=Thioredoxin-related transmembrane 2 ame: Full=Thioredoxin domain-containing 14 Flags: Precursor	1221	1.14237e-109	89.1
TR3250_c0_g2_i1	EF1A_CHICK ame: Full=Elongation factor 1-alpha 1 Short=EF-1-alpha-1 ame: Full=Elongation factor Tu Short=EF-Tu	930	2.43351e-116	97.9
TR3443_c0_g1_i1	CANT1_HUMAN ame: Full=Soluble calcium-activated nucleotidase 1 Short=SCAN-1 ame: Full=Apyrase homolog ame: Full= MAPK-activating PM09 ame: Full= NF-kappa-B-activating 107	2048	0	74
TR3550_c0_g1_i1	RGS2_MOUSE ame: Full=Regulator of G- signaling 2 Short=RGS2	1588	6.9961e-94	78.8
TR3564_c0_g1_i1	RAB1A_HUMAN ame: Full=Ras-related Rab-1A ame: Full=YPT1-related	2638	3.76768e-141	96.1
TR3564_c0_g1_i2	RAB1A_HUMAN ame: Full=Ras-related Rab-1A ame: Full=YPT1-related	2662	4.61995e-141	96.1
TR3573_c1_g1_i1	EXOC5_HUMAN ame: Full=Exocyst complex component 5 ame: Full=Exocyst complex component Sec10 Short=hSec10	937	3.41328e-157	66.2
TR3584_c0_g1_i1	GCC2_HUMAN ame: Full=GRIP and coiled-coil domain-containing 2 ame: Full=185 kDa Golgi coiled-coil Short=GCC185 ame: Full=CLL-associated antigen KW-11 ame: Full=CTCL tumor antigen se1-1 ame: Full=Ran-binding 2-like 4 Short= 2L4 ame: Full=Renal carcinoma antigen NY-REN-53	1205	3.71549e-67	66.67
TR3584_c0_g1_i2	GCC2_HUMAN ame: Full=GRIP and coiled-coil domain-containing 2 ame: Full=185 kDa Golgi coiled-coil Short=GCC185 ame: Full=CLL-associated antigen KW-11 ame: Full=CTCL tumor antigen se1-1 ame: Full=Ran-binding 2-like 4 Short= 2L4 ame: Full=Renal carcinoma antigen NY-REN-53	1192	5.09143e-67	66.67
TR3597_c0_g1_i1	FRI1_LITCT ame: Full= higher subunit Short=Ferritin H	984	8.84552e-90	86.1
TR3597_c0_g1_i2	FRI1_LITCT ame: Full= higher subunit Short=Ferritin H	1069	2.24252e-89	86.1
TR3604_c0_g1_i1	H33_RAT ame: Full=Histone	1160	8.33033e-90	99.2
TR3604_c0_g2_i1	H33_RAT ame: Full=Histone	1161	8.33033e-90	99.2
TR3604_c0_g3_i1	H33_RAT ame: Full=Histone	1159	8.33033e-90	99.2
TR3604_c0_g4_i1	H33_RAT ame: Full=Histone	1158	8.07029e-90	99.2
TR3618_c0_g1_i1	KLF15_MOUSE ame: Full=Krueppel-like factor 15 ame: Full=Cardiovascular Krueppel-like factor	2014	3.85172e-65	71.9
TR3620_c0_g1_i2	UB2L3_HUMAN ame: Full=Ubiquitin-conjugating enzyme E2 L3 ame: Full=E2 ubiquitin-conjugating enzyme L3 ame: Full=L-UBC ame: Full= 7 ame: Full=Ubiquitin carrier L3 ame: Full=Ubiquitin-conjugating enzyme E2-F1 ame: Full=Ubiquitin- ligase L3	540	1.92124e-96	74.8
TR3689_c0_g1_i1	6PGD_HUMAN ame: Full=6-phosphogluconate decarboxylating	550	6.08898e-106	86.6
TR3697_c0_g1_i1	S2539_DANRE ame: Full=Solute carrier family 25 member 39	1533	5.07058e-170	76.4
TR3699_c0_g1_i1	MARH5_DANRE ame: Full=E3 ubiquitin- ligase MARCH5 ame: Full=Membrane-associated RING finger 5 ame: Full=Membrane-associated RING-CH V Short=MARCH-V ame: Full=RING-type E3 ubiquitin transferase MARCH5	1209	1.80838e-161	86.5
TR3703_c0_g1_i1	EIF3D_BOVIN ame: Full=Eukaryotic translation initiation factor 3 subunit D Short=eIF3d ame: Full=Eukaryotic translation initiation factor 3 subunit 7 ame: Full=eIF-3-zeta	1977	0	92.9
TR3739_c0_g1_i1	REXO4_XENLA ame: Full=RNA exonuclease 4 ame: Full=Exonuclease XPMC2 ame: Full=Prevents mitotic catastrophe 2	643	2.34638e-27	64.67
TR3741_c0_g1_i1	KINH_RAT ame: Full=Kinesin-1 heavy chain ame: Full=Conventional kinesin heavy chain ame: Full=Ubiquitous kinesin heavy chain Short=UKHC	497	1.63937e-90	85.9
TR388_c0_g1_i1	C1RB_MOUSE ame: Full=Complement C1r-B subcomponent ame: Full=Complement component 1 subcomponent r-B Contains: ame: Full=Complement C1r-B subcomponent heavy chain Contains: ame: Full=Complement C1r-B subcomponent light chain Flags: Precursor	537	4.90426e-81	74
TR3922_c0_g1_i1	MIC60_MOUSE ame: Full=MICOS complex subunit Mic60 ame: Full=Mitochondrial inner membrane ame: Full=Mitofilin Flags: Precursor	1092	4.47808e-121	62.4
TR3922_c0_g2_i1	MIC60_MOUSE ame: Full=MICOS complex subunit Mic60 ame: Full=Mitochondrial inner membrane ame: Full=Mitofilin Flags: Precursor	1107	7.65481e-126	63
TR3933_c0_g1_i1	IFT20_MOUSE ame: Full=Intraflagellar transport 20 homolog Short=mIFT20	861	3.83321e-59	90.71
TR3938_c0_g1_i1	M1IP1_MOUSE ame: Full=Mid1-interacting 1 ame: Full=Gastrulation-specific G12 ame: Full=Mid1-interacting G12 ame: Full= STRAIT11499 homolog ame: Full=Spot 14-related Short=S14R Short=Spot 14-R	1940	1.46812e-53	59.67
TR3938_c0_g1_i2	M1IP1_MOUSE ame: Full=Mid1-interacting 1 ame: Full=Gastrulation-specific G12 ame: Full=Mid1-interacting G12 ame: Full= STRAIT11499 homolog ame: Full=Spot 14-related Short=S14R Short=Spot 14-R	1924	1.39743e-53	59.67
TR4119_c0_g1_i1	RAP1B_MOUSE ame: Full=Ras-related Rap-1b ame: Full=GTP-binding smg p21B Flags: Precursor	1166	4.3958e-119	97.3
TR4121_c0_g1_i1	GFPT2_BOVIN ame: Full=Glutamine--fructose-6-phosphate aminotransferase	633	2.71774e-93	90.9
TR4121_c0_g2_i1	GFPT2_BOVIN ame: Full=Glutamine--fructose-6-phosphate aminotransferase	1209	0	89.7
TR4122_c0_g1_i1	FBX9_HUMAN ame: Full=F-box only 9 ame: Full=Cross-immune reaction antigen 1 ame: Full=Renal carcinoma antigen NY-REN-57	1198	4.83782e-124	79.78
TR4126_c0_g1_i1	TPM1_RABIT ame: Full=Tropomyosin alpha-1 chain ame: Full=Alpha-tropomyosin ame: Full=Tropomyosin-1	754	3.39585e-94	92.3
TR4131_c0_g1_i1	SMAP1_MOUSE ame: Full=Stromal membrane-associated 1	608	6.98489e-82	81.1
TR4171_c0_g1_i1	E41L1_MOUSE ame: Full=Band 1 ame: Full=Neuronal Short=	1405	4.90235e-126	73.8
TR4178_c0_g1_i1	DLRB2_BOVIN ame: Full=Dynein light chain roadblock-type 2 ame: Full=Dynein light chain cytoplasmic	622	1.26613e-62	94
TR4215_c0_g1_i1	FUCT1_BOVIN ame: Full=GDP-fucose transporter 1 ame: Full=Solute carrier family 35 member C1	1704	0	70
TR4242_c0_g1_i1	IF5A1_RABIT ame: Full=Eukaryotic translation initiation factor 5A-1 Short=eIF-5A-1 Short=eIF-5A1 ame: Full=Eukaryotic initiation factor 5A isoform 1 Short=eIF-5A ame: Full=eIF-4D	564	1.30374e-109	92.1
TR428_c0_g1_i1	SSF1_MOUSE ame: Full=Suppressor of SWI4 1 homolog Short=Ssf-1 ame: Full=Peter Pan homolog	1815	0	65.89
TR428_c0_g2_i1	SSF1_MOUSE ame: Full=Suppressor of SWI4 1 homolog Short=Ssf-1 ame: Full=Peter Pan homolog	1817	0	65.89
TR4301_c0_g1_i1	GCC2_HUMAN ame: Full=GRIP and coiled-coil domain-containing 2 ame: Full=185 kDa Golgi coiled-coil Short=GCC185 ame: Full=CLL-associated antigen KW-11 ame: Full=CTCL tumor antigen se1-1 ame: Full=Ran-binding 2-like 4 Short= 2L4 ame: Full=Renal carcinoma antigen NY-REN-53	807	5.99724e-26	59
TR4417_c0_g1_i1	CAH2_CHICK ame: Full=Carbonic anhydrase 2 ame: Full=Carbonate dehydratase II ame: Full=Carbonic anhydrase II Short=CA-II	300	8.59255e-49	76.6
TR4421_c0_g1_i1	---NA---	452	NA	NA
TR4499_c0_g1_i1	143B2_ONCMY ame: Full=14-3-3 beta alpha-2 Short= 14-3-3B2	467	6.10222e-46	82.7
TR4518_c0_g1_i1	NXPH2_HUMAN ame: Full=Neurexophilin-2 Flags: Precursor	309	1.35006e-58	91.1
TR4520_c0_g1_i1	ADSV_BOVIN ame: Full=Adseverin ame: Full=Scinderin Short=SC	545	3.59901e-61	82.9
TR4544_c0_g1_i1	CUL1_MOUSE ame: Full=Cullin-1 Short=CUL-1	324	2.24911e-67	70.9
TR4604_c0_g1_i1	TCPQ_CHICK ame: Full=T-complex 1 subunit theta Short=TCP-1-theta ame: Full=CCT-theta	1922	0	83.5
TR4604_c0_g1_i2	TCPQ_CHICK ame: Full=T-complex 1 subunit theta Short=TCP-1-theta ame: Full=CCT-theta	1922	0	83.5
TR4612_c0_g1_i2	SARNP_HUMAN ame: Full=SAP domain-containing ribonucleo ame: Full=Cytokine-induced of 29 kDa ame: Full=Nuclear Hcc-1 ame: Full=Proliferation-associated cytokine-inducible CIP29	1138	7.42031e-86	91.33
TR462_c0_g1_i1	OLA1_CHICK ame: Full=Obg-like ATPase 1	1259	0	94.4
TR4622_c0_g1_i1	MUC1_MOUSE ame: Full=Mucin-1 Short=MUC-1 ame: Full=Episialin ame: CD_antigen=CD227 Contains: ame: Full=Mucin-1 subunit alpha Short=MUC1-NT Short=MUC1-alpha Contains: ame: Full=Mucin-1 subunit beta Short=MUC1-beta ame: Full=MUC1-CT Flags: Precursor	1342	6.93828e-31	56.2
TR4625_c0_g1_i2	ATF4_RAT ame: Full=Cyclic AMP-dependent transcription factor ATF-4 Short=cAMP-dependent transcription factor ATF-4 ame: Full=Activating transcription factor 4 Short=rATF-4	1079	3.32619e-96	73.89
TR4649_c0_g1_i1	FUBP1_RAT ame: Full=Far upstream element-binding 1 Short=FBP Short=FUSE-binding 1	1739	0	74
TR4721_c0_g1_i1	---NA---	956	NA	NA
TR4728_c0_g1_i1	SIM15_MOUSE ame: Full=Small integral membrane 15	607	1.75142e-27	94.8
TR4728_c0_g2_i1	SIM15_MOUSE ame: Full=Small integral membrane 15	614	1.89067e-27	94.8
TR4748_c0_g1_i1	ACO13_MOUSE ame: Full=Acyl-coenzyme A thioesterase 13 Short=Acyl- thioesterase 13 ame: Full=Thioesterase superfamily member 2 Contains: ame: Full=Acyl-coenzyme A thioesterase N-terminally processed	1394	1.85068e-56	73
TR4749_c0_g1_i1	MYLIP_MOUSE ame: Full=E3 ubiquitin- ligase MYLIP ame: Full=Inducible degrader of the LDL-receptor Short=Idol ame: Full=Myosin regulatory light chain-interacting Short=MIR ame: Full=RING-type E3 ubiquitin transferase MYLIP	1771	0	67.9
TR4773_c0_g1_i1	DDX5_HUMAN ame: Full=Probable ATP-dependent RNA helicase DDX5 ame: Full=DEAD box 5 ame: Full=RNA helicase p68	3400	0	91.4
TR4773_c0_g1_i4	DDX5_HUMAN ame: Full=Probable ATP-dependent RNA helicase DDX5 ame: Full=DEAD box 5 ame: Full=RNA helicase p68	3424	0	91.4
TR4774_c0_g1_i1	DNJC3_HUMAN ame: Full= homolog subfamily C member 3 ame: Full=Endoplasmic reticulum DNA J domain-containing 6 Short=ER-resident ERdj6 Short=ERdj6 ame: Full=Interferon- double-stranded RNA-activated kinase inhibitor ame: Full= kinase inhibitor of 58 kDa Short= kinase inhibitor p58 Flags: Precursor	4973	0	70.5
TR4774_c0_g1_i2	DNJC3_HUMAN ame: Full= homolog subfamily C member 3 ame: Full=Endoplasmic reticulum DNA J domain-containing 6 Short=ER-resident ERdj6 Short=ERdj6 ame: Full=Interferon- double-stranded RNA-activated kinase inhibitor ame: Full= kinase inhibitor of 58 kDa Short= kinase inhibitor p58 Flags: Precursor	4963	0	70.4
TR4776_c0_g1_i1	QCR7_BOVIN ame: Full=Cytochrome b-c1 complex subunit 7 ame: Full=Complex III subunit 7 ame: Full=Complex III subunit VII ame: Full=QP-C ame: Full=Ubiquinol-cytochrome c reductase complex 14 kDa	2582	3.70994e-34	71.5
TR4776_c0_g1_i2	QCR7_BOVIN ame: Full=Cytochrome b-c1 complex subunit 7 ame: Full=Complex III subunit 7 ame: Full=Complex III subunit VII ame: Full=QP-C ame: Full=Ubiquinol-cytochrome c reductase complex 14 kDa	2600	3.78989e-34	71.5
TR4776_c0_g1_i3	QCR7_BOVIN ame: Full=Cytochrome b-c1 complex subunit 7 ame: Full=Complex III subunit 7 ame: Full=Complex III subunit VII ame: Full=QP-C ame: Full=Ubiquinol-cytochrome c reductase complex 14 kDa	2484	1.69331e-37	72
TR4776_c0_g1_i4	QCR7_BOVIN ame: Full=Cytochrome b-c1 complex subunit 7 ame: Full=Complex III subunit 7 ame: Full=Complex III subunit VII ame: Full=QP-C ame: Full=Ubiquinol-cytochrome c reductase complex 14 kDa	2466	1.52176e-37	72.1
TR4777_c2_g1_i1	ACT1_ABSGL ame: Full=Actin-1	429	2.7526e-53	100
TR4777_c6_g1_i1	ACTS_CHICK ame: Full= alpha skeletal muscle ame: Full=Alpha-actin-1 Flags: Precursor	588	4.86447e-141	99.6
TR4777_c7_g1_i1	ACT2_XENTR ame: Full= alpha cardiac muscle 2 ame: Full=Actin alpha 2 Short=alpha2T Flags: Precursor	611	1.51095e-147	99.7
TR478_c0_g1_i1	CHMP3_PONAB ame: Full=Charged multivesicular body 3 ame: Full=Chromatin-modifying 3 ame: Full=Vacuolar sorting-associated 24	976	1.93273e-104	91.9
TR478_c0_g1_i2	CHMP3_PONAB ame: Full=Charged multivesicular body 3 ame: Full=Chromatin-modifying 3 ame: Full=Vacuolar sorting-associated 24	990	2.02239e-104	91.9
TR4782_c0_g1_i1	---NA---	443	NA	NA
TR4782_c0_g1_i3	---NA---	410	NA	NA
TR4783_c3_g1_i1	DPM1_PIG ame: Full=Dolichol-phosphate mannosyltransferase subunit 1 ame: Full=Dolichol-phosphate mannose synthase subunit 1 Short=DPM synthase subunit 1 ame: Full=Dolichyl-phosphate beta-D-mannosyltransferase subunit 1 ame: Full=Mannose-P-dolichol synthase subunit 1 Short=MPD synthase subunit 1	1037	5.51568e-156	83.9
TR4783_c3_g1_i2	DPM1_PIG ame: Full=Dolichol-phosphate mannosyltransferase subunit 1 ame: Full=Dolichol-phosphate mannose synthase subunit 1 Short=DPM synthase subunit 1 ame: Full=Dolichyl-phosphate beta-D-mannosyltransferase subunit 1 ame: Full=Mannose-P-dolichol synthase subunit 1 Short=MPD synthase subunit 1	1052	3.45867e-156	83.9
TR4786_c0_g1_i1	---NA---	260	NA	NA
TR4786_c0_g1_i10	---NA---	342	NA	NA
TR4786_c0_g1_i2	---NA---	351	NA	NA
TR4786_c0_g1_i4	---NA---	338	NA	NA
TR4786_c0_g1_i6	---NA---	266	NA	NA
TR4786_c0_g1_i8	---NA---	280	NA	NA
TR4787_c1_g1_i2	EAF2_CHICK ame: Full=ELL-associated factor 2	2199	3.33366e-95	71.7
TR4793_c0_g1_i1	FXI1E_XENLA ame: Full=Forkhead box I1-ema Short= 1-ema ame: Full=Ectodermally-expressed mesendoderm antagonist Short=Xema ame: Full= 3	1912	0	71.3
TR4794_c0_g2_i1	CIRBP_HUMAN ame: Full=Cold-inducible RNA-binding ame: Full=A18 hnRNP ame: Full=Glycine-rich RNA-binding CIRP	936	1.33575e-53	93.2
TR4797_c0_g1_i1	SPB6_HUMAN ame: Full=Serpin B6 ame: Full=Cytoplasmic anti ase Short=CAP ame: Full=Peptidase inhibitor 6 Short=PI-6 ame: Full=Placental thrombin inhibitor	1543	1.80443e-139	71.2
TR4799_c0_g1_i1	COX19_BOVIN ame: Full=Cytochrome c oxidase assembly COX19	790	2.74987e-37	69.7
TR4799_c0_g1_i3	COX19_BOVIN ame: Full=Cytochrome c oxidase assembly COX19	772	2.35509e-37	69.7
TR4800_c0_g1_i1	TXND5_MOUSE ame: Full=Thioredoxin domain-containing 5 ame: Full=Endoplasmic reticulum resident 46 Short=ER 46 Short=ERp46 ame: Full=Plasma cell-specific thioredoxin-related Short=PC-TRP ame: Full=Thioredoxin p46 Flags: Precursor	2736	0	61.1
TR4809_c0_g1_i1	THILA_XENLA ame: Full=Acetyl- acetyltransferase mitochondrial ame: Full=Acetoacetyl- thiolase A Flags: Precursor	1826	0	86.6
TR4815_c0_g1_i1	HNRH1_HUMAN ame: Full=Heterogeneous nuclear ribonucleo H Short=hnRNP H Contains: ame: Full=Heterogeneous nuclear ribonucleo N-terminally processed	2435	0	90.1
TR4815_c0_g1_i10	HNRH1_HUMAN ame: Full=Heterogeneous nuclear ribonucleo H Short=hnRNP H Contains: ame: Full=Heterogeneous nuclear ribonucleo N-terminally processed	2369	0	89.3
TR4815_c0_g1_i11	HNRH1_HUMAN ame: Full=Heterogeneous nuclear ribonucleo H Short=hnRNP H Contains: ame: Full=Heterogeneous nuclear ribonucleo N-terminally processed	2259	0	89.3
TR4815_c0_g1_i12	HNRH1_HUMAN ame: Full=Heterogeneous nuclear ribonucleo H Short=hnRNP H Contains: ame: Full=Heterogeneous nuclear ribonucleo N-terminally processed	2501	0	90.1
TR4815_c0_g1_i2	HNRH1_HUMAN ame: Full=Heterogeneous nuclear ribonucleo H Short=hnRNP H Contains: ame: Full=Heterogeneous nuclear ribonucleo N-terminally processed	2280	0	90.1
TR4815_c0_g1_i3	HNRH1_HUMAN ame: Full=Heterogeneous nuclear ribonucleo H Short=hnRNP H Contains: ame: Full=Heterogeneous nuclear ribonucleo N-terminally processed	2346	0	90.1
TR4815_c0_g1_i4	HNRH1_HUMAN ame: Full=Heterogeneous nuclear ribonucleo H Short=hnRNP H Contains: ame: Full=Heterogeneous nuclear ribonucleo N-terminally processed	2303	0	89.3
TR4815_c0_g1_i5	HNRH1_HUMAN ame: Full=Heterogeneous nuclear ribonucleo H Short=hnRNP H Contains: ame: Full=Heterogeneous nuclear ribonucleo N-terminally processed	2480	0	89.3
TR4815_c0_g1_i6	HNRH1_HUMAN ame: Full=Heterogeneous nuclear ribonucleo H Short=hnRNP H Contains: ame: Full=Heterogeneous nuclear ribonucleo N-terminally processed	2324	0	90.1
TR4815_c0_g1_i7	HNRH1_HUMAN ame: Full=Heterogeneous nuclear ribonucleo H Short=hnRNP H Contains: ame: Full=Heterogeneous nuclear ribonucleo N-terminally processed	2390	0	90.1
TR4815_c0_g1_i8	HNRH1_HUMAN ame: Full=Heterogeneous nuclear ribonucleo H Short=hnRNP H Contains: ame: Full=Heterogeneous nuclear ribonucleo N-terminally processed	2414	0	89.3
TR4815_c0_g1_i9	HNRH1_HUMAN ame: Full=Heterogeneous nuclear ribonucleo H Short=hnRNP H Contains: ame: Full=Heterogeneous nuclear ribonucleo N-terminally processed	2325	0	89.3
TR4826_c0_g1_i1	RL13_HUMAN ame: Full=60S ribosomal L13 ame: Full=Breast basic conserved 1	821	8.73335e-109	92.2
TR4832_c0_g1_i1	TFG_HUMAN ame: Full= TFG ame: Full=TRK-fused gene	2292	2.79288e-123	94
TR4832_c0_g1_i2	TFG_HUMAN ame: Full= TFG ame: Full=TRK-fused gene	2268	2.26211e-123	94
TR4844_c2_g1_i1	CC134_XENTR ame: Full=Coiled-coil domain-containing 134 Flags: Precursor	1901	1.96084e-105	85.25
TR4844_c2_g2_i1	CC134_XENTR ame: Full=Coiled-coil domain-containing 134 Flags: Precursor	1888	1.76188e-105	85.25
TR4844_c2_g3_i1	CC134_XENTR ame: Full=Coiled-coil domain-containing 134 Flags: Precursor	1906	2.06823e-105	85.25
TR4844_c2_g4_i1	CC134_XENTR ame: Full=Coiled-coil domain-containing 134 Flags: Precursor	1886	1.71526e-105	85.25
TR4844_c2_g5_i1	CC134_XENTR ame: Full=Coiled-coil domain-containing 134 Flags: Precursor	1889	1.76188e-105	85.25
TR4846_c0_g1_i2	IWS1_HUMAN ame: Full= IWS1 homolog ame: Full=IWS1	2519	0	67.4
TR4847_c0_g1_i1	MFSD5_MOUSE ame: Full=Molybdate-anion transporter ame: Full=Major facilitator superfamily domain-containing 5 ame: Full=Molybdate transporter 2 homolog	2114	0	82.75
TR4847_c0_g1_i2	MFSD5_MOUSE ame: Full=Molybdate-anion transporter ame: Full=Major facilitator superfamily domain-containing 5 ame: Full=Molybdate transporter 2 homolog	1987	0	82.75
TR4847_c0_g1_i3	MFSD5_MOUSE ame: Full=Molybdate-anion transporter ame: Full=Major facilitator superfamily domain-containing 5 ame: Full=Molybdate transporter 2 homolog	2039	0	82.75
TR4847_c0_g1_i4	MFSD5_MOUSE ame: Full=Molybdate-anion transporter ame: Full=Major facilitator superfamily domain-containing 5 ame: Full=Molybdate transporter 2 homolog	2021	0	82.75
TR4849_c0_g2_i1	TMEM9_HUMAN ame: Full=Transmembrane 9 ame: Full=Dermal papilla-derived 4 Flags: Precursor	1474	9.90456e-88	77.83
TR4855_c0_g1_i2	ARF1_RAT ame: Full=ADP-ribosylation factor 1	1912	2.4834e-125	97.1
TR4898_c0_g1_i1	UBF1_HUMAN ame: Full=Nucleolar transcription factor 1 ame: Full=Autoantigen NOR-90 ame: Full=Upstream-binding factor 1 Short=UBF-1	906	4.26489e-117	88.63
TR4913_c0_g1_i1	MA1C1_HUMAN ame: Full=Mannosyl-oligosaccharide 1,2-alpha-mannosidase IC ame: Full=HMIC ame: Full=Mannosidase alpha class 1C member 1 ame: Full=Processing alpha-1,2-mannosidase IC Short=Alpha-1,2-mannosidase IC	1155	1.5618e-125	78.2
TR4924_c0_g1_i1	NCKP1_MOUSE ame: Full=Nck-associated 1 Short=NAP 1 ame: Full=Brain H19 ame: Full=MH19 ame: Full=Membrane-associated HEM-2 ame: Full=p125Nap1	982	1.04161e-165	83.3
TR4993_c0_g1_i1	DDB1_CHICK ame: Full=DNA damage-binding 1 ame: Full=DDB p127 subunit ame: Full=Damage-specific DNA-binding 1 ame: Full=UV-damaged DNA-binding factor	924	0	91.9
TR5033_c0_g1_i1	CD151_HUMAN ame: Full=CD151 antigen ame: Full=GP27 ame: Full=Membrane glyco SFA-1 ame: Full=Platelet-endothelial tetraspan antigen 3 Short=PETA-3 ame: Full=Tetraspanin-24 Short=Tspan-24 ame: CD_antigen=CD151	856	2.07162e-112	75.4
TR5070_c0_g1_i1	ACBP_ANAPL ame: Full=Acyl- -binding Short=ACBP ame: Full=Diazepam-binding inhibitor Short=DBI ame: Full=Endozepine Short=EP	985	5.83303e-44	85.5
TR5070_c0_g1_i2	ACBP_ANAPL ame: Full=Acyl- -binding Short=ACBP ame: Full=Diazepam-binding inhibitor Short=DBI ame: Full=Endozepine Short=EP	936	3.76656e-44	85.2
TR5080_c0_g1_i1	FKBP2_BOVIN ame: Full=Peptidyl-prolyl cis-trans isomerase FKBP2 Short=PPIase FKBP2 ame: Full=FK506-binding 2 Short=FKBP-2 ame: Full=Rotamase Flags: Precursor	660	5.15122e-75	78
TR5080_c0_g1_i2	FKBP2_BOVIN ame: Full=Peptidyl-prolyl cis-trans isomerase FKBP2 Short=PPIase FKBP2 ame: Full=FK506-binding 2 Short=FKBP-2 ame: Full=Rotamase Flags: Precursor	648	4.45882e-75	78
TR5080_c0_g1_i3	FKBP2_BOVIN ame: Full=Peptidyl-prolyl cis-trans isomerase FKBP2 Short=PPIase FKBP2 ame: Full=FK506-binding 2 Short=FKBP-2 ame: Full=Rotamase Flags: Precursor	677	6.16404e-75	78
TR5100_c0_g1_i1	RLA2_MOUSE ame: Full=60S acidic ribosomal P2	544	1.98838e-27	84.8
TR5100_c0_g1_i2	RLA2_MOUSE ame: Full=60S acidic ribosomal P2	482	9.88864e-28	84.8
TR5100_c0_g1_i3	RLA2_MOUSE ame: Full=60S acidic ribosomal P2	557	2.28441e-27	84.8
TR5196_c0_g1_i1	ERLN1_HUMAN ame: Full=Erlin-1 ame: Full=Endoplasmic reticulum lipid raft-associated 1 ame: Full= KE04 ame: Full=Stomatin-prohibitin-flotillin- K domain-containing 1 Short=SPFH domain-containing 1	466	3.47219e-12	79.5
TR5201_c0_g1_i1	PPRC1_MOUSE ame: Full=Peroxisome proliferator-activated receptor gamma coactivator-related 1 ame: Full=PGC-1-related coactivator Short=PRC	644	1.64389e-66	77.8
TR5252_c0_g1_i1	ACTA_CHICK ame: Full= aortic smooth muscle ame: Full=Alpha-actin Flags: Precursor	464	3.04603e-81	99.2
TR5295_c0_g1_i1	FL2D_MOUSE ame: Full=Pre-mRNA-splicing regulator WTAP ame: Full=Female-lethal(2)D homolog ame: Full=WT1-associated ame: Full=Wilms tumor 1-associating	2131	0	82.13
TR5340_c0_g2_i1	SPCS2_MOUSE ame: Full=Signal peptidase complex subunit 2 ame: Full=Microsomal signal peptidase 25 kDa subunit Short=SPase 25 kDa subunit	774	1.06315e-127	83.7
TR5370_c0_g1_i1	WDR61_CHICK ame: Full=WD repeat-containing 61	1161	0	89.1
TR5371_c0_g1_i1	SYNJ1_MOUSE ame: Full=Synaptojanin-1 ame: Full=Synaptic inositol 1,4,5-trisphosphate 5-phosphatase 1	1885	0	75.8
TR5371_c0_g1_i2	SYNJ1_MOUSE ame: Full=Synaptojanin-1 ame: Full=Synaptic inositol 1,4,5-trisphosphate 5-phosphatase 1	1907	0	75.8
TR5373_c0_g1_i1	SYK_HUMAN ame: Full=Lysine--tRNA ligase ame: Full=Lysyl-tRNA synthetase Short=	1443	0	81.5
TR5374_c0_g1_i1	NR1D2_HUMAN ame: Full=Nuclear receptor subfamily 1 group D member 2 ame: Full=Orphan nuclear hormone receptor BD73 ame: Full=Rev-erb alpha-related receptor Short=RVR ame: Full=Rev-erb-beta ame: Full=V-erbA-related 1-related Short=EAR-1R	1815	5.60242e-147	59.7
TR5382_c0_g1_i1	TBB_LYTPI ame: Full=Tubulin beta chain ame: Full=Beta-tubulin	580	6.74388e-103	99.9
TR5413_c0_g1_i1	CHUR_XENTR ame: Full= Churchill	1401	1.03034e-60	85.57
TR5415_c0_g1_i1	---NA---	1079	NA	NA
TR5423_c0_g1_i1	TCO2_BOVIN ame: Full=Transcobalamin-2 Short=TC-2 ame: Full=Transcobalamin II Short=TC II Short=TCII Flags: Precursor	446	2.09158e-20	54
TR5423_c1_g1_i1	TCO2_RAT ame: Full=Transcobalamin-2 Short=TC-2 ame: Full=Transcobalamin II Short=TC II Short=TCII Flags: Precursor	1009	3.91234e-35	57.2
TR5427_c0_g1_i1	NRAM2_HUMAN ame: Full=Natural resistance-associated macrophage 2 Short=NRAMP 2 ame: Full=Divalent cation transporter 1 ame: Full=Divalent metal transporter 1 Short=DMT-1 ame: Full=Solute carrier family 11 member 2	2195	0	82.8
TR5443_c0_g1_i1	CISY_IGUIG ame: Full=Citrate mitochondrial ame: Full=Citrate (Si)-synthase Flags: Precursor	2775	0	95.9
TR5445_c0_g1_i1	SDCB1_HUMAN ame: Full=Syntenin-1 ame: Full=Melanoma differentiation-associated 9 Short=MDA-9 ame: Full=Pro-TGF-alpha cytoplasmic domain-interacting 18 Short=TACIP18 ame: Full=Scaffold Pbp1 ame: Full=Syndecan-binding 1	1598	0	66
TR5445_c0_g2_i1	SDCB1_HUMAN ame: Full=Syntenin-1 ame: Full=Melanoma differentiation-associated 9 Short=MDA-9 ame: Full=Pro-TGF-alpha cytoplasmic domain-interacting 18 Short=TACIP18 ame: Full=Scaffold Pbp1 ame: Full=Syndecan-binding 1	1628	0	66.6
TR5445_c0_g3_i1	SDCB1_HUMAN ame: Full=Syntenin-1 ame: Full=Melanoma differentiation-associated 9 Short=MDA-9 ame: Full=Pro-TGF-alpha cytoplasmic domain-interacting 18 Short=TACIP18 ame: Full=Scaffold Pbp1 ame: Full=Syndecan-binding 1	1678	0	66.6
TR5445_c0_g4_i1	SDCB1_HUMAN ame: Full=Syntenin-1 ame: Full=Melanoma differentiation-associated 9 Short=MDA-9 ame: Full=Pro-TGF-alpha cytoplasmic domain-interacting 18 Short=TACIP18 ame: Full=Scaffold Pbp1 ame: Full=Syndecan-binding 1	1617	0	66.6
TR5536_c0_g1_i1	WDR1_CHICK ame: Full=WD repeat-containing 1 ame: Full=Actin-interacting 1 Short=AIP1	2065	0	85.7
TR5553_c3_g1_i1	GFPT1_MOUSE ame: Full=Glutamine--fructose-6-phosphate aminotransferase	752	1.22689e-172	89.7
TR5553_c5_g1_i1	RRAGA_HUMAN ame: Full=Ras-related GTP-binding A Short=Rag A Short= ame: Full=Adenovirus E3 kDa-interacting 1 ame: Full=FIP-1	1155	3.58343e-122	85
TR5567_c1_g3_i1	PEBP1_BOVIN ame: Full=Phosphatidylethanolamine-binding 1 Short=PEBP-1 ame: Full=Basic cytosolic 21 kDa ame: Full=HCNPpp Contains: ame: Full=Hippocampal cholinergic neurostimulating peptide Short=HCNP	1039	9.65887e-105	81.8
TR5579_c0_g1_i1	RNPS1_RAT ame: Full=RNA-binding with serine-rich domain 1	1153	1.02516e-48	87.2
TR5579_c0_g2_i1	RNPS1_RAT ame: Full=RNA-binding with serine-rich domain 1	1157	1.07464e-48	87.2
TR5579_c0_g3_i1	RNPS1_RAT ame: Full=RNA-binding with serine-rich domain 1	1170	1.18004e-48	87.2
TR5599_c0_g1_i1	NOG1_MOUSE ame: Full=Nucleolar GTP-binding 1 ame: Full=Chronic renal failure gene ame: Full=GTP-binding NGB	2105	0	79.1
TR5607_c0_g1_i1	OSGEP_XENLA ame: Full=Probable tRNA N6-adenosine threonylcarbamoyltransferase ame: Full=N6-L-threonylcarbamoyladenine synthase Short=t(6)A synthase ame: Full=O-sialoglyco endopeptidase ame: Full=t(6)A37 threonylcarbamoyladenosine biosynthesis osgep ame: Full=tRNA threonylcarbamoyladenosine biosynthesis osgep	1299	0	86.8
TR5614_c0_g1_i1	K1C18_HUMAN ame: Full= type I cytoskeletal 18 ame: Full=Cell proliferation-inducing gene 46 ame: Full=Cytokeratin-18 Short=CK-18 ame: Full=Keratin-18 Short=K18	1353	3.09421e-169	80.6
TR5625_c0_g1_i1	GRP75_PONAB ame: Full=Stress-70 mitochondrial ame: Full=75 kDa glucose-regulated Short=GRP-75 ame: Full=Heat shock 70 kDa 9 Flags: Precursor	2239	0	94.7
TR5627_c0_g1_i2	T2EB_BOVIN ame: Full=General transcription factor IIE subunit 2 ame: Full=Transcription initiation factor IIE subunit beta Short=TFIIE-beta	1470	7.99885e-166	73.14
TR5627_c0_g1_i3	T2EB_BOVIN ame: Full=General transcription factor IIE subunit 2 ame: Full=Transcription initiation factor IIE subunit beta Short=TFIIE-beta	1439	5.61163e-166	73.14
TR6001_c0_g1_i1	---NA---	633	NA	NA
TR6001_c0_g2_i1	---NA---	633	NA	NA
TR6003_c0_g1_i1	VATA_MOUSE ame: Full=V-type proton ATPase catalytic subunit A Short=V-ATPase subunit A ame: Full=V-ATPase 69 kDa subunit ame: Full=Vacuolar proton pump subunit alpha	2721	0	95.3
TR6047_c0_g1_i1	H33_RAT ame: Full=Histone	616	1.46576e-92	99.2
TR6047_c0_g2_i1	H33_RAT ame: Full=Histone	1106	4.68211e-90	99.2
TR6073_c0_g1_i1	HSP7C_HUMAN ame: Full=Heat shock cognate 71 kDa ame: Full=Heat shock 70 kDa 8 ame: Full=Lipopolysaccharide-associated 1 Short=LAP-1 Short=LPS-associated 1	1152	1.96288e-157	98.5
TR6074_c0_g1_i1	LGUL_RAT ame: Full=Lactoylglutathione lyase ame: Full=Aldoketomutase ame: Full=Glyoxalase I Short=Glx I ame: Full=Ketone-aldehyde mutase ame: Full=Methylglyoxalase ame: Full=S-D-lactoylglutathione methylglyoxal lyase	1520	1.16462e-108	84.2
TR6074_c0_g1_i2	LGUL_RAT ame: Full=Lactoylglutathione lyase ame: Full=Aldoketomutase ame: Full=Glyoxalase I Short=Glx I ame: Full=Ketone-aldehyde mutase ame: Full=Methylglyoxalase ame: Full=S-D-lactoylglutathione methylglyoxal lyase	1506	1.97124e-108	83.9
TR6074_c0_g1_i3	LGUL_RAT ame: Full=Lactoylglutathione lyase ame: Full=Aldoketomutase ame: Full=Glyoxalase I Short=Glx I ame: Full=Ketone-aldehyde mutase ame: Full=Methylglyoxalase ame: Full=S-D-lactoylglutathione methylglyoxal lyase	1541	3.56896e-108	83.9
TR6085_c1_g1_i1	S14L1_MOUSE ame: Full=SEC14 1	1434	0	72.5
TR6136_c0_g2_i1	LIN37_MOUSE ame: Full= lin-37 homolog ame: Full=Antolefinin ame: Full=Antolefinine	879	1.94663e-101	75.33
TR6149_c0_g1_i1	PDC6I_HUMAN ame: Full=Programmed cell death 6-interacting Short=PDCD6-interacting ame: Full=ALG-2-interacting 1 ame: Full=ALG-2-interacting X ame: Full=Hp95	985	0	68.3
TR6200_c0_g1_i1	---NA---	302	NA	NA
TR6206_c0_g1_i1	RUXG_HUMAN ame: Full=Small nuclear ribonucleo G Short=snRNP-G ame: Full=Sm G Short=Sm-G Short=	523	7.49498e-47	78.4
TR6334_c0_g1_i1	---NA---	300	NA	NA
TR645_c0_g1_i1	ADPRH_HUMAN ame: Full=	1363	3.92951e-127	66.7
TR6451_c0_g1_i1	RAB3D_MOUSE ame: Full=Ras-related Rab-3D	364	2.66593e-75	94.4
TR6498_c0_g1_i1	DP13A_HUMAN ame: Full=DCC-interacting 13-alpha Short=Dip13-alpha ame: Full=Adapter containing PH PTB domain and leucine zipper motif 1	839	3.87628e-161	61.7
TR66_c0_g1_i3	RPAB1_PONAB ame: Full=DNA-directed RNA polymerases and III subunit RPABC1 Short=RNA polymerases and III subunit ABC1 ame: Full=DNA-directed RNA polymerase II subunit E ame: Full=RPB5 homolog	1429	2.11206e-140	84.5
TR6739_c0_g1_i1	---NA---	328	NA	NA
TR6795_c0_g2_i1	UBP38_HUMAN ame: Full=Ubiquitin carboxyl-terminal hydrolase 38 ame: Full=Deubiquitinating enzyme 38 ame: Full= ame: Full=Ubiquitin thioesterase 38 ame: Full=Ubiquitin-specific-processing protease 38	714	6.66917e-73	74.33
TR6800_c0_g1_i1	THOC3_MOUSE ame: Full=THO complex subunit 3 Short=Tho3	1477	0	65
TR6825_c1_g1_i1	6PGD_HUMAN ame: Full=6-phosphogluconate decarboxylating	551	4.65593e-92	85.6
TR6859_c0_g1_i1	K2C79_MOUSE ame: Full= type II cytoskeletal 79 ame: Full=Cytokeratin-79 Short=CK-79 ame: Full=Keratin-79 Short=K79 ame: Full=Type-II keratin Kb38	606	1.87882e-30	95.3
TR6870_c1_g1_i1	PP1R7_HUMAN ame: Full= phosphatase 1 regulatory subunit 7 ame: Full= phosphatase 1 regulatory subunit 22	2777	0	82.7
TR6870_c1_g1_i2	PP1R7_HUMAN ame: Full= phosphatase 1 regulatory subunit 7 ame: Full= phosphatase 1 regulatory subunit 22	2790	0	82.7
TR6870_c2_g1_i1	ZN326_BOVIN ame: Full=DBIRD complex subunit ZNF326 ame: Full=Zinc finger 326 ame: Full=Zinc finger interacting with mRNPs	1538	0	78.1
TR6870_c4_g1_i2	---NA---	1997	NA	NA
TR6873_c0_g2_i3	---NA---	1658	NA	NA
TR6884_c0_g2_i1	ENV_MLVMS ame: Full=Envelope glyco Short=Pr80env ame: Full=Env poly Contains: ame: Full=Surface Short=SU ame: Full=Glyco 70 Short=gp70 Contains: ame: Full=Transmembrane Short=TM ame: Full=Envelope p15E Contains: ame: Full=R-peptide ame: Full=p2E Flags: Precursor	4142	1.96107e-69	52.9
TR6884_c0_g2_i2	ENV_MLVMS ame: Full=Envelope glyco Short=Pr80env ame: Full=Env poly Contains: ame: Full=Surface Short=SU ame: Full=Glyco 70 Short=gp70 Contains: ame: Full=Transmembrane Short=TM ame: Full=Envelope p15E Contains: ame: Full=R-peptide ame: Full=p2E Flags: Precursor	4137	1.95797e-69	52.2
TR6888_c0_g1_i1	NUCB1_MOUSE ame: Full=Nucleobindin-1 ame: Full=CALNUC Flags: Precursor	2230	5.5511e-151	82.75
TR6888_c0_g1_i2	NUCB1_MOUSE ame: Full=Nucleobindin-1 ame: Full=CALNUC Flags: Precursor	2248	6.63117e-151	82.75
TR6888_c0_g1_i3	NUCB1_MOUSE ame: Full=Nucleobindin-1 ame: Full=CALNUC Flags: Precursor	2197	3.9994e-151	82.75
TR6888_c0_g1_i4	NUCB1_MOUSE ame: Full=Nucleobindin-1 ame: Full=CALNUC Flags: Precursor	2272	8.39541e-151	82.75
TR6900_c0_g1_i1	---NA---	833	NA	NA
TR6900_c0_g1_i2	CAC1I_RAT ame: Full=Voltage-dependent T-type calcium channel subunit alpha-1I ame: Full= ame: Full=Voltage-gated calcium channel subunit alpha	1585	4.36087e-14	89.57
TR6902_c1_g1_i1	FR1L6_HUMAN ame: Full=Fer-1 6	2122	0	64
TR6915_c0_g1_i3	---NA---	1016	NA	NA
TR6917_c1_g1_i1	---NA---	1184	NA	NA
TR6917_c1_g1_i2	---NA---	1198	NA	NA
TR6917_c1_g1_i3	---NA---	1192	NA	NA
TR6918_c0_g1_i1	LV469_HUMAN ame: Full=Immunoglobulin lambda variable 4-69 Flags: Precursor	435	5.6125e-24	62.6
TR6918_c2_g1_i1	LV657_HUMAN ame: Full=Immunoglobulin lambda variable 6-57 ame: Full=Ig lambda chain V-VI region AR ame: Full=Ig lambda chain V-VI region EB4 ame: Full=Ig lambda chain V-VI region NIG-48 ame: Full=Ig lambda chain V-VI region SUT ame: Full=Ig lambda chain V-VI region WLT Flags: Precursor	461	6.74027e-30	72.9
TR692_c0_g1_i1	---NA---	1057	NA	NA
TR6922_c0_g1_i1	GDIR1_MOUSE ame: Full=Rho GDP-dissociation inhibitor 1 Short=Rho GDI 1 ame: Full=GDI-1 ame: Full=Rho-GDI alpha	2152	6.10234e-130	83.5
TR6922_c0_g1_i2	GDIR1_MOUSE ame: Full=Rho GDP-dissociation inhibitor 1 Short=Rho GDI 1 ame: Full=GDI-1 ame: Full=Rho-GDI alpha	2133	5.16402e-130	83.5
TR6922_c0_g1_i3	GDIR1_MOUSE ame: Full=Rho GDP-dissociation inhibitor 1 Short=Rho GDI 1 ame: Full=GDI-1 ame: Full=Rho-GDI alpha	2118	4.49033e-130	83.5
TR6930_c0_g1_i1	---NA---	2725	NA	NA
TR6934_c0_g2_i2	FACR1_MOUSE ame: Full=Fatty acyl- reductase 1 ame: Full=Male sterility domain-containing 2	1985	0	87.1
TR6934_c0_g2_i6	FACR1_MOUSE ame: Full=Fatty acyl- reductase 1 ame: Full=Male sterility domain-containing 2	2760	0	87.1
TR6935_c0_g2_i2	AP1M1_HUMAN ame: Full=AP-1 complex subunit mu-1 ame: Full=AP-mu chain family member mu1A ame: Full=Adaptor complex AP-1 subunit mu-1 ame: Full=Adaptor-related complex 1 subunit mu-1 ame: Full=Clathrin assembly complex 1 mu-1 medium chain 1 ame: Full=Clathrin coat assembly AP47 ame: Full=Clathrin coat-associated AP47 ame: Full=Golgi adaptor HA1 AP1 adaptin mu-1 subunit ame: Full=Mu-adaptin 1 ame: …	3555	0	90.6
TR6935_c0_g2_i3	AP1M1_HUMAN ame: Full=AP-1 complex subunit mu-1 ame: Full=AP-mu chain family member mu1A ame: Full=Adaptor complex AP-1 subunit mu-1 ame: Full=Adaptor-related complex 1 subunit mu-1 ame: Full=Clathrin assembly complex 1 mu-1 medium chain 1 ame: Full=Clathrin coat assembly AP47 ame: Full=Clathrin coat-associated AP47 ame: Full=Golgi adaptor HA1 AP1 adaptin mu-1 subunit ame: Full=Mu-adaptin 1 ame: …	3556	0	90.6
TR6947_c0_g2_i1	GELS_HUMAN ame: Full=Gelsolin ame: Full=AGEL ame: Full=Actin-depolymerizing factor Short=ADF ame: Full=Brevin Flags: Precursor	666	1.10264e-97	87.7
TR6951_c1_g1_i2	---NA---	1955	NA	NA
TR6951_c1_g1_i7	---NA---	1742	NA	NA
TR6952_c1_g1_i1	---NA---	1996	NA	NA
TR6952_c1_g1_i2	---NA---	1967	NA	NA
TR719_c0_g1_i1	---NA---	459	NA	NA
TR72_c0_g1_i1	VDAC3_PONAB ame: Full=Voltage-dependent anion-selective channel 3 Short=VDAC-3	1562	6.19256e-168	91.1
TR72_c0_g1_i2	VDAC3_PONAB ame: Full=Voltage-dependent anion-selective channel 3 Short=VDAC-3	1984	6.9953e-166	91.1
TR72_c0_g1_i3	VDAC3_PONAB ame: Full=Voltage-dependent anion-selective channel 3 Short=VDAC-3	1589	8.46956e-168	91.1
TR7215_c0_g1_i1	DTWD1_XENLA ame: Full=DTW domain-containing 1	377	5.88062e-36	67.71
TR7219_c0_g1_i1	STAG2_HUMAN ame: Full=Cohesin subunit SA-2 ame: Full=SCC3 homolog 2 ame: Full=Stromal antigen 2	346	4.18155e-41	75.5
TR7394_c0_g1_i1	---NA---	408	NA	NA
TR74_c0_g1_i4	NFIX_MESAU ame: Full=Nuclear factor 1 X-type Short=NF1-X Short=Nuclear factor 1 X ame: Full=CCAAT-box-binding transcription factor Short=CTF ame: Full=Nuclear factor I X Short=NF-I X Short=NFI-X ame: Full=TGGCA-binding	1422	0	84.9
TR7434_c0_g1_i1	CLP1L_HUMAN ame: Full=Cleft lip and palate transmembrane 1 Short=CLPTM1 ame: Full=Cisplatin resistance-related 9 Short=CRR9p	780	8.46403e-141	84
TR7442_c0_g1_i1	SE1L1_HUMAN ame: Full= sel-1 homolog 1 ame: Full=Suppressor of lin-12 1 Short=Sel-1L Flags: Precursor	302	1.38477e-43	79.1
TR7565_c0_g1_i1	ARF3_RAT ame: Full=ADP-ribosylation factor 3 ame: Full=Liver regeneration-related LRRG202	633	8.23601e-121	96
TR7638_c0_g1_i1	H33_RAT ame: Full=Histone	708	4.68248e-92	99.2
TR7638_c0_g1_i2	H33_RAT ame: Full=Histone	747	3.65741e-84	90.2
TR7651_c0_g2_i1	LMAN2_CANFA ame: Full=Vesicular integral-membrane VIP36 ame: Full=Lectin mannose-binding 2 ame: Full=Vesicular integral-membrane 36 Short=VIP36 Flags: Precursor	1846	0	74.5
TR7653_c0_g1_i1	EF2_MOUSE ame: Full=Elongation factor 2 Short=EF-2	501	1.15852e-107	93.9
TR7653_c0_g1_i2	EF2_MOUSE ame: Full=Elongation factor 2 Short=EF-2	504	5.94765e-104	94
TR7704_c0_g1_i1	CRBG3_HUMAN ame: Full=Very large A-kinase anchor Short=vlAKAP ame: Full=Beta gamma crystallin domain-containing 3	1041	5.85223e-11	49
TR7704_c0_g1_i2	CRBG3_HUMAN ame: Full=Very large A-kinase anchor Short=vlAKAP ame: Full=Beta gamma crystallin domain-containing 3	945	8.00097e-06	51
TR7816_c0_g1_i1	EIF1_MOUSE ame: Full=Eukaryotic translation initiation factor 1 Short=eIF1 ame: Full= translation factor SUI1 homolog	1175	4.83581e-63	88.1
TR7843_c0_g1_i1	RHOA_MOUSE ame: Full=Transforming Flags: Precursor	1815	3.74612e-129	97.5
TR7850_c0_g1_i1	EIF3A_HUMAN ame: Full=Eukaryotic translation initiation factor 3 subunit A Short=eIF3a ame: Full=Eukaryotic translation initiation factor 3 subunit 10 ame: Full=eIF-3-theta ame: Full=eIF3 p167 ame: Full=eIF3 p180 ame: Full=eIF3 p185	1989	0	87.4
TR7850_c0_g2_i1	EIF3A_HUMAN ame: Full=Eukaryotic translation initiation factor 3 subunit A Short=eIF3a ame: Full=Eukaryotic translation initiation factor 3 subunit 10 ame: Full=eIF-3-theta ame: Full=eIF3 p167 ame: Full=eIF3 p180 ame: Full=eIF3 p185	2564	0	86.5
TR7862_c0_g1_i1	TCPG_MOUSE ame: Full=T-complex 1 subunit gamma Short=TCP-1-gamma ame: Full=CCT-gamma ame: Full=Matricin ame: Full=mT -P5	1848	0	90.6
TR7864_c0_g1_i1	LDHA_PYTRG ame: Full=L-lactate dehydrogenase A chain Short=LDH-A	1705	0	96
TR7866_c0_g1_i1	PHB2_CHICK ame: Full=Prohibitin-2	1609	1.46802e-177	89.3
TR7866_c0_g2_i1	PHB2_CHICK ame: Full=Prohibitin-2	1605	1.41736e-177	89.3
TR7866_c0_g3_i1	PHB2_CHICK ame: Full=Prohibitin-2	1604	1.41736e-177	89.3
TR7866_c0_g4_i1	PHB2_CHICK ame: Full=Prohibitin-2	1614	1.26658e-177	89.3
TR7866_c0_g5_i1	PHB2_CHICK ame: Full=Prohibitin-2	1606	1.41736e-177	89.3
TR7866_c0_g6_i1	PHB2_CHICK ame: Full=Prohibitin-2	1598	2.27733e-177	89.3
TR7869_c0_g1_i1	HNRPC_MOUSE ame: Full=Heterogeneous nuclear ribonucleo s C1 C2 Short=hnRNP C1 C2	1451	9.97136e-111	84.2
TR7869_c0_g1_i3	HNRPC_RAT ame: Full=Heterogeneous nuclear ribonucleo C Short=hnRNP C ame: Full=hnRNP core C	1429	3.75546e-113	86.1
TR7869_c0_g1_i4	HNRPC_RAT ame: Full=Heterogeneous nuclear ribonucleo C Short=hnRNP C ame: Full=hnRNP core C	1412	3.09916e-113	86.1
TR7869_c0_g1_i6	HNRPC_MOUSE ame: Full=Heterogeneous nuclear ribonucleo s C1 C2 Short=hnRNP C1 C2	1468	1.20416e-110	84.2
TR7869_c0_g1_i7	HNRPC_MOUSE ame: Full=Heterogeneous nuclear ribonucleo s C1 C2 Short=hnRNP C1 C2	1564	1.9097e-110	84.2
TR7877_c0_g1_i3	TSSC4_HUMAN ame: Full= TSSC4 ame: Full=Tumor-suppressing STF cDNA 4 ame: Full=Tumor-suppressing subchromosomal transferable fragment candidate gene 4	2396	1.38036e-50	53.2
TR7877_c0_g1_i4	TSSC4_HUMAN ame: Full= TSSC4 ame: Full=Tumor-suppressing STF cDNA 4 ame: Full=Tumor-suppressing subchromosomal transferable fragment candidate gene 4	2411	1.42596e-50	53.2
TR7889_c1_g1_i1	COPB2_MOUSE ame: Full=Coatomer subunit beta ame: Full=Beta -coat Short=Beta -COP ame: Full=p102	4057	0	90.8
TR7889_c1_g1_i2	COPB2_MOUSE ame: Full=Coatomer subunit beta ame: Full=Beta -coat Short=Beta -COP ame: Full=p102	3621	0	90.8
TR7899_c0_g2_i3	YBOX1_CHICK ame: Full=Nuclease-sensitive element-binding 1 ame: Full=Y-box transcription factor ame: Full=Y-box-binding 1 Short=YB-1	760	5.495e-30	94.17
TR7901_c0_g1_i1	GLNA_CHICK ame: Full=Glutamine synthetase Short=GS ame: Full=Glutamate decarboxylase ame: Full=Glutamate--ammonia ligase ame: Full=p42	2751	0	94.1
TR7903_c0_g1_i1	VDAC2_MELGA ame: Full=Voltage-dependent anion-selective channel 2 Short=VDAC-2 ame: Full=Outer mitochondrial membrane porin 2	1365	4.10029e-180	94.2
TR7904_c0_g3_i1	EFC4B_HUMAN ame: Full=EF-hand calcium-binding domain-containing 4B ame: Full=Calcium release-activated calcium channel regulator 2A Short=CRAC channel regulator 2A ame: Full=Calcium release-activated channel regulator 2A	2309	1.60081e-88	64.9
TR7908_c1_g2_i1	SHRM1_XENLA ame: Full= Shroom1 ame: Full=APX ame: Full=Apical	1327	1.28554e-62	71.1
TR7953_c0_g1_i1	MYH9_MOUSE ame: Full=Myosin-9 ame: Full=Cellular myosin heavy type A ame: Full=Myosin heavy chain 9 ame: Full=Myosin heavy non-muscle IIa ame: Full=Non-muscle myosin heavy chain A Short=NMMHC-A ame: Full=Non-muscle myosin heavy chain IIa Short=NMMHC II-a Short=NMMHC-IIA	2608	0	92
TR7954_c0_g1_i1	SAP3_MACFA ame: Full=Ganglioside GM2 activator ame: Full=Cerebroside sulfate activator ame: Full=GM2-AP ame: Full=Sphingolipid activator 3 Short=SAP-3 Flags: Precursor	3845	2.201e-51	76
TR7962_c0_g1_i2	DKC1_CHICK ame: Full=H ACA ribonucleo complex subunit 4 ame: Full=Dyskerin	2427	0	88.4
TR804_c0_g1_i1	IF5A2_HUMAN ame: Full=Eukaryotic translation initiation factor 5A-2 Short=eIF-5A-2 Short=eIF-5A2 ame: Full=Eukaryotic initiation factor 5A isoform 2	395	1.16508e-73	93.4
TR807_c0_g1_i1	NRDC_RAT ame: Full=Nardilysin ame: Full=N-arginine dibasic convertase Short=NRD convertase Short=NRD-C ame: Full=Nardilysin convertase Flags: Precursor	1055	1.172e-49	69.13
TR807_c0_g2_i1	NRDC_PONAB ame: Full=Nardilysin ame: Full=N-arginine dibasic convertase Short=NRD convertase Short=NRD-C ame: Full=Nardilysin convertase Flags: Precursor	1055	3.07901e-61	61.7
TR8109_c0_g1_i1	---NA---	292	NA	NA
TR8129_c0_g1_i1	RBM25_HUMAN ame: Full=RNA-binding 25 ame: Full=Arg Glu Asp-rich of 120 kDa Short=RED120 ame: Full= S164 ame: Full=RNA-binding motif 25 ame: Full=RNA-binding region-containing 7	511	3.00582e-93	65.33
TR8247_c0_g1_i1	NR1D1_MOUSE ame: Full=Nuclear receptor subfamily 1 group D member 1 ame: Full=Rev-erbA-alpha ame: Full=V-erbA-related 1 Short=EAR-1	1776	0	72.2
TR83_c0_g1_i1	TTC4_HUMAN ame: Full=Tetratricopeptide repeat 4 Short=TPR repeat 4	1526	2.50052e-175	61
TR83_c0_g1_i2	TTC4_HUMAN ame: Full=Tetratricopeptide repeat 4 Short=TPR repeat 4	1489	1.0209e-166	61.1
TR8301_c0_g1_i1	SYNCI_HUMAN ame: Full=Syncoilin ame: Full=Syncoilin intermediate filament 1 ame: Full=Syncoilin-1	766	1.27039e-52	61.67
TR8366_c0_g1_i1	ACDSB_BOVIN ame: Full=Short branched chain specific acyl- mitochondrial Short=SBCAD ame: Full=2-methyl branched chain acyl- dehydrogenase Short=2-MEBCAD ame: Full=2-methylbutyryl-coenzyme A dehydrogenase Short=2-methylbutyryl- dehydrogenase Flags: Precursor	984	3.77688e-151	77.3
TR8419_c0_g1_i1	---NA---	576	NA	NA
TR8420_c0_g1_i1	2AAA_PIG ame: Full=Serine threonine- phosphatase 2A 65 kDa regulatory subunit A alpha isoform ame: Full=PP2A subunit A isoform PR65-alpha ame: Full=PP2A subunit A isoform R1-alpha	1633	0	90
TR8511_c0_g1_i1	GOGA5_XENLA ame: Full=Golgin subfamily A member 5 ame: Full=Golgin-84	725	1.2354e-126	81.5
TR8526_c0_g1_i1	RN181_RAT ame: Full=E3 ubiquitin- ligase RNF181 ame: Full=RING finger 181	361	2.95664e-15	84.71
TR8658_c0_g1_i1	H3_DROME ame: Full=Histone H3	400	1.41338e-89	99.2
TR87_c0_g1_i1	MUC24_RAT ame: Full=Sialomucin core 24 Short=MUC-24 ame: Full=Endolyn ame: Full=Multi-glycosylated core 24 Short=MGC-24 Short=MGC-24v Flags: Precursor	3014	1.21218e-17	84.67
TR8833_c0_g1_i1	ACTH_RAT ame: Full= gamma-enteric smooth muscle ame: Full=Alpha-actin-3 ame: Full=Gamma-2-actin ame: Full=Smooth muscle gamma-actin Flags: Precursor	426	1.07357e-95	98.4
TR8920_c0_g1_i1	---NA---	364	NA	NA
TR8939_c0_g2_i1	APMAP_CHICK ame: Full=Adipocyte plasma membrane-associated	2606	0	74.8
TR8954_c0_g1_i1	PIMT_CHICK ame: Full= -L-isoaspartate(D-aspartate) O-methyltransferase Short=PIMT ame: Full=L-isoaspartyl carboxyl methyltransferase ame: Full= L-isoaspartyl D-aspartyl methyltransferase ame: Full= -beta-aspartate methyltransferase	1115	2.70942e-119	82.5
TR9053_c0_g1_i1	SRPK1_PONAB ame: Full=SRSF kinase 1 ame: Full=SFRS kinase 1 ame: Full=Serine arginine-rich -specific kinase 1 Short=SR- -specific kinase 1	910	2.78816e-145	89.8
TR9053_c0_g2_i1	SRPK1_PONAB ame: Full=SRSF kinase 1 ame: Full=SFRS kinase 1 ame: Full=Serine arginine-rich -specific kinase 1 Short=SR- -specific kinase 1	1004	1.28029e-140	89.6
TR9074_c0_g1_i1	ALDOB_CHICK ame: Full=Fructose-bisphosphate aldolase B ame: Full=Liver-type aldolase	1815	0	88.2
TR9074_c0_g2_i1	ALDOB_CHICK ame: Full=Fructose-bisphosphate aldolase B ame: Full=Liver-type aldolase	1794	0	88.2
TR9117_c0_g1_i1	PIM3_COTJA ame: Full=Serine threonine- kinase pim-3 ame: Full=qpim	797	1.07511e-154	90.1
TR9257_c0_g1_i1	S10AA_BOVIN ame: Full= S100-A10 ame: Full=Calpactin I light chain ame: Full=Calpactin-1 light chain ame: Full=Cellular ligand of annexin II ame: Full=S100 calcium-binding A10 ame: Full=p10 ame: Full=p11	755	2.67655e-48	79.4
TR9291_c0_g1_i1	EPCAM_CHICK ame: Full=Epithelial cell adhesion molecule Short=Ep-CAM ame: Full=Tumor-associated calcium signal transducer 1 Flags: Precursor	1513	9.39152e-97	70
TR9291_c0_g2_i1	EPCAM_CHICK ame: Full=Epithelial cell adhesion molecule Short=Ep-CAM ame: Full=Tumor-associated calcium signal transducer 1 Flags: Precursor	1467	9.27422e-97	70
TR9291_c0_g3_i1	EPCAM_CHICK ame: Full=Epithelial cell adhesion molecule Short=Ep-CAM ame: Full=Tumor-associated calcium signal transducer 1 Flags: Precursor	1444	7.30519e-97	70
TR9304_c0_g1_i2	CTL3_BOVIN ame: Full=Choline transporter 3 ame: Full=Solute carrier family 44 member 3	1447	5.92015e-144	69.9
TR9330_c0_g1_i1	SNP29_HUMAN ame: Full=Synaptosomal-associated 29 Short=SNAP-29 ame: Full=Soluble 29 kDa NSF attachment ame: Full=Vesicle-membrane fusion SNAP-29	1007	1.87753e-98	67.14
TR9347_c0_g1_i1	PA1B3_BOVIN ame: Full=Platelet-activating factor acetylhydrolase IB subunit gamma ame: Full=PAF acetylhydrolase 29 kDa subunit Short=PAF-AH 29 kDa subunit ame: Full=PAF-AH subunit gamma Short=PAFAH subunit gamma	1287	4.64311e-117	86
TR9355_c0_g2_i2	ZN593_XENTR ame: Full=Zinc finger 593	864	1.33151e-56	69.44
TR9395_c0_g1_i1	APTX_CANFA ame: Full=Aprataxin ame: Full=Forkhead-associated domain histidine triad Short=FHA-HIT	1828	2.88142e-132	72
TR9406_c0_g1_i1	AAKG1_HUMAN ame: Full=5 -AMP-activated kinase subunit gamma-1 Short=AMPK gamma1 Short=AMPK subunit gamma-1 Short=AMPKg	2266	0	89.2
TR9428_c0_g1_i1	DAPL1_XENTR ame: Full=Death-associated -like 1	586	2.02479e-21	70.33
TR9428_c0_g2_i1	DAPL1_XENTR ame: Full=Death-associated -like 1	587	2.02479e-21	70.33
TR9428_c0_g3_i1	DAPL1_XENTR ame: Full=Death-associated -like 1	592	2.11423e-21	70.33
TR95_c0_g2_i1	DCAM_BOVIN ame: Full=S-adenosylmethionine decarboxylase proenzyme Short= etDC Short=SAMDC Contains: ame: Full=S-adenosylmethionine decarboxylase alpha chain Contains: ame: Full=S-adenosylmethionine decarboxylase beta chain Flags: Precursor	3293	0	86.4
TR9605_c0_g1_i1	---NA---	282	NA	NA
TR9910_c0_g1_i1	EZRI_HUMAN ame: Full=Ezrin ame: Full=Cytovillin ame: Full=Villin-2 ame: Full=p81	1283	0	88.5
TR9948_c0_g1_i1	RCC1_HUMAN ame: Full=Regulator of chromosome condensation ame: Full=Cell cycle regulatory ame: Full=Chromosome condensation 1	1569	2.13382e-174	60.5
TR9948_c0_g2_i1	RCC1_HUMAN ame: Full=Regulator of chromosome condensation ame: Full=Cell cycle regulatory ame: Full=Chromosome condensation 1	796	2.98126e-91	60
TR9959_c0_g1_i1	FR1L6_HUMAN ame: Full=Fer-1 6	776	8.71578e-76	66.4
TR7931_c0_g1_i2	1433B_CHICK ame: Full=14-3-3 beta alpha	2554	2.60146e-161	97.1
TR9018_c0_g1_i1	1433T_CHICK ame: Full=14-3-3 theta	1983	4.17465e-157	94
TR14780_c0_g1_i2	1433Z_CHICK ame: Full=14-3-3 zeta	1895	5.56175e-164	96.3
TR14780_c0_g1_i3	1433Z_CHICK ame: Full=14-3-3 zeta	1909	6.54336e-164	96.3
TR5379_c0_g2_i1	ACBP_CHAVI ame: Full=Acyl- -binding Short=ACBP ame: Full=EP	623	5.97408e-40	84.7
TR5379_c0_g3_i1	ACBP_CHAVI ame: Full=Acyl- -binding Short=ACBP ame: Full=EP	592	4.24872e-40	84.7
TR4777_c3_g1_i1	ACTG_RAT ame: Full= cytoplasmic 2 ame: Full=Gamma-actin Contains: ame: Full= cytoplasmic N-terminally processed	2057	0	99.8
TR6864_c0_g2_i1	ALDOA_RAT ame: Full=Fructose-bisphosphate aldolase A ame: Full=Muscle-type aldolase	1629	0	89.9
TR5993_c0_g2_i1	AMPL_HUMAN ame: Full=Cytosol aminopeptidase ame: Full=Leucine aminopeptidase 3 Short=LAP-3 ame: Full=Leucyl aminopeptidase ame: Full=Peptidase S ame: Full=Proline aminopeptidase ame: Full=Prolyl aminopeptidase	1928	0	71.1
TR5993_c0_g3_i1	AMPL_MOUSE ame: Full=Cytosol aminopeptidase ame: Full=Leucine aminopeptidase 3 Short=LAP-3 ame: Full=Leucyl aminopeptidase ame: Full=Proline aminopeptidase ame: Full=Prolyl aminopeptidase	1969	0	71
TR14485_c0_g1_i2	ANXA4_BOVIN ame: Full=Annexin A4 ame: Full=35-beta calcimedin ame: Full=Annexin IV ame: Full=Annexin-4 ame: Full=Carbohydrate-binding p33 p41 ame: Full=Chromobindin-4 ame: Full=Endonexin I ame: Full=Lipocortin IV ame: Full= ame: Full=PP4-X ame: Full=Placental anticoagulant II Short=PAP-II ame: Full= II	1253	2.27229e-164	79.8
TR4840_c0_g1_i2	ANXA5_CHICK ame: Full=Annexin A5 ame: Full=Anchorin CII ame: Full=Annexin V ame: Full=Annexin-5 ame: Full=Calphobindin I Short=CBP-I ame: Full=Endonexin II ame: Full=Lipocortin V ame: Full=Placental anticoagulant I Short=PAP-I ame: Full=Thromboplastin inhibitor ame: Full=Vascular anticoagulant-alpha Short=VAC-alpha	1999	7.54442e-179	81.7
TR4840_c0_g1_i3	ANXA5_CHICK ame: Full=Annexin A5 ame: Full=Anchorin CII ame: Full=Annexin V ame: Full=Annexin-5 ame: Full=Calphobindin I Short=CBP-I ame: Full=Endonexin II ame: Full=Lipocortin V ame: Full=Placental anticoagulant I Short=PAP-I ame: Full=Thromboplastin inhibitor ame: Full=Vascular anticoagulant-alpha Short=VAC-alpha	2096	2.21659e-178	81.7
TR6002_c0_g2_i1	B2MG_RABIT ame: Full=Beta-2-microglobulin	1105	4.19619e-32	69.7
TR6002_c0_g3_i1	B2MG_RABIT ame: Full=Beta-2-microglobulin	1104	4.07036e-32	69.4
TR6002_c0_g4_i1	B2MG_RABIT ame: Full=Beta-2-microglobulin	1105	4.11188e-32	69.7
TR2092_c0_g1_i3	CATL1_CANFA ame: Full=Cathepsin L1 ame: Full=Cathepsin L Contains: ame: Full=Cathepsin L1 heavy chain Contains: ame: Full=Cathepsin L1 light chain Flags: Precursor	1619	7.52529e-166	80.3
TR7662_c0_g3_i1	CD63_HUMAN ame: Full=CD63 antigen ame: Full=Granulophysin ame: Full=Lysosomal-associated membrane 3 Short=LAMP-3 ame: Full=Melanoma-associated antigen ME491 ame: Full=OMA81H ame: Full=Ocular melanoma-associated antigen ame: Full=Tetraspanin-30 Short=Tspan-30 ame: CD_antigen=CD63	1133	1.66991e-44	64.5
TR7922_c0_g1_i2	EF2_CALJA ame: Full=Elongation factor 2 Short=EF-2	484	1.96774e-74	95.6
TR7922_c0_g1_i3	EF2_CALJA ame: Full=Elongation factor 2 Short=EF-2	557	9.40577e-92	95
TR5045_c0_g1_i2	ERP44_MOUSE ame: Full=Endoplasmic reticulum resident 44 Short=ER 44 Short=ERp44 ame: Full=Thioredoxin domain-containing 4 Flags: Precursor	1787	0	62.4
TR5450_c0_g2_i1	G3P_PELSI ame: Full=Glyceraldehyde-3-phosphate dehydrogenase Short=GAPDH ame: Full=Peptidyl-cysteine S-nitrosylase GAPDH	1329	0	95.2
TR5450_c0_g3_i1	G3P_PELSI ame: Full=Glyceraldehyde-3-phosphate dehydrogenase Short=GAPDH ame: Full=Peptidyl-cysteine S-nitrosylase GAPDH	1327	0	95.2
TR11704_c0_g1_i3	GPX3_RAT ame: Full=Glutathione peroxidase 3 Short=GPx-3 Short=GSHPx-3 ame: Full=Plasma glutathione peroxidase Short=GPx-P Short=GSHPx-P Flags: Precursor	2181	6.89854e-91	79
TR11704_c0_g1_i5	GPX3_RAT ame: Full=Glutathione peroxidase 3 Short=GPx-3 Short=GSHPx-3 ame: Full=Plasma glutathione peroxidase Short=GPx-P Short=GSHPx-P Flags: Precursor	2244	4.33081e-91	79
TR12447_c0_g2_i1	GRN_HUMAN ame: Full=Granulins ame: Full=Proepithelin Short=PEPI Contains: ame: Full=Acrogranin ame: Full=Glyco of 88 Kda Short=GP88 Short=Glyco 88 ame: Full=Progranulin Contains: ame: Full=Paragranulin Contains: ame: Full=Granulin-1 ame: Full=Granulin G Contains: ame: Full=Granulin-2 ame: Full=Granulin F Contains: ame: Full=Granulin-3 ame: Full=Granulin B Contains: ame: Full=Granulin-4 ame: Full=…	397	2.68041e-17	60.9
TR3556_c0_g4_i2	GSLG1_CHICK ame: Full=Golgi apparatus 1 ame: Full=Cysteine-rich fibroblast growth factor receptor Flags: Precursor	1803	0	89.67
TR10547_c0_g2_i1	GSTA2_CHICK ame: Full=Glutathione S-transferase ame: Full=Class-alpha	1099	5.55836e-107	79.2
TR7623_c0_g2_i1	GSTM1_BOVIN ame: Full=Glutathione S-transferase Mu 1 ame: Full=GST class-mu 1 ame: Full=GSTM1-1	962	1.24305e-118	84.8
TR7623_c0_g3_i1	GSTM1_BOVIN ame: Full=Glutathione S-transferase Mu 1 ame: Full=GST class-mu 1 ame: Full=GSTM1-1	1001	1.98895e-118	84.8
TR7623_c0_g4_i1	GSTM1_BOVIN ame: Full=Glutathione S-transferase Mu 1 ame: Full=GST class-mu 1 ame: Full=GSTM1-1	957	1.15586e-118	84.8
TR8696_c0_g2_i1	H2A2C_HUMAN ame: Full=Histone H2A type 2-C ame: Full=Histone H2A-GL101 ame: Full=Histone H2A q	715	2.8119e-65	100
TR7905_c0_g1_i4	HNRPK_CHICK ame: Full=Heterogeneous nuclear ribonucleo K Short=hnRNP K	2109	5.53432e-155	70.5
TR11716_c0_g1_i1	HS90B_HORSE ame: Full=Heat shock HSP 90-beta	2816	0	96.1
TR7639_c0_g1_i1	HSP7C_RAT ame: Full=Heat shock cognate 71 kDa ame: Full=Heat shock 70 kDa 8	2417	0	96.3
TR3537_c0_g1_i2	IC1_HUMAN ame: Full=Plasma protease C1 inhibitor Short=C1 Inh Short=C1Inh ame: Full=C1 esterase inhibitor ame: Full=C1-inhibiting factor ame: Full=Serpin G1 Flags: Precursor	1736	8.08305e-77	54.1
TR3537_c0_g1_i3	IC1_HUMAN ame: Full=Plasma protease C1 inhibitor Short=C1 Inh Short=C1Inh ame: Full=C1 esterase inhibitor ame: Full=C1-inhibiting factor ame: Full=Serpin G1 Flags: Precursor	1757	9.54059e-77	54.1
TR6931_c0_g1_i2	IDHC_PONAB ame: Full=Isocitrate dehydrogenase	2184	0	91.9
TR6931_c0_g1_i5	IDHC_PONAB ame: Full=Isocitrate dehydrogenase	2116	0	91.9
TR11733_c0_g2_i1	LDHB_CHICK ame: Full=L-lactate dehydrogenase B chain Short=LDH-B	489	3.80956e-50	91.4
TR12624_c0_g2_i1	LYAG_HUMAN ame: Full=Lysosomal alpha-glucosidase ame: Full=Acid maltase ame: Full=Aglucosidase alfa Contains: ame: Full=76 kDa lysosomal alpha-glucosidase Contains: ame: Full=70 kDa lysosomal alpha-glucosidase Flags: Precursor	2454	0	70.8
TR11676_c0_g2_i1	MDHC_HUMAN ame: Full=Malate cytoplasmic ame: Full=Cytosolic malate dehydrogenase ame: Full=Diiodophenylpyruvate reductase	1698	0	92.2
TR11676_c0_g3_i1	MDHC_HUMAN ame: Full=Malate cytoplasmic ame: Full=Cytosolic malate dehydrogenase ame: Full=Diiodophenylpyruvate reductase	1727	0	92.2
TR11676_c0_g4_i1	MDHC_HUMAN ame: Full=Malate cytoplasmic ame: Full=Cytosolic malate dehydrogenase ame: Full=Diiodophenylpyruvate reductase	1701	0	92.2
TR1531_c0_g1_i2	MDHM_MOUSE ame: Full=Malate mitochondrial Flags: Precursor	1378	0	89.5
TR1531_c0_g1_i3	MDHM_MOUSE ame: Full=Malate mitochondrial Flags: Precursor	1347	0	89.5
TR3615_c0_g1_i2	---NA---	596	NA	NA
TR12416_c0_g2_i1	NDK_CHICK ame: Full=Nucleoside diphosphate kinase Short=NDK Short=NDP kinase	616	9.83176e-87	93.8
TR14356_c0_g2_i1	NPC2_HUMAN ame: Full=Epididymal secretory E1 ame: Full=Human epididymis-specific 1 Short=He1 ame: Full=Niemann-Pick disease type C2 Flags: Precursor	840	5.22884e-58	66.9
TR11679_c0_g2_i1	NUCB2_RAT ame: Full=Nucleobindin-2 ame: Full=DNA-binding NEFA ame: Full=Prepronesfatin Contains: ame: Full=Nesfatin-1 Flags: Precursor	2435	6.37051e-180	81.5
TR11679_c0_g5_i1	NUCB2_RAT ame: Full=Nucleobindin-2 ame: Full=DNA-binding NEFA ame: Full=Prepronesfatin Contains: ame: Full=Nesfatin-1 Flags: Precursor	2462	8.76011e-180	81.5
TR7958_c0_g1_i2	PPIB_CHICK ame: Full=Peptidyl-prolyl cis-trans isomerase B Short=PPIase B ame: Full=Cyclophilin B ame: Full=Rotamase B ame: Full=S-cyclophilin Short=SCYLP Flags: Precursor	1090	6.52395e-98	89.1
TR1949_c0_g2_i1	PPT1_MACFA ame: Full=Palmitoyl- thioesterase 1 Short=PPT-1 ame: Full=Palmitoyl- hydrolase 1 Flags: Precursor	1561	7.02958e-137	72.5
TR8705_c0_g2_i1	RNT2_HUMAN ame: Full=Ribonuclease T2 ame: Full=Ribonuclease 6 Flags: Precursor	981	1.1254e-82	55.3
TR14735_c1_g1_i1	RS27A_CHICK ame: Full=Ubiquitin-40S ribosomal S27a ame: Full=Ubiquitin carboxyl extension 80 Contains: ame: Full=Ubiquitin Contains: ame: Full=40S ribosomal S27a Flags: Precursor	664	5.97699e-83	95.6
TR14735_c1_g2_i1	RS27A_CHICK ame: Full=Ubiquitin-40S ribosomal S27a ame: Full=Ubiquitin carboxyl extension 80 Contains: ame: Full=Ubiquitin Contains: ame: Full=40S ribosomal S27a Flags: Precursor	649	4.97121e-83	95.6
TR4101_c0_g1_i2	S10AB_CHICK ame: Full= S100-A11 ame: Full=Calgizzarin ame: Full=S100 calcium-binding A11	563	2.11091e-47	77.9
TR7951_c0_g1_i2	SIL1_HUMAN ame: Full=Nucleotide exchange factor SIL1 ame: Full= -associated Short=BAP Flags: Precursor	1717	1.71519e-150	64.2
TR7951_c0_g1_i3	SIL1_HUMAN ame: Full=Nucleotide exchange factor SIL1 ame: Full= -associated Short=BAP Flags: Precursor	1760	2.71686e-150	64.2
TR7951_c0_g1_i4	SIL1_HUMAN ame: Full=Nucleotide exchange factor SIL1 ame: Full= -associated Short=BAP Flags: Precursor	1771	3.09611e-150	64.2
TR7951_c0_g1_i5	SIL1_HUMAN ame: Full=Nucleotide exchange factor SIL1 ame: Full= -associated Short=BAP Flags: Precursor	1639	1.59159e-150	64.2
TR7951_c0_g1_i6	SIL1_HUMAN ame: Full=Nucleotide exchange factor SIL1 ame: Full= -associated Short=BAP Flags: Precursor	1650	4.86749e-150	64.2
TR11669_c0_g1_i2	SODC_CARCR ame: Full=Superoxide dismutase	773	1.89481e-73	79.8
TR2782_c0_g2_i1	TAGL2_MOUSE ame: Full=Transgelin-2 ame: Full=SM22-beta	909	6.9075e-118	86.1
TR2147_c2_g1_i1	TBB4B_HUMAN ame: Full=Tubulin beta-4B chain ame: Full=Tubulin beta-2 chain ame: Full=Tubulin beta-2C chain	2097	0	99.2
TR2147_c2_g1_i2	TBB4B_HUMAN ame: Full=Tubulin beta-4B chain ame: Full=Tubulin beta-2 chain ame: Full=Tubulin beta-2C chain	2133	0	99.2
TR2147_c1_g1_i1	TBB7_CHICK ame: Full=Tubulin beta-7 chain ame: Full=Tubulin beta 4	1309	0	99.2
TR14310_c0_g1_i2	TSK_CHICK ame: Full=Tsukushin Short=Tsukushi ame: Full=C-TSK ame: Full=Leucine-rich repeat-containing 54 Flags: Precursor	1419	1.35725e-163	61.7
TR2138_c1_g1_i2	UBIQP_CRIGR ame: Full=Polyubiquitin Contains: ame: Full=Ubiquitin Contains: ame: Full=Ubiquitin-related 1 Contains: ame: Full=Ubiquitin-related 2 Flags: Precursor	989	0	99.8

## Sheet: MaxQuant
SeqName	Description	Length	e.Value	sim,mean	iBAQ	riBAQ	add id
TR3569_c0_g1_i1	VSPPA_LACMU ame: Full=Venom plasminogen activator LV-PA ame: Full=LMUT0402S ame: Full=Plasminogen activating ase ame: Full=Snake venom serine protease Short=SVSP Flags: Precursor	284	1.97486e-50	86.4	58163000000	10.861
TR6913_c96_g4_i9	PA2A1_TRIGA ame: Full=Acidic phospholipase A2 1 Short=svPLA2 ame: Full=Phosphatidylcholine 2-acylhydrolase ame: Full=Phospholipase A2 isozyme I Short=PLA2-I Flags: Precursor	630	2.2046e-85	89.4	46939000000	8.78868
TR4767_c1_g1_i5	VSP2_BOTJA ame: Full=Thrombin-like enzyme KN-BJ 2 Short=SVTLE ame: Full=Kinin-releasing and fibrinogen-clotting serine protease 2 Flags: Precursor	409	9.89008e-67	86	46655000000	8.72969	TR4767_c1_g1_i6
TR6913_c96_g4_i4	PA2B_TRIBO ame: Full=Basic phospholipase A2 Tbo-G6D49 Short=svPLA2 ame: Full=Phosphatidylcholine 2-acylhydrolase Flags: Precursor	502	4.86205e-57	77.6	43511000000	8.12261
TR6913_c96_g1_i6	VSPB_CROAD ame: Full=Snake venom serine ase 11 Short=SVSP Flags: Precursor	821	2.18588e-104	84.1	41508000000	7.74888
TR4767_c1_g1_i1	VSP04_TRIST ame: Full=Snake venom serine protease KN4 homolog Short=SVSP Flags: Precursor	321	9.87622e-56	85.8	38659000000	7.21479
TR6925_c0_g1_i1	CRVP_CROAT ame: Full=Cysteine-rich venom catrin Short=CRVP ame: Full=Catrin-1 ame: Full=Catrin-2 Flags: Precursor	1429	5.73519e-156	90.6	32330000000	6.03665
TR4767_c1_g1_i3	VSP2_BOTJA ame: Full=Thrombin-like enzyme KN-BJ 2 Short=SVTLE ame: Full=Kinin-releasing and fibrinogen-clotting serine protease 2 Flags: Precursor	409	4.03788e-59	85.1	26134000000	4.87812	TR4767_c1_g1_i9
TR4770_c0_g1_i1	OXLA_LACMT ame: Full=L-amino acid oxidase Lm29 ame: Full= Short=LAO Flags: Precursor	2851	0	92.8	21096000000	4.01062
TR1669_c1_g1_i1	TXVE_BOTIN ame: Full=Snake venom vascular endothelial growth factor toxin Short=svVEGF ame: Full=VEGF-F Flags: Precursor	1334	8.4017e-64	80.9	18101000000	3.30497
TR4845_c0_g1_i1	Azemiopsin (Gloydius intermedius bradykinin-potentiating and C-type natriuretic peptides)	374	6e-103	86	16333000000	3.04903	TR4845_c0_g2_i1
TR14748_c0_g1_i1	ENPP2_HUMAN ame: Full=Ectonucleotide pyrophosphatase phosphodiesterase family member 2 Short=E-NPP 2 ame: Full=Autotaxin ame: Full=Extracellular lysophospholipase D Short= Flags: Precursor	3281	0	71.3	15641000000	2.91369	TR14748_c0_g1_i2
TR10553_c0_g1_i1	VSP1_CROAT ame: Full=Snake venom serine protease catroxase-1 Short=SVSP ame: Full=Catroxase I Flags: Precursor	309	1.06737e-45	82.3	14019000000	2.61706
TR6913_c96_g4_i7	PA2A1_TRIGA ame: Full=Acidic phospholipase A2 1 Short=svPLA2 ame: Full=Phosphatidylcholine 2-acylhydrolase ame: Full=Phospholipase A2 isozyme I Short=PLA2-I Flags: Precursor	553	9.74185e-68	78.6	10657000000	1.98907
TR6913_c96_g4_i13	PA2B_TRIPE ame: Full=Basic phospholipase A2 Tpu-G6D49 Short=svPLA2 ame: Full=Phosphatidylcholine 2-acylhydrolase Flags: Precursor	558	9.7675e-62	78.3	10642000000	1.98403
TR6913_c96_g1_i2	VSPB_CROAD ame: Full=Snake venom serine ase 11 Short=SVSP Flags: Precursor	899	5.44342e-104	83.9	8156500000	1.52325	TR6913_c96_g1_i1, TR6913_c96_g1_i5
TR6913_c96_g4_i10	phospholipase A2	559	6.26118e-67	81.7	7346800000	1.3715
TR6955_c7_g2_i1	VM3_NAJAT ame: Full=Zinc metallo ase-disintegrin-like ame: Full=Snake venom metallo ase Short=SVMP Flags: Precursor	1809	0	70.9	6950500000	1.29746
TR6913_c96_g4_i11	PA2A1_TRIGA ame: Full=Acidic phospholipase A2 1 Short=svPLA2 ame: Full=Phosphatidylcholine 2-acylhydrolase ame: Full=Phospholipase A2 isozyme I Short=PLA2-I Flags: Precursor	554	3.66477e-62	75.2	6610600000	1.23406
TR6917_c2_g2_i4	VM3VB_MACLB ame: Full=Zinc metallo ase-disintegrin-like VLAIP-B ame: Full=Snake venom metallo ase Short=SVMP Flags: Precursor	1525	0	84.9	5991900000	1.11838
TR4153_c0_g1_i1	HYAL_ECHOC ame: Full=Hyaluronidase Short=Hy ame: Full=Hyaluronoglucosaminidase ame: Full=Venom spreading factor Flags: Precursor	1783	0	88.5	5016400000	0.935357	TR4153_c0_g3_i1, TR4153_c0_g2_i1
TR6913_c96_g1_i4	VSPB_CROAD ame: Full=Snake venom serine ase 11 Short=SVSP Flags: Precursor	562	2.68822e-101	84	3417400000	0.638406
TR8927_c0_g4_i1	PLB_CROAD ame: Full=Phospholipase B Short=PLB Flags: Precursor	945	0	76.7	3182800000	0.594257
TR6913_c96_g2_i1	VSP3_TRIGA ame: Full=Snake venom serine protease 3 Short=SVSP 3 Flags: Precursor	902	3.18397e-27	86.7	2235700000	0.417583
TR6917_c2_g2_i6	VM3DK_DABRR ame: Full=Zinc metallo ase-disintegrin-like daborhagin-K ame: Full=Haemorrhagic metallo ase russelysin ame: Full=Snake venom metallo ase Short=SVMP Flags: Precursor	992	6.94851e-146	87.6	2206400000	0.412132
TR5664_c0_g1_i1	NGFV_MACLB ame: Full=Venom nerve growth factor Short=v-NGF Short=vNGF Contains: ame: Full=Truncated venom nerve growth factor Flags: Precursor	1103	1.38417e-169	94.9	2074600000	0.38624
TR6917_c2_g1_i3	VM3VB_MACLB ame: Full=Zinc metallo ase-disintegrin-like VLAIP-B ame: Full=Snake venom metallo ase Short=SVMP Flags: Precursor	1665	3.6678e-89	81.5	1551300000	0.289652
TR11712_c0_g1_i1	metallo ase	698	3.66028e-105	82.55	1234700000	0.230493
TR4767_c1_g1_i4	VSPBF_MACLB ame: Full=Beta-fibrinogenase Short=VLBF ame: Full=Snake venom serine protease Short=SVSP Flags: Precursor	261	1.40296e-37	88.8	1002000000	0.187053	TR4767_c1_g1_i8
TR8927_c0_g1_i1	PLB_CROAD ame: Full=Phospholipase B Short=PLB Flags: Precursor	935	0	68.9	948090000	0.18406	TR8927_c0_g3_i1 , TR8927_c0_g2_i1 ,TR8927_c0_g3_i2
TR6917_c2_g2_i1	VM3AD_AGKCL ame: Full=Zinc metallo ase-disintegrin-like ACLD ame: Full=Snake venom metallo ase Short=SVMP ame: Full=VMP-III Short= -III Flags: Precursor	1469	0	84.5	930200000	0.175299	TR6917_c2_g2_i2
TR11712_c0_g1_i3	VM3H3_BOTJA ame: Full=Zinc metallo ase-disintegrin-like HF3 ame: Full=Snake venom metallo ase Short=SVMP Flags: Precursor	682	9.52462e-118	81.2	864470000	0.161379	TR11712_c0_g1_i2
TR6917_c2_g1_i2	VM3VB_MACLB ame: Full=Zinc metallo ase-disintegrin-like VLAIP-B ame: Full=Snake venom metallo ase Short=SVMP Flags: Precursor	1661	3.61714e-91	82.9	707320000	0.132042
TR12469_c0_g1_i1	CYT1_CROAD ame: Full=Cystatin-1 Flags: Precursor	883	1.71157e-59	87.7	585940000	0.109383
TR3908_c0_g1_i1	VM3AA_CROAT ame: Full=Zinc metallo ase-disintegrin-like atrolysin-A ame: Full=Alpha- ase ame: Full=Hemorrhagic toxin A Short=HT-A ame: Full=Snake venom metallo ase Short=SVMP	394	8.82484e-40	79.6	500330000	0.0934013
TR3569_c1_g1_i1	VSPH_BOTJR ame: Full=Snake venom serine protease homolog Short=SVSP Flags: Precursor	247	9.59059e-44	91.6	436190000	0.0814277	TR3569_c1_g1_i2
TR6917_c2_g1_i1	VM32_LACMR ame: Full=Zinc metallo ase-disintegrin-like lachestatin-2 ame: Full=Snake venom metalloprotease Short=SVMP ame: Full=Vascular apoptosis-inducing -like Short=VAP-like	1658	1.35385e-89	83.3	382630000	0.0714291
TR6917_c2_g2_i3	VM3HA_GLOHA ame: Full=Zinc metallo ase-disintegrin-like halysase ame: Full=Snake venom metallo ase Short=SVMP ame: Full=Vascular apoptosis-inducing Short=VAP Flags: Precursor	1208	0	89.5	356960000	0.0666782
TR14344_c0_g2_i1	VM3_NAJAT ame: Full=Zinc metallo ase-disintegrin-like ame: Full=Snake venom metallo ase Short=SVMP Flags: Precursor	243	7.20418e-09	91.6	274870000	0.0513126	TR14344_c0_g1_i5, TR14344_c0_g1_i1, TR14344_c0_g1_i3
TR1190_c0_g1_i1	PLI9_LACMU ame: Full=Phospholipase A2 inhibitor clone 09 Short=alpha-PLI Flags: Precursor	595	2.96125e-84	86.7	268480000	0.0483369
TR20_c0_g1_i1	metallo ase	743	2.35122e-25	70.25	214030000	0.039955	TR20_c0_g1_i4
TR35_c0_g1_i1	PRSS8_RAT ame: Full=Prostasin ame: Full=Channel-activating protease 1 Short=CAP1 ame: Full=Serine protease 8 Contains: ame: Full=Prostasin light chain Contains: ame: Full=Prostasin heavy chain Flags: Precursor	1627	1.78508e-84	64.4	198880000	0.0362009
TR2072_c0_g1_i2	3NX1_ERYPO ame: Full=Probable weak neurotoxin 3FTx-Lio1 Flags: Precursor	584	2.78291e-25	56.1	174060000	0.0324934
TR2518_c0_g1_i1	IOVO_DRONO ame: Full=Ovomucoid Short=OVM Flags: Precursor	757	4.97661e-21	54.3	169900000	0.0317168	TR2518_c0_g2_i1
TR6917_c2_g2_i5	VM2MD_GLOBR ame: Full=Zinc metallo ase disintegrin Contains: ame: Full=Snake venom metallo ase Mt-d Short=SVMP Contains: ame: Full=Disintegrin Flags: Precursor	772	5.66556e-110	92.4	103910000	0.0193979
TR1883_c0_g1_i1	VM3V3_AGKPL ame: Full=Zinc metallo ase-disintegrin-like VMP-III Short= -III ame: Full=Snake venom metallo ase Short=SVMP Flags: Precursor	392	8.32066e-65	78.8	96089000	0.0179378
TR20_c0_g1_i3	VM3_NAJAT ame: Full=Zinc metallo ase-disintegrin-like ame: Full=Snake venom metallo ase Short=SVMP Flags: Precursor	776	4.89707e-57	70.7	76034000	0.014194	TR20_c0_g1_i2
TR2072_c0_g1_i1	3SX1_PSAMO ame: Full=Toxin 3FTx-Psa1 Flags: Precursor	557	1.09755e-17	56	41789000	0.00780115
TR4807_c1_g1_i6	PRDX4_MOUSE ame: Full=Peroxiredoxin-4 ame: Full=Antioxidant enzyme AOE372 ame: Full=Peroxiredoxin IV Short=Prx-IV ame: Full=Thioredoxin peroxidase AO372 ame: Full=Thioredoxin-dependent peroxide reductase A0372 Flags: Precursor	900	5.41757e-148	87.2	40927000	0.00764023	TR4807_c1_g1_i1,TR4807_c1_g1_i7,TR4807_c1_g1_i3,TR4807_c1_g1_i5,TR4807_c1_g1_i4
TR4845_c1_g1_i1	Agkistrodon blomhoffi mRNA for BPP-CNP precursor homolog (C-type natriuretic peptide precursor)	412	3e-46	93	37348000	0.0069721
TR8528_c0_g1_i1	PLIB_GLOBS ame: Full=Phospholipase A2 inhibitor Short=beta-PLI Flags: Precursor	1405	0	51.4	37017000	0.00691031	TR8528_c0_g2_i1
TR520_c0_g1_i1	CHLE_HUMAN ame: Full=Cholinesterase ame: Full=Acylcholine acylhydrolase ame: Full=Butyrylcholine esterase ame: Full=Choline esterase II ame: Full=Pseudocholinesterase Flags: Precursor	338	8.81204e-14	63.2	34605000	0.00646004
TR2149_c0_g3_i1	VEGFA_AGKPI ame: Full=Vascular endothelial growth factor A Flags: Precursor	3841	1.60221e-123	84.9	30154000	0.00562913
TR6937_c2_g3_i1	Bothrops jararaca toxin 2 (Tox2)	352	1e-123	95.0	28960000	0.00540624
TR2072_c0_g1_i3	3NX1_LEIMD ame: Full=Toxin 3FTx-Lei1 Flags: Precursor	594	2.24305e-16	53.4	17936000	0.00334828
TR5936_c0_g1_i1	QPCT_BOIIR ame: Full=Glutaminyl-peptide cyclotransferase ame: Full=Glutaminyl cyclase Short=QC ame: Full=Glutaminyl-tRNA cyclotransferase Flags: Precursor	249	8.96358e-54	80.5	15534000	0.00311307
TR13709_c0_g1_i1	PA2H1_BOTAT ame: Full=Phospholipase A2 homolog 1 Short=svPLA2 homolog ame: Full=Myotoxin I Flags: Precursor	234	2.67688e-34	80.5	16091000	0.00300386
TR13412_c0_g1_i1	glutaminyl-peptide cyclotransferases	251	5.43106e-45	94.6	14343000	0.00267754
TR4076_c0_g1_i1	RISC_RAT ame: Full=Retinoid-inducible serine carboxypeptidase ame: Full=Serine carboxypeptidase 1 Flags: Precursor	296	2.97352e-44	67.8	14010000	0.00261538
TR7674_c0_g1_i1	Echis ocellatus venom metalloprotease PII-SVMP	383	4e-115	89.1	10707000	0.00199878
TR9914_c0_g1_i1	DNS2A_HUMAN ame: Full=Deoxyribonuclease-2-alpha ame: Full=Acid DNase ame: Full=Deoxyribonuclease II alpha Short=DNase II alpha ame: Full=Lysosomal DNase II ame: Full=R31240_2 Flags: Precursor	1629	1.13226e-124	60.5	9536100	0.00178019
TR4309_c0_g1_i1	PRDX1_CHICK ame: Full=Peroxiredoxin-1	1042	7.51444e-134	94.2	7298200	0.00136242
TR10315_c0_g1_i2	CYTB_PANTR ame: Full=Cystatin-B ame: Full=Stefin-B	590	1.73453e-40	77.8	2318800	0.000432872	TR10315_c0_g1_i1
TR11687_c0_g1_i1	RENI_CANFA ame: Full=Renin ame: Full=Angiotensinogenase Flags: Precursor	1847	2.63793e-153	69.5	4643300000	0.861899
TR5055_c0_g1_i1	HBA_DRYME ame: Full=Hemoglobin subunit alpha-A ame: Full=Alpha-A-globin ame: Full=Hemoglobin alpha-A chain	906	1.44005e-83	80.6	3406400000	0.635923
TR5055_c1_g1_i1	HBB1_DRYME ame: Full=Hemoglobin subunit beta-1 ame: Full=Beta-1-globin ame: Full=Hemoglobin beta-1 chain ame: Full=Hemoglobin beta-I chain	472	3.93811e-48	82.3	3058600000	0.570978
TR2220_c0_g1_i1	IGHM_MESAU ame: Full=Ig mu chain C region	360	6.65945e-33	69.5	2060900000	0.384728
TR11598_c0_g1_i1	IGHM_CHICK ame: Full=Ig mu chain C region	427	3.70056e-15	53.33	1592700000	0.297324
TR13623_c0_g1_i1	TRFE_ANAPL ame: Full=Ovotransferrin	1129	2.7443e-93	64.7	1521300000	0.27104
TR13615_c0_g1_i1	TRFE_PIG ame: Full=Serotransferrin Short=Transferrin ame: Full=Beta-1 metal-binding globulin ame: Full=Siderophilin	667	2.27872e-66	65.3	1305700000	0.249516
TR6948_c0_g1_i1	HBAD_DRYME ame: Full=Hemoglobin subunit alpha-D ame: Full=Alpha-D-globin ame: Full=Hemoglobin alpha-D chain	677	5.47878e-93	77.4	1186200000	0.227394
TR6956_c0_g1_i2	Bothrops atrox batroxobin gene	751	0.0	90	1152200000	0.215092	TR6956_c0_g1_i4
TR638_c0_g1_i1	Protobothrops mucrosquamatus dynamin 2	511	0.0	96	1119100000	0.208913
TR15006_c0_g1_i1	AMPN_PIG ame: Full=Aminopeptidase N Short=AP-N Short=pAPN ame: Full=Alanyl aminopeptidase ame: Full=Aminopeptidase M Short=AP-M ame: Full=Microsomal aminopeptidase ame: Full=gp130 ame: CD_antigen=CD13	316	5.96355e-47	87.6	810800000	0.149984
TR9414_c0_g2_i1	Deinagkistrodon acutus mRNA for lipocalin homologue	726	9e-149	82	682230000	0.126854
TR14276_c0_g1_i1	acidic mammalian chitinase-like	1529	3e-53	46	640100000	0.118907
TR9076_c0_g1_i1	TRFE_HORSE ame: Full=Serotransferrin Short=Transferrin ame: Full=Beta-1 metal-binding globulin ame: Full=Siderophilin Flags: Precursor	259	9.61969e-15	59.2	525000000	0.0980067
TR11999_c0_g1_i1	S10A6_CHICK ame: Full= S100-A6 ame: Full=Calcyclin ame: Full=S100 calcium-binding A6	526	1.51826e-34	83	441950000	0.082503
TR1651_c0_g1_i1	CBPE_MOUSE ame: Full=Carboxypeptidase E Short=CPE ame: Full=Carboxypeptidase H Short=CPH ame: Full=Enkephalin convertase ame: Full=Prohormone-processing carboxypeptidase Flags: Precursor	2020	0	86.7	390410000	0.0730215
TR5449_c0_g1_i1	AAGAB_PONAB ame: Full=Alpha- and gamma-adaptin-binding p34	1215	2.83137e-83	78.5	384690000	0.070983
TR8702_c0_g1_i1	AMPN_CHICK ame: Full=Aminopeptidase Ey	310	4.12184e-36	77.3	317880000	0.0585053
TR6054_c0_g1_i1	---NA---	501	NA	NA	309780000	0.0578165
TR9401_c0_g1_i1	SAMP_BOVIN ame: Full=Serum amyloid P-component Short=SAP Flags: Precursor	1068	5.73258e-55	64.3	245760000	0.0459175
TR4101_c0_g1_i1	S10AB_CHICK ame: Full= S100-A11 ame: Full=Calgizzarin ame: Full=S100 calcium-binding A11	612	2.35687e-47	77.9	238610000	0.0451316	TR4101_c0_g1_i2
TR6918_c1_g1_i1	LV140_HUMAN ame: Full=Immunoglobulin lambda variable 1-40 ame: Full=Ig lambda chain V-I region NEWM Flags: Precursor	1021	8.07745e-31	64.7	242790000	0.0450775
TR12567_c0_g2_i1	SAP_CHICK ame: Full=Prosaposin ame: Full=Proactivator polypeptide Contains: ame: Full=Saposin-A Contains: ame: Full=Saposin-B Contains: ame: Full=Saposin-C Contains: ame: Full=Saposin-D Flags: Precursor	3487	0	63.2	227490000	0.0426992	TR12567_c0_g1_i1
TR14046_c1_g1_i1	Thamnophis sirtalis VPS26 retromer complex component A	239	6e-96	97.1	214360000	0.0400166
TR3112_c0_g1_i1	MSMB2_PROFL ame: Full=Small serum 2 Short=SSP-2 Flags: Precursor	277	2.54266e-11	85.5	201530000	0.0376215
TR13075_c0_g1_i1	CFAH_MOUSE ame: Full=Complement factor H ame: Full= beta-1-H Flags: Precursor	381	5.16092e-21	52.5	189940000	0.0354579
TR7945_c0_g1_i1	ERAP1_RAT ame: Full=Endoplasmic reticulum aminopeptidase 1 ame: Full=ARTS-1 ame: Full=Adipocyte-derived leucine aminopeptidase Short=A-LAP ame: Full=Aminopeptidase PILS ame: Full=Puromycin-insensitive leucyl-specific aminopeptidase Short=PILS-AP	2801	0	68.5	183200000	0.0344274
TR10776_c0_g2_i1	PDIA1_CHICK ame: Full= disulfide-isomerase Short=PDI ame: Full=Cellular thyroid hormone-binding ame: Full=Prolyl 4-hydroxylase subunit beta ame: Full=Retina cognin Short=R-cognin Flags: Precursor	935	4.57514e-135	88.2	152900000	0.0286758
TR1949_c0_g1_i1	PPT1_MACFA ame: Full=Palmitoyl- thioesterase 1 Short=PPT-1 ame: Full=Palmitoyl- hydrolase 1 Flags: Precursor	832	1.1835e-140	72.5	133960000	0.0250076	TR1949_c0_g2_i1
TR3606_c0_g1_i1	LGMN_BOVIN ame: Full=Legumain ame: Full=Asparaginyl endopeptidase ame: Full= cysteine 1 Flags: Precursor	2260	0	73.5	134230000	0.024946
TR4777_c1_g1_i1	ACTG_PELLE ame: Full= cytoplasmic 2 ame: Full=Cytoplasmic actin type 5 ame: Full=Gamma-actin Contains: ame: Full= cytoplasmic N-terminally processed	841	0	100	125190000	0.0234171	TR4777_c3_g1_i1
TR7958_c0_g1_i1	PPIB_CHICK ame: Full=Peptidyl-prolyl cis-trans isomerase B Short=PPIase B ame: Full=Cyclophilin B ame: Full=Rotamase B ame: Full=S-cyclophilin Short=SCYLP Flags: Precursor	1078	5.70532e-98	89.1	119830000	0.0223698	TR7958_c0_g1_i2
TR456_c0_g1_i1	---NA---	399	NA	NA	131020000	0.0210145
TR8798_c0_g1_i1	Echis ocellatus venom metalloprotease PII-SVMP	262	7e-66	87	111780000	0.020867
TR8702_c1_g1_i1	AMPN_CHICK ame: Full=Aminopeptidase Ey	229	3.72566e-18	69.44	111110000	0.0207419
TR14356_c0_g1_i1	NPC2_HUMAN ame: Full=Epididymal secretory E1 ame: Full=Human epididymis-specific 1 Short=He1 ame: Full=Niemann-Pick disease type C2 Flags: Precursor	781	2.78546e-58	66.9	93965000	0.0175413	TR14356_c0_g2_i1
TR9275_c0_g1_i1	ANXA1_RABIT ame: Full=Annexin A1 ame: Full=Annexin I ame: Full=Annexin-1 ame: Full=Calpactin II ame: Full=Calpactin-2 ame: Full=Chromobindin-9 ame: Full=Lipocortin I ame: Full=Phospholipase A2 inhibitory ame: Full=p35	1408	5.38918e-166	81.9	71878000	0.0133614
TR2568_c0_g1_i1	K2CO_CHICK ame: Full= type II cytoskeletal cochleal ame: Full=Cytokeratin otokeratin	2057	0	85.5	70117000	0.0130894
TR2138_c1_g1_i1	ubiquitin C	761	3.92977e-177	100.0	62740000	0.0117123	TR2138_c1_g1_i5,TR2138_c1_g1_i4,TR2138_c1_g1_i3,TR14735_c1_g2_i1,TR14735_c1_g1_i1,TR5301_c0_g1_i1,TR2138_c1_g1_i1,TR2138_c1_g1_i2
TR5301_c0_g1_i1	RL40_BOVIN ame: Full=Ubiquitin-60S ribosomal L40 ame: Full=Ubiquitin A-52 residue ribosomal fusion product 1 Contains: ame: Full=Ubiquitin Contains: ame: Full=60S ribosomal L40 ame: Full=CEP52 Flags: Precursor	692	3.84211e-89	96.1	50866000	0.0117123
TR3537_c0_g1_i1	IC1_HUMAN ame: Full=Plasma protease C1 inhibitor Short=C1 Inh Short=C1Inh ame: Full=C1 esterase inhibitor ame: Full=C1-inhibiting factor ame: Full=Serpin G1 Flags: Precursor	1768	1.04801e-76	54.1	60192000	0.0112366	TR3537_c0_g1_i2, TR3537_c0_g1_i3
TR59_c0_g1_i1	AMPE_HUMAN ame: Full=Glutamyl aminopeptidase Short=EAP ame: Full=Aminopeptidase A Short=AP-A ame: Full=Differentiation antigen gp160 ame: CD_antigen=CD249	2925	0	64.5	58916000	0.0110387
TR5388_c0_g1_i1	EXTL2_HUMAN ame: Full=Exostosin-like 2 ame: Full=Alpha-1,4-N-acetylhexosaminyltransferase EXTL2 ame: Full=Alpha- cT EXTL2 ame: Full=EXT-related 2 ame: Full=Glucuronyl-galactosyl-proteoglycan 4-alpha-N-acetylglucosaminyltransferase Contains: ame: Full=Processed exostosin-like 2	762	4.05116e-156	60.4	56979000	0.0106368
TR4387_c0_g1_i1	CFAH_BOVIN ame: Full=Complement factor H ame: Full=H factor 1 Flags: Precursor	614	6.63259e-47	49.7	56268000	0.0103525
TR6322_c0_g1_i1	Azemiops feae clone Aze-2 lipocalin	315	8e-106	99	52588000	0.0098171
TR8705_c0_g1_i1	RNT2_HUMAN ame: Full=Ribonuclease T2 ame: Full=Ribonuclease 6 Flags: Precursor	968	9.85679e-83	55.3	47714000	0.00890722	TR8705_c0_g2_i1
TR4068_c0_g1_i1	metalloendopeptidase mitochondrial	281	6.89402e-46	93.2	46490000	0.00867873
TR10958_c0_g1_i1	NAAA_RAT ame: Full=N-acylethanolamine-hydrolyzing acid amidase ame: Full=N-acylsphingosine amidohydrolase-like Short=ASAH Contains: ame: Full=N-acylethanolamine-hydrolyzing acid amidase subunit alpha Contains: ame: Full=N-acylethanolamine-hydrolyzing acid amidase subunit beta Flags: Precursor	292	1.48777e-34	70.7	43622000	0.008658
TR7623_c0_g1_i1	GSTM1_BOVIN ame: Full=Glutathione S-transferase Mu 1 ame: Full=GST class-mu 1 ame: Full=GSTM1-1	952	1.07468e-118	84.8	40932000	0.00764116	TR7623_c0_g1_i1,TR7623_c0_g4_i1,TR7623_c0_g2_i1,TR7623_c0_g3_i1
TR10547_c0_g1_i1	GSTA2_CHICK ame: Full=Glutathione S-transferase ame: Full=Class-alpha	1080	4.37084e-107	79.2	40945000	0.00751945	TR10547_c0_g2_i1
TR59_c1_g1_i1	AMPE_PIG ame: Full=Glutamyl aminopeptidase Short=EAP ame: Full=Aminopeptidase A Short=AP-A ame: CD_antigen=CD249	848	3.16691e-56	70.6	40023000	0.00747147
TR12499_c0_g2_i1	K1C19_BOVIN ame: Full= type I cytoskeletal 19 ame: Full=Cytokeratin-19 Short=CK-19 ame: Full=Keratin-19 Short=K19	1662	7.22088e-164	89.5	39696000	0.00741043
TR14530_c0_g1_i1	GRP78_CHICK ame: Full=78 kDa glucose-regulated Short=GRP-78 ame: Full=Heat shock 70 kDa 5 ame: Full=Immunoglobulin heavy chain-binding Short= Flags: Precursor	556	4.1238e-70	97.2	38901000	0.00726202
TR13421_c0_g1_i1	Protobothrops mucrosquamatus complement factor B-like	253	1e-93	95	38687000	0.00722207
TR10996_c0_g1_i1	CFAH_BOVIN ame: Full=Complement factor H ame: Full=H factor 1 Flags: Precursor	423	6.55817e-07	50.33	37225000	0.00694914
TR5360_c0_g1_i1	Protobothrops mucrosquamatus phospholipase A2 inhibitor subunit gamma B-like	818	0.0	91	36318000	0.00677982	TR5360_c0_g2_i1
TR9352_c0_g1_i1	HEXA_BOVIN ame: Full=Beta-hexosaminidase subunit alpha ame: Full=Beta-N-acetylhexosaminidase subunit alpha Short=Hexosaminidase subunit A ame: Full=N-acetyl-beta-glucosaminidase subunit alpha Flags: Precursor	1414	0	79.6	36494000	0.00667211
TR1785_c0_g1_i1	H4_MYTTR ame: Full=Histone H4	347	3.45608e-34	99.8	30169000	0.00651903
TR12447_c0_g1_i1	GRN_HUMAN ame: Full=Granulins ame: Full=Proepithelin Short=PEPI Contains: ame: Full=Acrogranin ame: Full=Glyco of 88 Kda Short=GP88 Short=Glyco 88 ame: Full=Progranulin Contains: ame: Full=Paragranulin Contains: ame: Full=Granulin-1 ame: Full=Granulin G Contains: ame: Full=Granulin-2 ame: Full=Granulin F Contains: ame: Full=Granulin-3 ame: Full=Granulin B Contains: ame: Full=Granulin-4 ame: Full=…	384	3.61706e-17	59.9	34312000	0.00640534	TR12447_c0_g2_i1
TR10976_c0_g1_i1	CFAB_MOUSE ame: Full=Complement factor B ame: Full=C3 C5 convertase Contains: ame: Full=Complement factor B Ba fragment Contains: ame: Full=Complement factor B Bb fragment Flags: Precursor	307	1.96367e-22	72.17	33915000	0.00633123
TR9294_c0_g2_i1	ANXA2_CHICK ame: Full=Annexin A2 ame: Full=Annexin II ame: Full=Annexin-2 ame: Full=Calpactin I heavy chain ame: Full=Calpactin-1 heavy chain ame: Full=Chromobindin-8 ame: Full=Lipocortin II ame: Full=Placental anticoagulant IV Short=PAP-IV ame: Full= I ame: Full=p36	1508	0	93.7	32535000	0.0061341
TR3556_c0_g2_i1	GSLG1_CHICK ame: Full=Golgi apparatus 1 ame: Full=Cysteine-rich fibroblast growth factor receptor Flags: Precursor	589	1.57261e-118	90.17	31030000	0.00579266
TR1857_c1_g1_i1	GRP78_PIG ame: Full=78 kDa glucose-regulated Short=GRP-78 ame: Full=Heat shock 70 kDa 5 ame: Full=Immunoglobulin heavy chain-binding Short=	332	6.47921e-66	97.9	29816000	0.00556603
TR13662_c0_g1_i1	S10AC_BOVIN ame: Full= S100-A12 ame: Full=Calcium-binding in amniotic fluid 1 Short=CAAF1 ame: Full=Calgranulin-C Short=CAGC ame: Full=Cornea-associated antigen Short=CO-AG ame: Full=Extracellular newly identified RAGE-binding Short=EN-RAGE ame: Full=RAGE-binding ame: Full=S100 calcium-binding A12	558	3.66922e-19	63.1	29245000	0.00545944
TR2712_c0_g1_i1	Vascular endothelial zinc finger	452	1.96218e-83	97.7	29191000	0.00544936
TR6976_c0_g1_i1	GRN_HUMAN ame: Full=Granulins ame: Full=Proepithelin Short=PEPI Contains: ame: Full=Acrogranin ame: Full=Glyco of 88 Kda Short=GP88 Short=Glyco 88 ame: Full=Progranulin Contains: ame: Full=Paragranulin Contains: ame: Full=Granulin-1 ame: Full=Granulin G Contains: ame: Full=Granulin-2 ame: Full=Granulin F Contains: ame: Full=Granulin-3 ame: Full=Granulin B Contains: ame: Full=Granulin-4 ame: Full=…	276	7.73535e-30	62.75	28333000	0.00528919
TR2717_c0_g1_i1	GRP78_PONAB ame: Full=78 kDa glucose-regulated Short=GRP-78 ame: Full=Heat shock 70 kDa 5 Flags: Precursor	530	2.43119e-113	98.3	26279000	0.00490575
TR5872_c0_g1_i1	CFAH_MOUSE ame: Full=Complement factor H ame: Full= beta-1-H Flags: Precursor	436	7.34296e-13	45	26199000	0.00489081
TR34_c0_g1_i1	TPIS_CHICK ame: Full=Triosephosphate isomerase Short=TIM ame: Full=Triose-phosphate isomerase	1323	1.1527e-166	91.4	25858000	0.00482716
TR1527_c0_g1_i1	NAAA_HUMAN ame: Full=N-acylethanolamine-hydrolyzing acid amidase ame: Full=Acid ceramidase ame: Full=N-acylsphingosine amidohydrolase-like Short=ASAH Contains: ame: Full=N-acylethanolamine-hydrolyzing acid amidase subunit alpha Contains: ame: Full=N-acylethanolamine-hydrolyzing acid amidase subunit beta Flags: Precursor	409	5.35629e-64	62.9	26918000	0.00454527
TR6064_c0_g1_i1	IGHE_RAT ame: Full=Ig epsilon chain C region	1537	7.23282e-67	49.3	22651000	0.00422848
TR6842_c0_g1_i1	HEXB_MOUSE ame: Full=Beta-hexosaminidase subunit beta ame: Full=Beta-N-acetylhexosaminidase subunit beta Short=Hexosaminidase subunit B ame: Full=N-acetyl-beta-glucosaminidase subunit beta Flags: Precursor	440	1.13465e-60	80.9	21691000	0.00404926
TR10776_c0_g1_i1	PDIA1_CHICK ame: Full= disulfide-isomerase Short=PDI ame: Full=Cellular thyroid hormone-binding ame: Full=Prolyl 4-hydroxylase subunit beta ame: Full=Retina cognin Short=R-cognin Flags: Precursor	1777	2.25694e-134	93.1	20476000	0.00382245
TR4637_c0_g1_i1	MA2B1_HUMAN ame: Full=Lysosomal alpha-mannosidase Short=Laman ame: Full=Lysosomal acid alpha-mannosidase ame: Full=Mannosidase alpha class 2B member 1 ame: Full=Mannosidase alpha-B Contains: ame: Full=Lysosomal alpha-mannosidase A peptide Contains: ame: Full=Lysosomal alpha-mannosidase B peptide Contains: ame: Full=Lysosomal alpha-mannosidase C peptide Contains: ame: Full=Lysosomal alpha-mannosid…	2682	0	64.7	20229000	0.00377634
TR11733_c0_g1_i1	LDHB_CHICK ame: Full=L-lactate dehydrogenase B chain Short=LDH-B	489	3.80956e-50	91.4	20214000	0.00377354	TR11733_c0_g2_i1
TR12401_c0_g1_i1	PPIA_HUMAN ame: Full=Peptidyl-prolyl cis-trans isomerase A Short=PPIase A ame: Full=Cyclophilin A ame: Full=Cyclosporin A-binding ame: Full=Rotamase A Contains: ame: Full=Peptidyl-prolyl cis-trans isomerase N-terminally processed	889	1.45242e-99	90.5	19179000	0.00358032
TR14168_c0_g1_i1	SIAE_PONAB ame: Full=Sialate O-acetylesterase ame: Full=Sialic acid-specific 9-O-acetylesterase Flags: Precursor	495	3.13848e-65	70.5	19002000	0.00354728
TR2607_c0_g1_i1	BGAL_PONAB ame: Full=Beta-galactosidase ame: Full=Acid beta-galactosidase Short=Lactase Flags: Precursor	1276	0	82.3	18762000	0.00350248
TR6002_c0_g1_i1	B2MG_RABIT ame: Full=Beta-2-microglobulin	1106	2.55836e-32	69.9	17833000	0.00332905	TR6002_c0_g4_i1,TR6002_c0_g3_i1,TR6002_c0_g2_i1
TR10805_c0_g1_i1	FAM3C_MOUSE ame: Full= FAM3C ame: Full=Interleukin-like EMT inducer Flags: Precursor	1099	6.09701e-141	84.7	17295000	0.00322862
TR10281_c0_g1_i1	SIAE_RAT ame: Full=Sialate O-acetylesterase ame: Full=Sialic acid-specific 9-O-acetylesterase ame: Full=Yolk sac 2 Contains: ame: Full=Sialate O-acetylesterase small subunit Contains: ame: Full=Sialate O-acetylesterase large subunit Flags: Precursor	363	2.64228e-31	68.75	17247000	0.00321966
TR12572_c0_g1_i1	CREG1_HUMAN ame: Full= CREG1 ame: Full=Cellular repressor of E1A-stimulated genes 1 Flags: Precursor	882	3.88522e-73	69.4	16448000	0.0030705	TR12572_c0_g2_i1
TR2962_c0_g1_i1	HSP70_CHICK ame: Full=Heat shock 70 kDa Short=HSP70	2432	0	94.9	15520000	0.00290492
TR2463_c0_g1_i1	GILT_BOVIN ame: Full=Gamma-interferon-inducible lysosomal thiol reductase ame: Full=IFI30 Flags: Precursor	1114	9.44499e-60	54.11	14588000	0.00272328
TR6947_c0_g2_i2	GELS_CHICK ame: Full=Gelsolin ame: Full=Actin-depolymerizing factor Short=ADF ame: Full=Brevin ame: Full=Homogenin Flags: Precursor	2444	0	85.7	14076000	0.0026277	TR6947_c0_g2_i3
TR6859_c1_g1_i1	K2C6A_MOUSE ame: Full= type II cytoskeletal 6A ame: Full=Cytokeratin-6A Short=CK-6A ame: Full=Keratin-6-alpha Short=mK6-alpha ame: Full=Keratin-6A Short=K6A	609	3.09116e-111	89.8	13828000	0.0025814
TR5382_c0_g1_i2	TBB_PARLI ame: Full=Tubulin beta chain ame: Full=Beta-tubulin	1489	0	99	13691000	0.00255583	TR2147_c2_g1_i1,TR2147_c2_g1_i2,TR2147_c1_g1_i1
TR10900_c0_g1_i1	RISC_RAT ame: Full=Retinoid-inducible serine carboxypeptidase ame: Full=Serine carboxypeptidase 1 Flags: Precursor	257	7.62488e-36	77.75	13198000	0.00246379
TR1857_c0_g1_i1	GRP78_PIG ame: Full=78 kDa glucose-regulated Short=GRP-78 ame: Full=Heat shock 70 kDa 5 ame: Full=Immunoglobulin heavy chain-binding Short=	349	2.25397e-66	99.7	45330000	0.00242553
TR8219_c0_g1_i1	BGAL_MACFA ame: Full=Beta-galactosidase ame: Full=Acid beta-galactosidase Short=Lactase Flags: Precursor	943	3.30649e-109	70.1	12658000	0.00236299
TR5880_c0_g1_i1	---NA---	852			12582000	0.0023488
TR1201_c0_g1_i1	CFAH_MOUSE ame: Full=Complement factor H ame: Full= beta-1-H Flags: Precursor	1088	3.92034e-68	46.4	11748000	0.00219311
TR2157_c0_g1_i1	inorganic pyrophosphatase mitochondrial isoform X1	1201	0.0	84.8	11639000	0.00217276	TR2157_c0_g1_i3
TR14566_c0_g1_i1	lysosomal alpha-mannosidase	227	9.37095e-46	94.6	11038000	0.00206057
TR11679_c0_g1_i1	NUCB2_RAT ame: Full=Nucleobindin-2 ame: Full=DNA-binding NEFA ame: Full=Prepronesfatin Contains: ame: Full=Nesfatin-1 Flags: Precursor	2408	4.52717e-180	81.5	10744000	0.00200568	TR11679_c0_g4_i1,TR11679_c0_g2_i1,TR11679_c0_g5_i1
TR12119_c0_g1_i1	DKK3_CHICK ame: Full=Dickkopf-related 3 Short=Dickkopf-3 Short=Dkk-3 ame: Full=Lens fiber CLFEST4 Flags: Precursor	232	2.8783e-32	70	10700000	0.00199747
TR15073_c0_g1_i1	ethylmalonyl- decarboxylase	271	1.29372e-29	77.8	10539000	0.00196741
TR4777_c3_g2_i1	ACTS_CHICK ame: Full= alpha skeletal muscle ame: Full=Alpha-actin-1 Flags: Precursor	2047	0	98	10492000	0.00195864
TR5045_c0_g1_i1	ERP44_MOUSE ame: Full=Endoplasmic reticulum resident 44 Short=ER 44 Short=ERp44 ame: Full=Thioredoxin domain-containing 4 Flags: Precursor	1753	0	62.4	10418000	0.00194483	TR5045_c0_g1_i2,TR5045_c0_g1_i3
TR12416_c0_g1_i1	NDK_CHICK ame: Full=Nucleoside diphosphate kinase Short=NDK Short=NDP kinase	763	2.82733e-99	94.5	10245000	0.00191253	TR12416_c0_g2_i1
TR14637_c0_g1_i1	MGT5A_CRIGR ame: Full=Alpha-1,6-mannosylglyco 6-beta-N-acetylglucosaminyltransferase A ame: Full=Alpha-mannoside beta-1,6-N-acetylglucosaminyltransferase ame: Full= c-T V Short=GNT-V ame: Full=Mannoside acetylglucosaminyltransferase 5 ame: Full=N-acetylglucosaminyl-transferase V	230	2.3272e-39	75.71	10115000	0.00188826
TR7459_c0_g1_i1	CATZ_BOVIN ame: Full=Cathepsin Z Flags: Precursor	227	3.60318e-39	88.25	10094000	0.00188434
TR5383_c0_g1_i1	CAPSL_MOUSE ame: Full=Calcyphosin	1363	5.39916e-82	69.1	9624900	0.00185798
TR2782_c0_g1_i1	TAGL2_MOUSE ame: Full=Transgelin-2 ame: Full=SM22-beta	838	2.06844e-118	86.1	8829600	0.0017423	TR2782_c0_g2_i1
TR2193_c0_g1_i1	GSLG1_HUMAN ame: Full=Golgi apparatus 1 ame: Full=CFR-1 ame: Full=Cysteine-rich fibroblast growth factor receptor ame: Full=E-selectin ligand 1 Short=ESL-1 ame: Full=Golgi sialoglyco MG-160 Flags: Precursor	552	5.63487e-106	89.33	9287000	0.00173369
TR12624_c0_g1_i1	LYAG_HUMAN ame: Full=Lysosomal alpha-glucosidase ame: Full=Acid maltase ame: Full=Aglucosidase alfa Contains: ame: Full=76 kDa lysosomal alpha-glucosidase Contains: ame: Full=70 kDa lysosomal alpha-glucosidase Flags: Precursor	2452	0	70.8	8920800	0.00166533	TR12624_c0_g2_i1
TR7662_c0_g1_i1	CD63_HUMAN ame: Full=CD63 antigen ame: Full=Granulophysin ame: Full=Lysosomal-associated membrane 3 Short=LAMP-3 ame: Full=Melanoma-associated antigen ME491 ame: Full=OMA81H ame: Full=Ocular melanoma-associated antigen ame: Full=Tetraspanin-30 Short=Tspan-30 ame: CD_antigen=CD63	1133	1.66991e-44	64.5	8517200	0.00158999	TR7662_c0_g3_i1
TR8936_c0_g1_i2	ALDH2_MESAU ame: Full=Aldehyde mitochondrial ame: Full=ALDH class 2 ame: Full=ALDH-E2 ame: Full=ALDH1	1708	0	90.9	8313700	0.001552	TR8936_c0_g1_i1
TR9031_c0_g1_i1	CATB_CHICK ame: Full=Cathepsin B ame: Full=Cathepsin B1 Contains: ame: Full=Cathepsin B light chain Contains: ame: Full=Cathepsin B heavy chain Flags: Precursor	1243	0	81.1	7794300	0.00145504
TR13643_c0_g1_i1	Tob1	1680	0.0	95.0	7718900	0.00144096
TR4626_c0_g1_i1	GLRX1_RAT ame: Full=Glutaredoxin-1 ame: Full=Thioltransferase-1 Short=TTase-1	810	6.20868e-36	68.9	7382000	0.00137807
TR2115_c0_g1_i1	TBA1B_RAT ame: Full=Tubulin alpha-1B chain ame: Full=Alpha-tubulin 2 ame: Full=Tubulin alpha-2 chain Contains: ame: Full=Detyrosinated tubulin alpha-1B chain	1635	0	99	6973400	0.00130179
TR3556_c0_g4_i1	GSLG1_CHICK ame: Full=Golgi apparatus 1 ame: Full=Cysteine-rich fibroblast growth factor receptor Flags: Precursor	1697	0	89.67	6611500	0.00123423	TR3556_c0_g4_i2, TR3556_c0_g3_i1
TR6073_c0_g2_i1	HSP7C_RAT ame: Full=Heat shock cognate 71 kDa ame: Full=Heat shock 70 kDa 8	1161	0	97.4	8771900	0.00121394	TR7639_c0_g1_i1
TR11704_c0_g1_i2	GPX3_RAT ame: Full=Glutathione peroxidase 3 Short=GPx-3 Short=GSHPx-3 ame: Full=Plasma glutathione peroxidase Short=GPx-P Short=GSHPx-P Flags: Precursor	2197	4.67203e-91	80.1	6486800	0.00121095	TR11704_c0_g1_i5, TR11704_c0_g1_i3
TR14780_c0_g1_i1	1433Z_CHICK ame: Full=14-3-3 zeta	1931	8.20862e-164	96.3	6281400	0.00117261	TR14780_c0_g1_i2, TR14780_c0_g1_i3
TR14310_c0_g1_i1	TSK_CHICK ame: Full=Tsukushin Short=Tsukushi ame: Full=C-TSK ame: Full=Leucine-rich repeat-containing 54 Flags: Precursor	1292	2.17942e-164	61.8	6236200	0.00116417	TR14310_c0_g1_i2,TR14310_c0_g2_i1
TR7884_c0_g1_i1	PDIA6_HUMAN ame: Full= disulfide-isomerase A6 ame: Full=Endoplasmic reticulum 5 Short=ER 5 Short=ERp5 ame: Full= disulfide isomerase P5 ame: Full=Thioredoxin domain-containing 7 Flags: Precursor	1820	0	78.4	6167600	0.00115136
TR3542_c0_g1_i1	CFAH_HUMAN ame: Full=Complement factor H ame: Full=H factor 1 Flags: Precursor	1009	1.42084e-64	51.6	5732700	0.00107018
TR2686_c0_g1_i1	---NA---	508			5656500	0.00105595
TR5379_c0_g1_i1	ACBP_CHAVI ame: Full=Acyl- -binding Short=ACBP ame: Full=EP	651	7.84351e-40	84.7	5422500	0.00101227	TR5379_c0_g3_i1,TR5379_c0_g2_i1
TR760_c0_g1_i1	THIO_OPHHA ame: Full=Thioredoxin Short=Trx	559	1.01392e-71	83.6	5341000	0.000997055
TR8195_c0_g1_i1	uncharacterized protein LOC103050759 [Python bivittatus]	395	8e-08	51	4858900	0.000907057
TR9199_c0_g1_i1	MIF_PIG ame: Full=Macrophage migration inhibitory factor Short=MIF ame: Full=Glycosylation-inhibiting factor Short=GIF ame: Full=L-dopachrome isomerase ame: Full=L-dopachrome tautomerase ame: Full=Phenylpyruvate tautomerase	450	1.0383e-44	81	4101200	0.000835502
TR6918_c1_g1_i2	IGLL5_HUMAN ame: Full=Immunoglobulin lambda-like polypeptide 5 ame: Full=G lambda-1 ame: Full=Germline immunoglobulin lambda 1 Flags: Precursor	782	8.0033e-19	64.1	4398600	0.000821128
TR11657_c0_g1_i1	SELM_XENLA ame: Full=Seleno M Short= Flags: Precursor	1421	1.29973e-43	78	4412500	0.000797364
TR4840_c0_g1_i1	ANXA5_CHICK ame: Full=Annexin A5 ame: Full=Anchorin CII ame: Full=Annexin V ame: Full=Annexin-5 ame: Full=Calphobindin I Short=CBP-I ame: Full=Endonexin II ame: Full=Lipocortin V ame: Full=Placental anticoagulant I Short=PAP-I ame: Full=Thromboplastin inhibitor ame: Full=Vascular anticoagulant-alpha Short=VAC-alpha	1988	6.8337e-179	81.7	4044500	0.000793499	TR4840_c0_g1_i2,TR4840_c0_g1_i3
TR7922_c0_g1_i1	EF2_CALJA ame: Full=Elongation factor 2 Short=EF-2	1426	0	95.8	4060300	0.000757974	TR7922_c0_g1_i2,TR7922_c0_g1_i3
TR3250_c0_g1_i1	EF1A_CHICK ame: Full=Elongation factor 1-alpha 1 Short=EF-1-alpha-1 ame: Full=Elongation factor Tu Short=EF-Tu	930	0	97.8	4052000	0.000756425
TR10574_c0_g1_i1	GNS_HUMAN ame: Full=N-acetylglucosamine-6-sulfatase ame: Full=Glucosamine-6-sulfatase Short=G6S Flags: Precursor	2292	0	72.4	4030100	0.000752337	TR10574_c0_g1_i2
TR2107_c1_g1_i1	SBP1A_XENLA ame: Full=Selenium-binding 1-A	2227	0	84.3	3799300	0.000709251
TR11676_c0_g1_i1	MDHC_HUMAN ame: Full=Malate cytoplasmic ame: Full=Cytosolic malate dehydrogenase ame: Full=Diiodophenylpyruvate reductase	1690	0	92.2	5031900	0.000670272	TR11676_c0_g2_i1,TR11676_c0_g4_i1,TR11676_c0_g3_i1
TR5450_c0_g1_i1	G3P_PELSI ame: Full=Glyceraldehyde-3-phosphate dehydrogenase Short=GAPDH ame: Full=Peptidyl-cysteine S-nitrosylase GAPDH	1351	0	95.2	3581900	0.000668667	TR5450_c0_g3_i1,TR5450_c0_g2_i1
TR5999_c1_g1_i1	ASPG_HUMAN ame: Full=N(4)-(beta-N-acetylglucosaminyl)-L-asparaginase ame: Full=Aspartylglucosaminidase ame: Full=Glycosylasparaginase ame: Full=N4-(N-acetyl-beta-glucosaminyl)-L-asparagine amidase Contains: ame: Full=Glycosylasparaginase alpha chain Contains: ame: Full=Glycosylasparaginase beta chain Flags: Precursor	612	9.71444e-59	75.8	3577900	0.00066792
TR5288_c0_g1_i1	H2B7_CHICK ame: Full=Histone H2B 7 ame: Full=H2B VII	372	2.25227e-60	98.4	3402300	0.000635139
TR2092_c0_g1_i2	CATL1_CANFA ame: Full=Cathepsin L1 ame: Full=Cathepsin L Contains: ame: Full=Cathepsin L1 heavy chain Contains: ame: Full=Cathepsin L1 light chain Flags: Precursor	1570	1.33327e-166	80.3	3276200	0.000611599	TR2092_c0_g1_i1, TR2092_c0_g1_i3
TR1531_c0_g1_i1	MDHM_MOUSE ame: Full=Malate mitochondrial Flags: Precursor	1383	0	89.5	3264700	0.000609452	TR1531_c0_g1_i3,TR1531_c0_g1_i2
TR3576_c0_g1_i2	cysteine protease ATG4D	2567	0.0	73.0	3262800	0.000609098
TR2362_c0_g1_i1	DKK3_CHICK ame: Full=Dickkopf-related 3 Short=Dickkopf-3 Short=Dkk-3 ame: Full=Lens fiber CLFEST4 Flags: Precursor	320	1.00454e-21	64.67	3006000	0.000561158
TR14528_c0_g1_i1	LICH_CROAD ame: Full= lysosomal acid lipase cholesteryl ester hydrolase Short=Acid cholesteryl ester hydrolase Short=LAL ame: Full=Cholesteryl esterase ame: Full=Lipase A ame: Full=Sterol esterase Flags: Precursor	2168	0	78.3	2711300	0.000506144
TR2122_c0_g1_i1	HSP13_HUMAN ame: Full=Heat shock 70 kDa 13 ame: Full=Microsomal stress-70 ATPase core ame: Full=Stress-70 chaperone microsome-associated 60 kDa Flags: Precursor	3205	0	70	2690200	0.000502205
TR6902_c3_g9_i14	---NA---	1641			2668500	0.000498154	TR6902_c3_g9_i4, TR6902_c3_g9_i6
TR4762_c0_g2_i1	PDIA3_CHICK ame: Full= disulfide-isomerase A3 ame: Full=Endoplasmic reticulum resident 57 Short=ER 57 Short=ERp57 ame: Full=Glucose-regulated thiol oxidoreductase 58 kDa Flags: Precursor	1877	0	77.9	2567700	0.000479337
TR2677_c0_g1_i1	CATA_CANFA ame: Full=Catalase	2039	0	89.6	2369500	0.000442337
TR9251_c0_g1_i1	Lysophosphatidylcholine acyltransferase	2014	0.0	83.1	2260600	0.000422008
TR15087_c0_g1_i1	1433S_SHEEP ame: Full=14-3-3 sigma ame: Full=Stratifin	298	1.85474e-60	90.2	2078600	0.000388032
TR14855_c0_g1_i1	PLAK_RAT ame: Full=Junction plakoglobin	2876	0	89.2	1997300	0.000372855
TR6894_c0_g1_i1	KCRB_CHICK ame: Full=Creatine kinase B-type ame: Full=B-CK ame: Full=Creatine kinase B chain	1561	0	91.8	1939400	0.000362046
TR10548_c0_g1_i1	TOR1B_HUMAN ame: Full=Torsin-1B ame: Full=Torsin ATPase-1B ame: Full=Torsin family 1 member B Flags: Precursor	546	1.27471e-107	82.1	1774100	0.000357118
TR3615_c0_g1_i1	adipogenesis regulatory factor [Python bivittatus]	595	3e-28	76	1857400	0.000346738	TR3615_c0_g1_i2
TR2107_c0_g1_i1	SBP1B_XENLA ame: Full=Selenium-binding 1-B	339	2.72638e-37	89.3	1803100	0.000336602
TR12538_c0_g1_i1	CYR61_CHICK ame: Full= CYR61 ame: Full=CCN family member 1 ame: Full= CEF-10 Flags: Precursor	1808	0	73.6	1631100	0.000304493
TR6931_c0_g1_i1	IDHC_PONAB ame: Full=Isocitrate dehydrogenase	2095	0	91.9	1603600	0.000299359	TR6931_c0_g1_i5,TR6931_c0_g1_i2,TR6931_c0_g1_i4
TR12441_c0_g1_i1	CALR_CHLAE ame: Full=Calreticulin Flags: Precursor	2317	0	90.9	1568200	0.000292751
TR5999_c0_g2_i1	ASPG_MOUSE ame: Full=N(4)-(beta-N-acetylglucosaminyl)-L-asparaginase ame: Full=Aspartylglucosaminidase Short=AGA ame: Full=Glycosylasparaginase ame: Full=N4-(N-acetyl-beta-glucosaminyl)-L-asparagine amidase Contains: ame: Full=Glycosylasparaginase alpha chain Contains: ame: Full=Glycosylasparaginase beta chain Flags: Precursor	845	5.02857e-73	68.9	1396400	0.000260679	TR5999_c0_g1_i1
TR10849_c0_g1_i1	TKT_MOUSE ame: Full=Transketolase Short=TK ame: Full=P68	2133	0	87	1626700	0.000260548
TR12229_c0_g1_i1	TALDO_MOUSE ame: Full=Transaldolase	1486	0	82.8	1375600	0.000256796
TR3354_c0_g1_i1	GFPT2_MOUSE ame: Full=Glutamine--fructose-6-phosphate aminotransferase	392	5.05112e-74	76.7	1343900	0.000250879	TR5553_c1_g2_i1,TR5553_c1_g1_i1
TR6864_c0_g1_i1	ALDOA_RAT ame: Full=Fructose-bisphosphate aldolase A ame: Full=Muscle-type aldolase	1566	0	89.9	1323300	0.000247033	TR6864_c0_g2_i1
TR7931_c0_g1_i1	1433B_CHICK ame: Full=14-3-3 beta alpha	2536	9.99208e-162	97.1	1249100	0.000233181	TR9018_c0_g1_i1, TR7931_c0_g1_i1, TR7931_c0_g1_i2
TR6825_c0_g1_i1	6PGD_PIG ame: Full=6-phosphogluconate decarboxylating	311	1.34686e-50	84.4	1119600	0.000209006
TR3605_c0_g1_i1	PRDX6_CHICK ame: Full=Peroxiredoxin-6	1287	9.74061e-131	84.9	951560	0.000177637
TR12407_c0_g1_i1	KPYM_HUMAN ame: Full=Pyruvate kinase PKM ame: Full=Cytosolic thyroid hormone-binding Short=CTHBP ame: Full=Opa-interacting 3 Short=OIP-3 ame: Full=Pyruvate kinase 2 3 ame: Full=Pyruvate kinase muscle isozyme ame: Full=Thyroid hormone-binding 1 Short=THBP1 ame: Full=Tumor M2-PK ame: Full=p58	2755	0	92.1	936780	0.000174877
TR6674_c0_g1_i1	LYSC1_CANFA ame: Full=Lysozyme milk isozyme ame: Full=1,4-beta-N-acetylmuramidase C	264	6.92716e-25	68.7	891080	0.000166346
TR2308_c0_g1_i1	LYAG_MOUSE ame: Full=Lysosomal alpha-glucosidase ame: Full=Acid maltase Flags: Precursor	675	2.92673e-40	64.6	890890	0.000166311
TR5993_c0_g1_i1	AMPL_HUMAN ame: Full=Cytosol aminopeptidase ame: Full=Leucine aminopeptidase 3 Short=LAP-3 ame: Full=Leucyl aminopeptidase ame: Full=Peptidase S ame: Full=Proline aminopeptidase ame: Full=Prolyl aminopeptidase	1934	0	71.1	799840	0.000149314	TR5993_c0_g3_i1, TR5993_c0_g2_i1
TR8696_c0_g1_i1	H2A2C_HUMAN ame: Full=Histone H2A type 2-C ame: Full=Histone H2A-GL101 ame: Full=Histone H2A q	715	2.8119e-65	100	773120	0.000144326	TR8696_c0_g2_i1
TR5408_c0_g1_i1	CHIA_RAT ame: Full=Acidic mammalian chitinase Short=AMCase Flags: Precursor	1328	5.49619e-148	69.8	668170	0.000124734
TR7951_c0_g1_i1	SIL1_HUMAN ame: Full=Nucleotide exchange factor SIL1 ame: Full= -associated Short=BAP Flags: Precursor	1596	9.60437e-151	64.2	565340	0.000105537	TR7951_c0_g1_i5,TR7951_c0_g1_i6,TR7951_c0_g1_i2,TR7951_c0_g1_i3,TR7951_c0_g1_i4
TR11669_c0_g1_i1	SODC_CARCR ame: Full=Superoxide dismutase	800	1.56603e-73	79.7	538150	0.000100461	TR11669_c0_g1_i2
TR14485_c0_g1_i1	ANXA4_BOVIN ame: Full=Annexin A4 ame: Full=35-beta calcimedin ame: Full=Annexin IV ame: Full=Annexin-4 ame: Full=Carbohydrate-binding p33 p41 ame: Full=Chromobindin-4 ame: Full=Endonexin I ame: Full=Lipocortin IV ame: Full= ame: Full=PP4-X ame: Full=Placental anticoagulant II Short=PAP-II ame: Full= II	1271	6.6948e-164	78.5	515920	9.63e-05	TR14485_c0_g1_i2,TR14485_c0_g1_i1,TR14485_c0_g2_i1
TR5587_c0_g1_i1	TBA1C_HUMAN ame: Full=Tubulin alpha-1C chain ame: Full=Alpha-tubulin 6 ame: Full=Tubulin alpha-6 chain Contains: ame: Full=Detyrosinated tubulin alpha-1C chain	1640	0	97.3	394930	7.37e-05
TR7905_c0_g1_i1	HNRPK_CHICK ame: Full=Heterogeneous nuclear ribonucleo K Short=hnRNP K	2052	1.16272e-155	70.5	382160	7.13e-05	TR7905_c0_g1_i4
TR7657_c0_g1_i1	G6PI_BOVIN ame: Full=Glucose-6-phosphate isomerase Short=GPI ame: Full=Autocrine motility factor Short=AMF ame: Full=Neuroleukin Short=NLK ame: Full=Phosphoglucose isomerase Short=PGI ame: Full=Phosphohexose isomerase Short=PHI	1748	0	91.2	376360	7.03e-05
TR15270_c0_g1_i1	CATD_CHICK ame: Full=Cathepsin D Contains: ame: Full=Cathepsin D light chain Contains: ame: Full=Cathepsin D heavy chain Flags: Precursor	1266	0	83.5	339060	6.33e-05
TR4829_c0_g1_i1	HS90A_CHICK ame: Full=Heat shock HSP 90-alpha	2947	0	94.5	310470	5.8e-05	TR11716_c0_g1_i1
