# Supplementary material for: Novel Bradykinin-Potentiating Peptides and Three-Finger Toxins from Viper Venom: Combined NGS Venom Gland Transcriptomics and Quantitative Venom Proteomics of the Azemiops feae Viper
Source: Biomedicines. 2020 Jul 28;8(8):249. doi: 10.3390/biomedicines8080249 (PMC7460416; doi:10.3390/biomedicines8080249)
Supplement: Supplementary file 1 [file biomedicines-08-00249-s001.zip › Supplementary materials/Table S4.xlsx]

## Sheet: PVT
unigenes	Proteins family	UniProt Animal toxin annotation project	Length (bp)	Value	sim %
	Three finger toxin
1	TR2072_c0_g1_i2	3NX1_ERYPO Probable weak neurotoxin 3FTx-Lio1 OS=Erythrolamprus poecilogyrus PE=3 SV=1	584	1.12866e-27	56.1
	TR2072_c0_g1_i3	3NX1_LEIMD Toxin 3FTx-Lei1 OS=Leioheterodon madagascariensis PE=3 SV=1	594	9.09706e-19	53.4
	TR2072_c0_g1_i1	3SX1_PSAMO Toxin 3FTx-Psa1 OS=Psammophis mossambicus PE=3 SV=1	557	4.45129e-20	56
	TR2072_c0_g1_i4	3SX3_SISCA Three-finger toxin 3 OS=Sistrurus catenatus edwardsii PE=3 SV=1	594	4.33975e-18	54.3
2	TR14854_c0_g1_i1	3SX3_SISCA Three-finger toxin 3 OS=Sistrurus catenatus edwardsii PE=3 SV=1	287	1.03154E-11	48.8
3	TR13523_c0_g1_i1	3SX3_SISCA Three-finger toxin 3 OS=Sistrurus catenatus edwardsii PE=3 SV=1	254	4.64647E-14	69
	Acetylcholinesterase
4	TR305_c0_g1_i1	ACES_BUNFA Acetylcholinesterase OS=Bungarus fasciatus GN=ACHE PE=1 SV=2	349	2.04138e-27	55.5
5	TR520_c0_g1_i1	ACES_BUNFA Acetylcholinesterase OS=Bungarus fasciatus GN=ACHE PE=1 SV=2	338	4.30129e-14	63.33
	L‐amino acid oxidase
6	TR4770_c0_g1_i1	OXLA_LACMT L-amino acid oxidase Lm29 OS=Lachesis muta PE=1 SV=1	2851	0	92.8
7	TR6144_c0_g1_i1	OXLA_OPHHA L-amino-acid oxidase OS=Ophiophagus hannah PE=1 SV=3	691	1.47385E-86	69.2
	C-type lectin
8	TR5952_c0_g1_i1	LECG_THANI Galactose-specific lectin nattectin OS=Thalassophryne nattereri PE=1 SV=1	279	1.76037E-10	42
9	TR14738_c1_g1_i1	SL9B_PROFL Snaclec coagulation factor IX factor X-binding subunit B OS=Protobothrops flavoviridis PE=1 SV=2	1033	4.8596e-12	46.2
	Cystatin
10	TR12469_c0_g1_i1	CYT1_CROAD Cystatin-1 OS=Crotalus adamanteus PE=2 SV=1	883	6.94157e-62	87.7
11	TR5401_c0_g1_i1	CYT2_CROAD Cystatin-2 OS=Crotalus adamanteus PE=2 SV=1	714	1.15047e-70	58.3
	TR5401_c0_g2_i1	CYT2_CROAD Cystatin-2 OS=Crotalus adamanteus PE=2 SV=1	358	2.56944e-28	64.57
12	TR10315_c0_g1_i2	CYTB_PANTR ame: Full=Cystatin-B ame: Full=Stefin-B	590	1.73453e-40	77.8
	TR10315_c0_g1_i1	CYTB_PANTR ame: Full=Cystatin-B ame: Full=Stefin-B	635	1.64597E-67	81.1
	Nerve growth factor
13	TR5664_c0_g1_i1	NGFV_MACLB Venom nerve growth factor OS=Macrovipera lebetina PE=1 SV=2	1103	5.61375e-172	94.9
14	TR6913_c105_g1_i5	NGFV_AGKCO Venom nerve growth factor (Fragment) OS=Agkistrodon contortrix contortrix PE=1 SV=1	248	8.11413E-51	96.4
	TR6913_c105_g1_i1	NGFV_CRODU Venom nerve growth factor OS=Crotalus durissus terrificus PE=2 SV=1	311	3.69444E-61	96.3
	TR6913_c105_g1_i2	NGFV_CRODU Venom nerve growth factor OS=Crotalus durissus terrificus PE=2 SV=1	354	7.0885E-61	96.3
	TR6913_c105_g1_i4	NGFV_CRODU Venom nerve growth factor OS=Crotalus durissus terrificus PE=2 SV=1	377	2.08618E-60	96.3
	TR6913_c105_g1_i3	NGFV_CRODU Venom nerve growth factor OS=Crotalus durissus terrificus PE=2 SV=1	363	1.25523E-60	96.5
	Hyaluronidase
15	TR4153_c0_g1_i1	HYAL_ECHOC Hyaluronidase OS=Echis ocellatus PE=2 SV=1	1783	0	86.3
	TR4153_c0_g2_i1	HYAL1_CERCE Hyaluronidase-1 OS=Cerastes cerastes PE=2 SV=1	2007	0	86.3
	TR4153_c0_g3_i1	HYAL1_CERCE Hyaluronidase-1 OS=Cerastes cerastes PE=2 SV=1	1785	0	86.3
	Acidic/Basic phospholipase A2
16	TR6913_c96_g4_i6	PA2A_BOTER Acidic phospholipase A2 BE-I-PLA2 OS=Bothrops erythromelas PE=1 SV=1	531	6.91715e-49	92.8
	TR6913_c96_g4_i11	PA2A1_TRIGA Acidic phospholipase A2 1 OS=Trimeresurus gramineus PE=1 SV=3	554	1.48631e-64	75.2
	TR6913_c96_g4_i7	PA2A1_TRIGA Acidic phospholipase A2 1 OS=Trimeresurus gramineus PE=1 SV=3	553	3.95097e-70	78.6
	TR6913_c96_g4_i9	PA2A1_TRIGA Acidic phospholipase A2 1 OS=Trimeresurus gramineus PE=1 SV=3	630	8.94113e-88	89.4
	TR6913_c96_g4_i2	PA2AF_TRIST Acidic phospholipase A2 Ts-A6 OS=Trimeresurus stejnegeri PE=1 SV=1	298	1.88687e-37	76
	TR6913_c96_g4_i12	PA2B_TRIBO Basic phospholipase A2 Tbo-G6D49 OS=Trimeresurus borneensis PE=1 SV=1	439	1.70145e-63	76.8
	TR6913_c96_g4_i4	PA2B_TRIBO Basic phospholipase A2 Tbo-G6D49 OS=Trimeresurus borneensis PE=1 SV=1	502	1.97188e-59	77.6
	TR6913_c96_g4_i13	PA2B_TRIPE Basic phospholipase A2 Tpu-G6D49 OS=Trimeresurus puniceus PE=1 SV=1	558	3.96137e-64	78.3
	TR6913_c96_g4_i14	PA2B_TRIPE Basic phospholipase A2 Tpu-G6D49 OS=Trimeresurus puniceus PE=1 SV=1	629	3.89527e-59	75
17	TR13709_c0_g1_i1	PA2H1_BOTAT Phospholipase A2 homolog 1 OS=Bothrops atrox PE=1 SV=1	234	1.08565e-36	80.5
18	TR6920_c0_g1_i1	PA2B8_DABRR Basic phospholipase A2 VRV-PL-VIIIa OS=Daboia russelii PE=1 SV=1	869	4.94894e-05	57
	TR6920_c0_g1_i2	PA2B8_DABRR Basic phospholipase A2 VRV-PL-VIIIa OS=Daboia russelii PE=1 SV=1	1045	8.68657e-06	50
19	TR6913_c96_g4_i10	PA2A1_TRIGA Acidic phospholipase A2 1 OS=Trimeresurus gramineus PE=1 SV=3	559	1.94107E-71	81.6
	TR6913_c96_g4_i3	PA2B_TRIBO Basic phospholipase A2 Tbo-G6D49 OS=Trimeresurus borneensis PE=1 SV=1	624	1.51253E-62	74.6
	TR6913_c96_g4_i8	PA2B_TRIBO Basic phospholipase A2 Tbo-G6D49 OS=Trimeresurus borneensis PE=1 SV=1	624	1.17181E-61	75.1
	TR6913_c96_g4_i5	PA2B3_BOTAS Basic phospholipase A2 myotoxin III OS=Bothrops asper PE=1 SV=2	439	1.5626E-60	74.7
	TR6913_c96_g4_i1	PA2B_TRIPE Basic phospholipase A2 Tpu-G6D49 OS=Trimeresurus puniceus PE=1 SV=1	503	2.277E-60	76
20	TR6929_c2_g1_i1	PA2B_VIPAZ Basic phospholipase A2 B chain OS=Vipera aspis zinnikeri PE=1 SV=1	362	5.16358E-8	54
	TR6929_c2_g1_i2	PA2B1_VIPNI Basic phospholipase A2 chain HDP-1P OS=Vipera nikolskii PE=1 SV=1	469	9.33703E-10	46.9
	Phospholipase B
21	TR8927_c0_g1_i1	PLB_CROAD Phospholipase B OS=Crotalus adamanteus PE=1 SV=1	935	0	94
	TR8927_c0_g2_i1	PLB_CROAD Phospholipase B OS=Crotalus adamanteus PE=1 SV=1	1006	0	94
	TR8927_c0_g3_i1	PLB_CROAD Phospholipase B OS=Crotalus adamanteus PE=1 SV=1	1004	0	94
	TR8927_c0_g3_i2	PLB_CROAD Phospholipase B OS=Crotalus adamanteus PE=1 SV=1	1009	0	94
	TR8927_c0_g4_i1	PLB_CROAD Phospholipase B OS=Crotalus adamanteus PE=1 SV=1	945	0	96
	azemiopsin
22	TR4845_c0_g1_i1
	TR4845_c0_g2_i1
	TR4845_c1_g1_i1
	Phospholipase A2 inhibitor
23	TR1190_c0_g1_i1	PLI9_LACMU ame: Full=Phospholipase A2 inhibitor clone 09 Short=alpha-PLI Flags: Precursor	595	2.96125e-84	86.7
24	TR5360_c0_g2_i1	phospholipase A2 inhibitor subunit gamma B-like	818	8.6616E-17	54.55
25	TR8528_c0_g1_i1	PLIB_GLOBS ame: Full=Phospholipase A2 inhibitor Short=beta-PLI Flags: Precursor	1405	0	51.4
	TR8528_c0_g2_i1	PLIB_GLOBS ame: Full=Phospholipase A2 inhibitor Short=beta-PLI Flags: Precursor	1397	0	51.4
	Zinc metallo ase disintegrin
26	TR11712_c0_g1_i3	VM3H3_BOTJA Zinc metallo ase-disintegrin-like HF3 OS=Bothrops jararaca PE=1 SV=3	682	3.86287e-120	81.2
	TR11712_c0_g1_i4	VM3AA_CROAT Zinc metallo ase-disintegrin-like atrolysin-A (Fragment) OS=Crotalus atrox PE=1 SV=1	682	1.48359e-122	79.8
27	TR14344_c0_g2_i1	VM3_NAJAT ame: Full=Zinc metallo ase-disintegrin-like ame: Full=Snake venom metallo ase Short=SVMP Flags: Precursor	243	7.20418e-09	91.6
	TR14344_c0_g1_i5	VM3_NAJAT ame: Full=Zinc metallo ase-disintegrin-like ame: Full=Snake venom metallo ase Short=SVMP Flags: Precursor
	TR14344_c0_g1_i3	VM3_NAJAT ame: Full=Zinc metallo ase-disintegrin-like ame: Full=Snake venom metallo ase Short=SVMP Flags: Precursor
	TR14344_c0_g1_i1	VM3_NAJAT ame: Full=Zinc metallo ase-disintegrin-like ame: Full=Snake venom metallo ase Short=SVMP Flags: Precursor
28	TR1883_c0_g1_i1	VM3V3_AGKPL Zinc metallo ase-disintegrin-like VMP-III OS=Agkistrodon piscivorus leucostoma PE=2 SV=1	392	3.37458e-67	78.8
29	TR20_c0_g1_i3	VM3_NAJAT Zinc metallo ase-disintegrin-like OS=Naja atra PE=2 SV=1	776	1.98609e-59	70.7
30	TR3908_c0_g1_i1	VM3AA_CROAT Zinc metallo ase-disintegrin-like atrolysin-A (Fragment) OS=Crotalus atrox PE=1 SV=1	394	3.57906e-42	79.6
	TR3908_c0_g2_i1	VM3E_ECHCA Zinc metallo ase-disintegrin-like ecarin OS=Echis carinatus PE=1 SV=1	575	5.7655e-30	78.2
31	TR6917_c2_g1_i1	VM32_LACMR Zinc metallo ase-disintegrin-like lachestatin-2 OS=Lachesis muta rhombeata PE=2 SV=1	1658	5.49078e-92	83.3
	TR6917_c2_g1_i2	VM3VB_MACLB Zinc metallo ase-disintegrin-like VLAIP-B OS=Macrovipera lebetina PE=1 SV=1	1661	1.46699e-93	82.9
	TR6917_c2_g1_i3	VM3VB_MACLB Zinc metallo ase-disintegrin-like VLAIP-B OS=Macrovipera lebetina PE=1 SV=1	1665	1.48754e-91	81.5
	TR6917_c2_g2_i1	VM3AD_AGKCL Zinc metallo ase-disintegrin-like ACLD OS=Agkistrodon contortrix laticinctus PE=2 SV=1	1469	0	84.5
	TR6917_c2_g2_i2	VM3AD_AGKCL Zinc metallo ase-disintegrin-like ACLD OS=Agkistrodon contortrix laticinctus PE=2 SV=1	1525	0	84.6
	TR6917_c2_g2_i3	VM3HA_GLOHA Zinc metallo ase-disintegrin-like halysase OS=Gloydius halys PE=1 SV=1	1208	0	89.5
	TR6917_c2_g2_i4	VM3VB_MACLB Zinc metallo ase-disintegrin-like VLAIP-B OS=Macrovipera lebetina PE=1 SV=1	1525	0	84.9
	TR6917_c2_g2_i5	VM2MD_GLOBR Zinc metallo ase disintegrin OS=Gloydius brevicaudus PE=2 SV=1	772	2.29776e-112	92.4
	TR6917_c2_g2_i6	VM3DK_DABRR Zinc metallo ase-disintegrin-like daborhagin-K OS=Daboia russelii PE=1 SV=1	992	2.81808e-148	87.6
32	TR6955_c7_g1_i1	VM3_NAJAT Zinc metallo ase-disintegrin-like OS=Naja atra PE=2 SV=1	872	1.10229e-66	73.1
	TR6955_c7_g2_i1	VM3_NAJAT Zinc metallo ase-disintegrin-like OS=Naja atra PE=2 SV=1	1809	0	70.9
	TR6955_c3_g1_i2	VM1F_MACLB Snake venom metallo ase fibrolase OS=Macrovipera lebetina PE=1 SV=1	291	4.10715E-6	71.5
	TR6955_c8_g1_i1	VM2SA_GLOSA Zinc metallo ase disintegrin OS=Gloydius saxatilis PE=2 SV=1	3056	2.48837E-20	83.1
33	TR76_c0_g2_i1	DIS_PROJR Disintegrin jerdostatin OS=Protobothrops jerdonii PE=1 SV=1	269	2.86552E-7	53
34	TR20_c0_g1_i1	VM3_NAJAT Zinc metallo ase-disintegrin-like OS=Naja atra PE=2 SV=1	743	5.92956E-24	69.6
	TR20_c0_g1_i4	VM3_NAJAT Zinc metallo ase-disintegrin-like OS=Naja atra PE=2 SV=1	363	2.31575E-11	76
	TR20_c0_g1_i2	VM3_NAJAT Zinc metallo ase-disintegrin-like OS=Naja atra PE=2 SV=1	386	6.43442E-47	71.8
35	TR8429_c0_g1_i1	VM3_NAJAT Zinc metallo ase-disintegrin-like OS=Naja atra PE=2 SV=1	295	2.64607E-48	73.7
36	TR6913_c22_g1_i1	VM3_OPHHA Zinc metallo ase-disintegrin-like ohanin OS=Ophiophagus hannah PE=1 SV=1	235	4.67089E-30	76.6
37	TR11712_c0_g1_i1	VM3AA_CROAT Zinc metallo ase-disintegrin-like atrolysin-A (Fragment) OS=Crotalus atrox PE=1 SV=1	698	6.58742E-110	79.9
	TR11712_c0_g1_i2	VM3H3_BOTJA Zinc metallo ase-disintegrin-like HF3 OS=Bothrops jararaca PE=1 SV=3	698	8.80239E-109	81.5
38	TR6884_c0_g2_i4	VM3K_NAJKA Hemorrhagic metallo ase-disintegrin-like kaouthiagin OS=Naja kaouthia PE=1 SV=1	2824	3.31225E-8	67
	TR6884_c0_g2_i6	VM3K_NAJKA Hemorrhagic metallo ase-disintegrin-like kaouthiagin OS=Naja kaouthia PE=1 SV=1	2823	3.31225E-8	67
	Serine protease
39	TR10553_c0_g1_i1	VSP1_CROAT Snake venom serine protease catroxase-1 OS=Crotalus atrox PE=1 SV=1	309	4.32891e-48	82.3
40	TR3569_c0_g1_i1	VSPPA_LACMU Venom plasminogen activator LV-PA OS=Lachesis muta muta PE=1 SV=1	284	8.00939e-53	86.4
	TR3569_c1_g1_i1	VSPH_BOTJR Snake venom serine protease homolog OS=Bothrops jararacussu PE=1 SV=1	247	3.88962e-46	91.6
	TR3569_c1_g1_i2	VSPH_BOTJR Snake venom serine protease homolog OS=Bothrops jararacussu PE=1 SV=1	279	1.60094e-54	93.1
	TR3569_c1_g1_i3	VSPBH_BOTAL Thrombin-like enzyme bhalternin OS=Bothrops alternatus PE=1 SV=1	273	1.84423e-50	89
41	TR4767_c1_g1_i1	VSP04_TRIST Snake venom serine protease KN4 homolog OS=Trimeresurus stejnegeri PE=2 SV=1	321	4.00547e-58	85.8
	TR4767_c1_g1_i2	VSP2_BOTJA Thrombin-like enzyme KN-BJ 2 OS=Bothrops jararaca PE=1 SV=1	430	6.41025e-68	85.2
	TR4767_c1_g1_i3	VSP2_BOTJA Thrombin-like enzyme KN-BJ 2 OS=Bothrops jararaca PE=1 SV=1	409	1.63763e-61	85.1
	TR4767_c1_g1_i4	VSPBF_MACLB Beta-fibrinogenase OS=Macrovipera lebetina PE=1 SV=1	261	5.68994e-40	88.8
	TR4767_c1_g1_i5	VSP2_BOTJA Thrombin-like enzyme KN-BJ 2 OS=Bothrops jararaca PE=1 SV=1	409	4.01109e-69	86.4
	TR4767_c1_g1_i6	VSP2_BOTJA Thrombin-like enzyme KN-BJ 2 OS=Bothrops jararaca PE=1 SV=1	377	2.60548e-69	86.4
	TR4767_c1_g1_i7	VSPBF_MACLB Beta-fibrinogenase OS=Macrovipera lebetina PE=1 SV=1	353	2.87507e-68	85.4
	TR4767_c1_g1_i8	VSPBF_MACLB Beta-fibrinogenase OS=Macrovipera lebetina PE=1 SV=1	293	8.70864e-40	88.8
	TR4767_c1_g1_i9	VSP2_BOTJA Thrombin-like enzyme KN-BJ 2 OS=Bothrops jararaca PE=1 SV=1	377	1.07071e-61	85.1
42	TR6913_c96_g1_i2	VSPB_CROAD Snake venom serine ase 11 OS=Crotalus adamanteus PE=1 SV=1	899	2.20767e-106	83.9
	TR6913_c96_g1_i3	VSPB_CROAD Snake venom serine ase 11 OS=Crotalus adamanteus PE=1 SV=1	902	2.84558e-105	84.1
	TR6913_c96_g1_i4	VSPB_CROAD Snake venom serine ase 11 OS=Crotalus adamanteus PE=1 SV=1	562	1.09025e-103	84
	TR6913_c96_g1_i5	VSPB_CROAD Snake venom serine ase 11 OS=Crotalus adamanteus PE=1 SV=1	809	1.6546e-114	85.2
	TR6913_c96_g1_i6	VSPB_CROAD Snake venom serine ase 11 OS=Crotalus adamanteus PE=1 SV=1	821	8.86522e-107	84.1
	TR6913_c96_g2_i1	VSP3_TRIGA Snake venom serine protease 3 OS=Trimeresurus gramineus GN=TLG3 PE=2 SV=1	902	1.29131e-29	86.7
	TR6913_c96_g1_i1	VSPB_CROAD Snake venom serine ase 11 OS=Crotalus adamanteus PE=1 SV=1	821	1.47117E-103	83.8
43	TR7674_c0_g1_i1	Echis ocellatus venom metalloprotease PII-SVMP (ANT80540.1)	383	4e-115	89.1
44	TR6937_c2_g3_i1	Bothrops jararaca toxin 2 (Tox2) (ACO91562.1)	352	1e-123	95.0
45	TR35_c0_g1_i1	ISOHC_AGEAP Venom peptide isomerase heavy chain OS=Agelenopsis aperta PE=1 SV=1	1627	2.65042e-27	49.8
46	TR9125_c0_g1_i1	CBP_MESMA Serine ase-like BMK-CBP (Fragment) OS=Mesobuthus martensii PE=1 SV=1	878	9.25633E-9	55.67
47	TR2870_c0_g1_i1	ISOHC_AGEAP Venom peptide isomerase heavy chain OS=Agelenopsis aperta PE=1 SV=1	241	7.11239E-14	57.71
48	TR6502_c0_g1_i1	ISOHC_AGEAP Venom peptide isomerase heavy chain OS=Agelenopsis aperta PE=1 SV=1	278	7.58505E-20	57.9
49	TR6593_c0_g1_i1	SP34_APIME Venom serine protease 34 OS=Apis mellifera PE=2 SV=1	237	1.89443E-11	63
50	TR13795_c0_g1_i1	SP4_BOMPE Venom protease OS=Bombus pensylvanicus PE=1 SV=1	385	2.58487E-22	67.2
51	TR9801_c0_g1_i1	VSP_BOMIG Venom serine protease Bi-VSP OS=Bombus ignitus PE=1 SV=1	307	1.83233E-12	56.7
52	TR13013_c1_g1_i1	VSP_BOMIG Venom serine protease Bi-VSP OS=Bombus ignitus PE=1 SV=1	298	9.66381E-8	61
	Cysteine-rich
53	TR6925_c0_g1_i1	CRVP_CROAT Cysteine-rich venom catrin OS=Crotalus atrox PE=1 SV=1	1429	2.326e-158	90.6
	Calmodulin
54	TR12237_c0_g1_i1	CALGL_TROCA Calglandulin OS=Tropidechis carinatus PE=2 SV=1	1262	9.23179e-37	63.3
	TR12237_c0_g1_i2	CALGL_TROCA Calglandulin OS=Tropidechis carinatus PE=2 SV=1	1311	1.08953e-36	63.3
	TR12237_c0_g1_i3	CALGL_TROCA Calglandulin OS=Tropidechis carinatus PE=2 SV=1	1387	1.35491e-36	63.2
	TR12237_c0_g1_i4	CALGL_TROCA Calglandulin OS=Tropidechis carinatus PE=2 SV=1	1215	7.95293e-37	63.2
55	TR1940_c0_g1_i1	CALGL_TROCA Calglandulin OS=Tropidechis carinatus PE=2 SV=1	614	1.06589e-38	63.3
	TR1940_c0_g2_i1	CALGL_BOTIN Calglandulin OS=Bothrops insularis PE=2 SV=1	363	2.85545E-19	72.11
56	TR11714_c0_g1_i1	CALGL_TROCA Calglandulin OS=Tropidechis carinatus PE=2 SV=1	869	5.6528e-15	52
57	TR2086_c0_g1_i1	CALGL_BOTIN Calglandulin OS=Bothrops insularis PE=2 SV=1	1004	8.07073e-12	51.33
58	TR9346_c0_g1_i1	CALGL_BOTIN Calglandulin OS=Bothrops insularis PE=2 SV=1	2169	3.41262E-6	46.11
	TR9346_c0_g2_i1	CALGL_BOTIN Calglandulin OS=Bothrops insularis PE=2 SV=1	2043	2.52015E-6	46.11
	TR9346_c0_g3_i1	CALGL_BOTIN Calglandulin OS=Bothrops insularis PE=2 SV=1	2087	2.75959E-6	46.11
59	TR6647_c0_g1_i1	CALGL_BOTIN Calglandulin OS=Bothrops insularis PE=2 SV=1	529	4.16694E-17	47.11
60	TR9408_c0_g1_i1	CALGL_BOTIN Calglandulin OS=Bothrops insularis PE=2 SV=1	784	2.07984E-12	49.11
61	TR6513_c0_g1_i1	CALGL_BOTIN Calglandulin OS=Bothrops insularis PE=2 SV=1	433	1.36672E-13	58.22
62	TR10988_c0_g1_i1	CALGL_BOTIN Calglandulin OS=Bothrops insularis PE=2 SV=1	335	6.30257E-6	64
63	TR13006_c0_g1_i1	CALGL_PSETE Calglandulin OS=Pseudonaja textilis PE=2 SV=1	399	5.67585E-10	56.78
64	TR4184_c0_g1_i1	CALGL_PSETE Calglandulin OS=Pseudonaja textilis PE=2 SV=1	902	1.72102E-107	97
	TR4184_c0_g1_i2	CALGL_PSETE Calglandulin OS=Pseudonaja textilis PE=2 SV=1	901	1.75322E-107	97
65	TR12489_c0_g1_i1	CALGL_TROCA Calglandulin OS=Tropidechis carinatus PE=2 SV=1	860	1.20349E-11	47
66	TR14283_c1_g1_i1	CALGL_TROCA Calglandulin OS=Tropidechis carinatus PE=2 SV=1	541	8.06995E-12	48.22
67	TR7678_c0_g1_i1	CALGL_TROCA Calglandulin OS=Tropidechis carinatus PE=2 SV=1	706	6.99651E-12	49
68	TR7271_c0_g1_i1	CALGL_TROCA Calglandulin OS=Tropidechis carinatus PE=2 SV=1	391	3.31618E-7	56
	kazal serine protease inhibitor
69	TR2518_c0_g1_i1	TU91_LOPOL Turripeptide OS=Lophiotoma olangoensis PE=2 SV=1	757	1.81551e-08	64
70	TR2518_c0_g2_i1	TU91_LOPOL Turripeptide OS=Lophiotoma olangoensis PE=2 SV=1	684	1.73101e-08	64.13
	TR3001_c0_g1_i1
	Peroxiredoxin
71	TR4309_c0_g1_i1	PRDX4_CROAT Peroxiredoxin-4 (Fragments) OS=Crotalus atrox PE=1 SV=1	1042	5.43922e-15	90
72	TR4807_c1_g1_i6	PRDX4_CROAT Peroxiredoxin-4 (Fragments) OS=Crotalus atrox PE=1 SV=1	900	2.73514e-17	90
	TR4807_c1_g1_i1	PRDX4_CROAT Peroxiredoxin-4 (Fragments) OS=Crotalus atrox PE=1 SV=1	445	3.90349E-17	90
	TR4807_c1_g1_i3	PRDX4_CROAT Peroxiredoxin-4 (Fragments) OS=Crotalus atrox PE=1 SV=1	561	8.74309E-17	90
	TR4807_c1_g1_i4	PRDX4_CROAT Peroxiredoxin-4 (Fragments) OS=Crotalus atrox PE=1 SV=1	783	1.74023E-17	90
	TR4807_c1_g1_i5	PRDX4_CROAT Peroxiredoxin-4 (Fragments) OS=Crotalus atrox PE=1 SV=1	668	1.68496E-17	90
	TR4807_c1_g1_i7	PRDX4_CROAT Peroxiredoxin-4 (Fragments) OS=Crotalus atrox PE=1 SV=1	560	6.73672E-17	90
73	TR11109_c0_g1_i1	PRDX4_CROAT Peroxiredoxin-4 (Fragments) OS=Crotalus atrox PE=1 SV=1	926	6.09887E-10	79
	Serine carboxypeptidase
74	TR10328_c0_g1_i1	VCP_APIME Venom serine carboxypeptidase OS=Apis mellifera PE=2 SV=1	325	1.29748e-10	55
75	TR4076_c0_g1_i1	VCP_APIME Venom serine carboxypeptidase OS=Apis mellifera PE=2 SV=1	296	3.08564e-18	62
76	TR9675_c0_g1_i1	VCP_APIME Venom serine carboxypeptidase OS=Apis mellifera PE=2 SV=1	247	1.77058E-9	71
	Vascular endothelial growth factor
77	TR1669_c1_g1_i1	TXVE_BOTIN Snake venom vascular endothelial growth factor toxin OS=Bothrops insularis PE=1 SV=1	1334	3.40745e-66	80.9
78	TR2149_c0_g3_i1	VEGFA_AGKPI Vascular endothelial growth factor A OS=Agkistrodon piscivorus piscivorus PE=2 SV=1	3841	6.49802e-126	79.2
	Deoxyribonuclease-2-alpha
79	TR9914_c0_g1_i1	DNA2_ACAPL Plancitoxin-1 OS=Acanthaster planci PE=1 SV=1	1629	4.5365e-79	54
	Venom phosphodiesterase 1
80	TR14748_c0_g1_i1	PDE1_CROAD Venom phosphodiesterase 1 OS=Crotalus adamanteus PE=1 SV=2	3281	0	61.5
	TR14748_c0_g1_i2	PDE1_CROAD Venom phosphodiesterase 1 OS=Crotalus adamanteus PE=1 SV=2	3245	0.0	61.5
81	TR5589_c0_g1_i1	PDE1_CROAD Venom phosphodiesterase 1 OS=Crotalus adamanteus PE=1 SV=2	498	2.10724E-23	60
	TR5589_c1_g1_i1	PDE2_CROAD Venom phosphodiesterase 2 OS=Crotalus adamanteus PE=1 SV=1	234	3.18323E-13	66
82	TR369_c0_g1_i1	PDE1_CROAD Venom phosphodiesterase 1 OS=Crotalus adamanteus PE=1 SV=2	335	1.12587E-24	63
83	TR11315_c0_g1_i1	PDE2_CROAD Venom phosphodiesterase 2 OS=Crotalus adamanteus PE=1 SV=1	1016	2.59613E-30	49
	TR11315_c1_g1_i1	PDE1_CROAD Venom phosphodiesterase 1 OS=Crotalus adamanteus PE=1 SV=2	546	1.35923E-16	50
	Glutaminyl-peptide cyclotransferase
84	TR5936_c0_g1_i1	QPCT_BOIIR Glutaminyl-peptide cyclotransferase OS=Boiga irregularis GN=QPCT PE=2 SV=1	249	3.63533e-56	99
85	TR8046_c0_g1_i1	QPCT_GLOBL Glutaminyl-peptide cyclotransferase OS=Gloydius blomhoffii GN=QPCT PE=2 SV=1	241	7.31673e-51	98.5
86	TR11171_c0_g1_i1	QPCT_BOIDE Glutaminyl-peptide cyclotransferase OS=Boiga dendrophila GN=QPCT PE=2 SV=1	514	3.17302E-31	72.4
87	TR13412_c0_g1_i1	QPCT_BOTJA Glutaminyl-peptide cyclotransferase OS=Bothrops jararaca GN=QPCT PE=2 SV=1	251	1.57822E-48	98
	5 -nucleotidase
88	TR7912_c0_g1_i1	V5NTD_CROAD Snake venom 5 -nucleotidase OS=Crotalus adamanteus PE=1 SV=2	923	0	96.5
	TR7912_c1_g1_i1	V5NTD_GLOBR Snake venom 5 -nucleotidase OS=Gloydius brevicaudus PE=2 SV=1	1351	6.67675E-161	96
	Reticulocalbin
89	TR7942_c0_g1_i1	RCN2V_CROAD Reticulocalbin-2 OS=Crotalus adamanteus PE=1 SV=1	1690	1.09584E-21	50
90	TR6887_c0_g1_i1	RCN2V_CROAD Reticulocalbin-2 OS=Crotalus adamanteus PE=1 SV=1	1891	4.13899E-52	63
91	TR2958_c0_g1_i1	RCN2V_CROAD Reticulocalbin-2 OS=Crotalus adamanteus PE=1 SV=1	944	5.22199E-139	99
	Butyrophylin-like
92	TR15289_c0_g1_i1	VESP_DRYCN Vespryn-21 OS=Drysdalia coronoides PE=1 SV=1	518	9.94541E-18	53.33
93	TR11050_c0_g1_i1	VESP_OPHHA Ohanin OS=Ophiophagus hannah PE=1 SV=2	780	9.00671E-19	48.2
94	TR12314_c0_g1_i1	VESP_POGBA Vespryn (Fragment) OS=Pogona barbata PE=2 SV=1	763	3.54183E-19	48.22
	TR12314_c0_g2_i1	VESP_POGBA Vespryn (Fragment) OS=Pogona barbata PE=2 SV=1	682	4.09392E-19	48.22
95	TR2176_c0_g1_i1	VESP_POGBA Vespryn (Fragment) OS=Pogona barbata PE=2 SV=1	256	1.48859E-7	51.5
96	TR8784_c0_g1_i1	STXB_SYNHO Stonustoxin subunit beta OS=Synanceia horrida PE=1 SV=3	308	1.64946E-6	50
	Translationally-controlled tumor homolog
97	TR14721_c0_g1_i2	TCTP_CROHD Translationally-controlled tumor homolog OS=Crotalus horridus PE=2 SV=1	1236	8.10962E-92	83.4
	TR14721_c0_g1_i3	TCTP_CROHD Translationally-controlled tumor homolog OS=Crotalus horridus PE=2 SV=1	1524	1.51664E-121	83.8
	TR14721_c0_g1_i1	TCTP_MICFL Translationally-controlled tumor homolog OS=Micrurus fulvius PE=2 SV=1	1028	3.28955E-34	86.4
	Kunitz-type serine protease inhibitor
98	TR7098_c0_g1_i1	VKT_AUSLA Kunitz-type serine protease inhibitor OS=Austrelaps labialis PE=2 SV=1	265	1.46475E-15	66.1
99	TR8488_c0_g1_i1	VKT_AUSLA Kunitz-type serine protease inhibitor OS=Austrelaps labialis PE=2 SV=1	607	1.63954E-100	67.7
	TR8488_c1_g1_i1	VKT_AUSLA Kunitz-type serine protease inhibitor OS=Austrelaps labialis PE=2 SV=1	338	6.56151E-46	75.1
	Waprin-like
100	TR8409_c0_g2_i1	WAP1_PHIOL Waprin-Phi1 OS=Philodryas olfersii PE=2 SV=1	658	3.92413E-61	71.2
	TR8409_c0_g1_i1	WAP1_PHIOL Waprin-Phi1 OS=Philodryas olfersii PE=2 SV=1	678	4.70489E-61	73.67
	Venom dipeptidyl peptidase 4
101	TR6883_c1_g3_i1	VDPP4_APIME Venom dipeptidyl peptidase 4 OS=Apis mellifera PE=1 SV=1	4351	7.4998E-130	51
102	TR6398_c0_g1_i1	VDPP4_APIME Venom dipeptidyl peptidase 4 OS=Apis mellifera PE=1 SV=1	913	3.46735E-31	56.5
	Insulin-like growth factor-binding
103	TR10592_c0_g1_i1	IGFBP_CUPSA Insulin-like growth factor-binding -related 1 OS=Cupiennius salei PE=2 SV=1	610	3.03477E-21	59
	Venom acid phoshatase
104	TR6883_c2_g1_i1	ACPH1_APIME Venom acid phosphatase Acph-1 OS=Apis mellifera PE=1 SV=1	1933	2.61377E-28	47
	TR6883_c2_g1_i2	ACPH1_APIME Venom acid phosphatase Acph-1 OS=Apis mellifera PE=1 SV=1	1981	2.86993E-37	47
	TR6883_c2_g1_i3	ACPH1_APIME Venom acid phosphatase Acph-1 OS=Apis mellifera PE=1 SV=1	2029	3.10543E-37	47
	TR6883_c2_g1_i4	ACPH1_APIME Venom acid phosphatase Acph-1 OS=Apis mellifera PE=1 SV=1	2005	3.03109E-37	47
	Venom prothrombin activator
105	TR107_c0_g1_i1	FAXC_OXYMI Venom prothrombin activator omicarin-C catalytic subunit OS=Oxyuranus microlepidotus PE=2 SV=1	269	2.59268E-14	55.4
106	TR7529_c0_g1_i1	FAXD_PSEPO Venom prothrombin activator porpharin-D OS=Pseudechis porphyriacus PE=2 SV=1	879	1.39908E-20	54.7
107	TR15042_c0_g1_i1	FAXD_PSEPO Venom prothrombin activator porpharin-D OS=Pseudechis porphyriacus PE=2 SV=1	836	1.53325E-8	78.8
108	TR1227_c0_g1_i1	FAXD1_DEMVE Venom prothrombin activator vestarin-D1 OS=Demansia vestigiata PE=1 SV=1	1124	2.19683E-30	46.7
109	TR15218_c0_g1_i1	FAXD1_DEMVE Venom prothrombin activator vestarin-D1 OS=Demansia vestigiata PE=1 SV=1	541	5.59418E-11	67.4
	Fibrinogen-like
110	TR10496_c0_g1_i1	FCNV1_VARKO Veficolin-1 (Fragment) OS=Varanus komodoensis PE=2 SV=1	289	1.96239E-6	55
111	TR6277_c0_g1_i1	FCNV1_VARKO Veficolin-1 (Fragment) OS=Varanus komodoensis PE=2 SV=1	292	1.4148E-21	67.6
112	TR11304_c0_g1_i1	FCNV4_CERRY Ryncolin-4 OS=Cerberus rynchops PE=1 SV=1	333	1.63503E-19	60.6

## Sheet: Лист2
TR10553_c0_g1_i1
TR3569_c0_g1_i1
TR3569_c1_g1_i1
TR3569_c1_g1_i2
TR3569_c1_g1_i3
TR4767_c1_g1_i1
TR4767_c1_g1_i2
TR4767_c1_g1_i3
TR4767_c1_g1_i4
TR4767_c1_g1_i5
TR4767_c1_g1_i6
TR4767_c1_g1_i7
TR4767_c1_g1_i8
TR4767_c1_g1_i9
TR6913_c96_g1_i2
TR6913_c96_g1_i3
TR6913_c96_g1_i4
TR6913_c96_g1_i5
TR6913_c96_g1_i6
TR6913_c96_g2_i1
TR6913_c96_g1_i1
TR7674_c0_g1_i1
TR6937_c2_g3_i1
TR35_c0_g1_i1
TR9125_c0_g1_i1
TR2870_c0_g1_i1
TR6502_c0_g1_i1
TR6593_c0_g1_i1
TR13795_c0_g1_i1
TR9801_c0_g1_i1
TR13013_c1_g1_i1
