# Supplementary material for: Novel Bradykinin-Potentiating Peptides and Three-Finger Toxins from Viper Venom: Combined NGS Venom Gland Transcriptomics and Quantitative Venom Proteomics of the Azemiops feae Viper
Source: Biomedicines. 2020 Jul 28;8(8):249. doi: 10.3390/biomedicines8080249 (PMC7460416; doi:10.3390/biomedicines8080249)
Supplement: Supplementary file 1 [file biomedicines-08-00249-s001.zip › Supplementary materials/Table S5.xlsx]

## Sheet: Лист1
Peptide	-10lgP	Mass	Length	ppm	m/z	RT	Area	Fraction	Scan	Source File	#Spec	Accession	PTM	AScore	Area [F1]	Uniprot	sborka	orfs	all_frames
A(+42.01)AKGEC(+57.02)DVAESC(+57.02)TGR	60.92	1651.69	15	-1.7	826.852	22.27	2930000	1	7348	AZP-2mkl.raw	1	TR6917|c2_g1_i3 len=1665 path=[12825:0-739 13198:740-788 13022:789-812 13154:813-889 13314:890-909 13263:910-928 13232:929-970 13313:971-971 13260:972-1003 13231:1004-1032 13192:1033-1056 13092:1057-1072 13145:1073-1096 13279:1097-1125 13187:1126-1178 13.:TR6917|c2_g1_i2 len=1661 path=[12688:0-739 13264:740-864 13155:865-966 13313:967-967 13260:968-999 13231:1000-1028 13192:1029-1052 13092:1053-1…	Acetylation (N-term); Carbamidomethylation	A1:Acetylation (N-term):1000.00;C6:Carbamidomethylation:1000.00;C12:Carbamidomethylation:1000.00	2930000	#N/A	TR6917|c2_g1_i3 len=1665 path=[12825:0-739 13198:740-788 13022:789-812 13154:813-889 13314:890-909 13263:910-928 13232:929-970 13313:971-971 13260:972-1003 13231:1004-1032 13192:1033-1056 13092:1057-1072 13145:1073-1096 13279:1097-1125 13187:1126-1178 13.:TR6917|c2_g1_i2 len=1661 path=[12688:0-739 13264:740-864 13155:865-966 13313:967-967 13260:968-999 13231:1000-1028 13192:1029-1052 13092:1053-1…	TR6917|c2_g1_i3|m.5219 TR6917|c2_g1_i3|g.5219 type:5prime_partial len:188 gc:universal TR6917|c2_g1_i3:1663-1100(-):TR6917|c2_g1_i2|m.5217 TR6917|c2_g1_i2|g.5217 type:5prime_partial len:188 gc:universal TR6917|c2_g1_i2:1659-1096(-)	ORF_Azemiops_Trinity_name_transcriptome_TR6917|c2_g1_i3_frame6:ORF_Azemiops_Trinity_name_transcriptome_TR6917|c2_g1_i2_frame6
A(+42.01)HGWIDSTIK	41.9	1168.59	10	8.1	585.306	44.91	1600000	1	18290	AZP-2mkl.raw	1	TR4770|c0_g1_i1 len=2851 path=[6067:0-607 6068:608-631 6074:632-1605 6059:1606-1629 6079:1630-2433 6077:2434-2481 6073:2482-2630 6064:2631-2654 6075:2655-2675 6072:2676-2699 6057:2700-2850] [-1 6067 6068 6074 6059 6079 6077 6073 6064 6075 6072 .	Acetylation (N-term)	A1:Acetylation (N-term):1000.00	1600000	#N/A	TR4770|c0_g1_i1 len=2851 path=[6067:0-607 6068:608-631 6074:632-1605 6059:1606-1629 6079:1630-2433 6077:2434-2481 6073:2482-2630 6064:2631-2654 6075:2655-2675 6072:2676-2699 6057:2700-2850] [-1 6067 6068 6074 6059 6079 6077 6073 6064 6075 6072 .	TR4770|c0_g1_i1|m.3219 TR4770|c0_g1_i1|g.3219 type:complete len:517 gc:universal TR4770|c0_g1_i1:2730-1180(-)	ORF_Azemiops_Trinity_name_transcriptome_TR4770|c0_g1_i1_frame5
A(+42.01)IVC(+57.02)GGDNPC(+57.02)K	43.45	1231.53	11	3.3	616.775	36.91	3550000	1	14599	AZP-2mkl.raw	1	TR6913|c96_g4_i9 len=630 path=[13842:0-34 15050:35-63 15044:64-64 15035:65-88 15060:89-90 15076:91-93 14771:94-114 15011:115-138 14984:139-228 15063:229-239 15078:240-246 15039:247-252 15026:253-264 15002:265-268 14971:269-362 15068:363-378 14811:379-471.:TR6913|c96_g4_i10 len=559 path=[13842:0-34 15050:35-63 15044:64-64 15035:65-88 15060:89-90 14687:91-220 15053:221-239 15048:240-246 15040:247-2…	Acetylation (N-term); Carbamidomethylation	A1:Acetylation (N-term):1000.00;C4:Carbamidomethylation:1000.00;C10:Carbamidomethylation:1000.00	3550000	#N/A	TR6913|c96_g4_i9 len=630 path=[13842:0-34 15050:35-63 15044:64-64 15035:65-88 15060:89-90 15076:91-93 14771:94-114 15011:115-138 14984:139-228 15063:229-239 15078:240-246 15039:247-252 15026:253-264 15002:265-268 14971:269-362 15068:363-378 14811:379-471.:TR6913|c96_g4_i10 len=559 path=[13842:0-34 15050:35-63 15044:64-64 15035:65-88 15060:89-90 14687:91-220 15053:221-239 15048:240-246 15040:247-2…	TR6913|c96_g4_i9|m.5198 TR6913|c96_g4_i9|g.5198 type:complete len:139 gc:universal TR6913|c96_g4_i9:41-457(+):TR6913|c96_g4_i10|m.5199 TR6913|c96_g4_i10|g.5199 type:complete len:139 gc:universal TR6913|c96_g4_i10:41-457(+)	ORF_Azemiops_Trinity_name_transcriptome_TR6913|c96_g4_i9_frame2:ORF_Azemiops_Trinity_name_transcriptome_TR6913|c96_g4_i10_frame2
A(+42.01)IVC(+57.02)GGDNPC(+57.02)KK	36.54	1359.63	12	-0.9	680.82	25.55	9340000	1	9048	AZP-2mkl.raw	1	TR6913|c96_g4_i9 len=630 path=[13842:0-34 15050:35-63 15044:64-64 15035:65-88 15060:89-90 15076:91-93 14771:94-114 15011:115-138 14984:139-228 15063:229-239 15078:240-246 15039:247-252 15026:253-264 15002:265-268 14971:269-362 15068:363-378 14811:379-471.:TR6913|c96_g4_i10 len=559 path=[13842:0-34 15050:35-63 15044:64-64 15035:65-88 15060:89-90 14687:91-220 15053:221-239 15048:240-246 15040:247-2…	Acetylation (N-term); Carbamidomethylation	A1:Acetylation (N-term):1000.00;C4:Carbamidomethylation:1000.00;C10:Carbamidomethylation:1000.00	9340000	#N/A	TR6913|c96_g4_i9 len=630 path=[13842:0-34 15050:35-63 15044:64-64 15035:65-88 15060:89-90 15076:91-93 14771:94-114 15011:115-138 14984:139-228 15063:229-239 15078:240-246 15039:247-252 15026:253-264 15002:265-268 14971:269-362 15068:363-378 14811:379-471.:TR6913|c96_g4_i10 len=559 path=[13842:0-34 15050:35-63 15044:64-64 15035:65-88 15060:89-90 14687:91-220 15053:221-239 15048:240-246 15040:247-2…	TR6913|c96_g4_i9|m.5198 TR6913|c96_g4_i9|g.5198 type:complete len:139 gc:universal TR6913|c96_g4_i9:41-457(+):TR6913|c96_g4_i10|m.5199 TR6913|c96_g4_i10|g.5199 type:complete len:139 gc:universal TR6913|c96_g4_i10:41-457(+)	ORF_Azemiops_Trinity_name_transcriptome_TR6913|c96_g4_i9_frame2:ORF_Azemiops_Trinity_name_transcriptome_TR6913|c96_g4_i10_frame2
A(+42.01)IVC(+57.02)GGDNPC(+57.02)KKEVC(+57.02)EC(+57.02)D	67.88	2151.87	18	5.6	1076.95	36.63	1550000	1	14451	AZP-2mkl.raw	3	TR6913|c96_g4_i9 len=630 path=[13842:0-34 15050:35-63 15044:64-64 15035:65-88 15060:89-90 15076:91-93 14771:94-114 15011:115-138 14984:139-228 15063:229-239 15078:240-246 15039:247-252 15026:253-264 15002:265-268 14971:269-362 15068:363-378 14811:379-471.:TR6913|c96_g4_i10 len=559 path=[13842:0-34 15050:35-63 15044:64-64 15035:65-88 15060:89-90 14687:91-220 15053:221-239 15048:240-246 15040:247-2…	Acetylation (N-term); Carbamidomethylation	A1:Acetylation (N-term):1000.00;C4:Carbamidomethylation:1000.00;C10:Carbamidomethylation:1000.00;C15:Carbamidomethylation:1000.00;C17:Carbamidomethylation:1000.00	5880000	#N/A	TR6913|c96_g4_i9 len=630 path=[13842:0-34 15050:35-63 15044:64-64 15035:65-88 15060:89-90 15076:91-93 14771:94-114 15011:115-138 14984:139-228 15063:229-239 15078:240-246 15039:247-252 15026:253-264 15002:265-268 14971:269-362 15068:363-378 14811:379-471.:TR6913|c96_g4_i10 len=559 path=[13842:0-34 15050:35-63 15044:64-64 15035:65-88 15060:89-90 14687:91-220 15053:221-239 15048:240-246 15040:247-2…	TR6913|c96_g4_i9|m.5198 TR6913|c96_g4_i9|g.5198 type:complete len:139 gc:universal TR6913|c96_g4_i9:41-457(+):TR6913|c96_g4_i10|m.5199 TR6913|c96_g4_i10|g.5199 type:complete len:139 gc:universal TR6913|c96_g4_i10:41-457(+)	ORF_Azemiops_Trinity_name_transcriptome_TR6913|c96_g4_i9_frame2:ORF_Azemiops_Trinity_name_transcriptome_TR6913|c96_g4_i10_frame2
A(+42.01)IVC(+57.02)GVGTFC(+57.02)EM(+15.99)	29.21	1400.58	12	1.3	701.297	89.83	39900	1	36901	AZP-2mkl.raw	1	TR6913|c96_g4_i4 len=502 path=[13842:0-34 15050:35-63 15044:64-64 15035:65-88 15060:89-90 15076:91-93 15087:94-104 14757:105-131 14657:132-239 13531:240-263 14937:264-291 13785:292-315 14888:316-383 15069:384-392 15084:393-397 14961:398-451 15073:452-468.	Acetylation (N-term); Carbamidomethylation; Oxidation (M)	A1:Acetylation (N-term):1000.00;C4:Carbamidomethylation:1000.00;C10:Carbamidomethylation:1000.00;M12:Oxidation (M):1000.00	39900	#N/A	TR6913|c96_g4_i4 len=502 path=[13842:0-34 15050:35-63 15044:64-64 15035:65-88 15060:89-90 15076:91-93 15087:94-104 14757:105-131 14657:132-239 13531:240-263 14937:264-291 13785:292-315 14888:316-383 15069:384-392 15084:393-397 14961:398-451 15073:452-468.	TR6913|c96_g4_i4|m.5192 TR6913|c96_g4_i4|g.5192 type:complete len:139 gc:universal TR6913|c96_g4_i4:41-457(+)	ORF_Azemiops_Trinity_name_transcriptome_TR6913|c96_g4_i4_frame2
AAAIC(+57.02)F	33.42	651.305	6	1.8	652.313	47.33	23500000	1	19375	AZP-2mkl.raw	2	TR6913|c96_g4_i9 len=630 path=[13842:0-34 15050:35-63 15044:64-64 15035:65-88 15060:89-90 15076:91-93 14771:94-114 15011:115-138 14984:139-228 15063:229-239 15078:240-246 15039:247-252 15026:253-264 15002:265-268 14971:269-362 15068:363-378 14811:379-471.:TR6913|c96_g4_i10 len=559 path=[13842:0-34 15050:35-63 15044:64-64 15035:65-88 15060:89-90 14687:91-220 15053:221-239 15048:240-246 15040:247-2…	Carbamidomethylation	C5:Carbamidomethylation:1000.00	44900000	Q8JIG0|PA2BQ_PROFL:Q6H3C6|PA2AI_TRIST:O42187|PA2BB_GLOHA:O42188|PA2H_GLOHA:O42191|PA2A7_GLOHA:P14418|PA2A_GLOHA:Q7LZQ4|PA2A_GLOUS:P51972|PA2B1_AGKPI:C0HKC4|PA2B1_AGKPC:Q2YHJ5|PA2AB_TRIPE:Q6H3C5|PA2BB_TRIST:Q2YHJ2|PA2B_TRIBO:Q2YHJ7|PA2B_TRIPE:Q90Y77|PA2BY_PROFL:P86368|PA2B3_DABRR:P59071|PA2B8_DABRR:C0HK16|PA2BD_DABRR:A8CG84|PA2BS_DABSI:Q8JIY9|PA2A_PROJR:Q9I968|PA2A2_PROMU:F8QN51|PA2A3_VIPRE	TR6913|c96_g4_i9 len=630 path=[13842:0-34 15050:35-63 15044:64-64 15035:65-88 15060:89-90 15076:91-93 14771:94-114 15011:115-138 14984:139-228 15063:229-239 15078:240-246 15039:247-252 15026:253-264 15002:265-268 14971:269-362 15068:363-378 14811:379-471.:TR6913|c96_g4_i10 len=559 path=[13842:0-34 15050:35-63 15044:64-64 15035:65-88 15060:89-90 14687:91-220 15053:221-239 15048:240-246 15040:247-2…	TR6913|c96_g4_i9|m.5198 TR6913|c96_g4_i9|g.5198 type:complete len:139 gc:universal TR6913|c96_g4_i9:41-457(+):TR6913|c96_g4_i10|m.5199 TR6913|c96_g4_i10|g.5199 type:complete len:139 gc:universal TR6913|c96_g4_i10:41-457(+):TR6913|c96_g4_i1|m.5190 TR6913|c96_g4_i1|g.5190 type:complete len:139 gc:universal TR6913|c96_g4_i1:41-457(+):TR6913|c96_g4_i11|m.5200 TR6913|c96_g4_i11|g.5200 type:complete le…	ORF_Azemiops_Trinity_name_transcriptome_TR6913|c96_g4_i9_frame2:ORF_Azemiops_Trinity_name_transcriptome_TR6913|c96_g4_i10_frame2:ORF_Azemiops_Trinity_name_transcriptome_TR6913|c96_g4_i11_frame2:ORF_Azemiops_Trinity_name_transcriptome_TR6913|c96_g4_i1_frame2:ORF_Azemiops_Trinity_name_transcriptome_TR6913|c96_g4_i13_frame2:ORF_Azemiops_Trinity_name_transcriptome_TR6913|c96_g4_i2_frame2
AAAIC(+57.02)FR	36.1	807.406	7	0.6	404.711	25.69	488000000	1	9120	AZP-2mkl.raw	3	TR6913|c96_g4_i9 len=630 path=[13842:0-34 15050:35-63 15044:64-64 15035:65-88 15060:89-90 15076:91-93 14771:94-114 15011:115-138 14984:139-228 15063:229-239 15078:240-246 15039:247-252 15026:253-264 15002:265-268 14971:269-362 15068:363-378 14811:379-471.:TR6913|c96_g4_i10 len=559 path=[13842:0-34 15050:35-63 15044:64-64 15035:65-88 15060:89-90 14687:91-220 15053:221-239 15048:240-246 15040:247-2…	Carbamidomethylation	C5:Carbamidomethylation:1000.00	499000000	Q8JIG0|PA2BQ_PROFL:Q6H3C6|PA2AI_TRIST:O42187|PA2BB_GLOHA:O42188|PA2H_GLOHA:O42191|PA2A7_GLOHA:P14418|PA2A_GLOHA:Q7LZQ4|PA2A_GLOUS:P51972|PA2B1_AGKPI:C0HKC4|PA2B1_AGKPC:Q2YHJ5|PA2AB_TRIPE:Q6H3C5|PA2BB_TRIST:Q2YHJ2|PA2B_TRIBO:Q2YHJ7|PA2B_TRIPE:Q90Y77|PA2BY_PROFL:P86368|PA2B3_DABRR:P59071|PA2B8_DABRR:C0HK16|PA2BD_DABRR:A8CG84|PA2BS_DABSI	TR6913|c96_g4_i9 len=630 path=[13842:0-34 15050:35-63 15044:64-64 15035:65-88 15060:89-90 15076:91-93 14771:94-114 15011:115-138 14984:139-228 15063:229-239 15078:240-246 15039:247-252 15026:253-264 15002:265-268 14971:269-362 15068:363-378 14811:379-471.:TR6913|c96_g4_i10 len=559 path=[13842:0-34 15050:35-63 15044:64-64 15035:65-88 15060:89-90 14687:91-220 15053:221-239 15048:240-246 15040:247-2…	TR6913|c96_g4_i9|m.5198 TR6913|c96_g4_i9|g.5198 type:complete len:139 gc:universal TR6913|c96_g4_i9:41-457(+):TR6913|c96_g4_i10|m.5199 TR6913|c96_g4_i10|g.5199 type:complete len:139 gc:universal TR6913|c96_g4_i10:41-457(+):TR6913|c96_g4_i1|m.5190 TR6913|c96_g4_i1|g.5190 type:complete len:139 gc:universal TR6913|c96_g4_i1:41-457(+):TR6913|c96_g4_i11|m.5200 TR6913|c96_g4_i11|g.5200 type:complete le…	ORF_Azemiops_Trinity_name_transcriptome_TR6913|c96_g4_i9_frame2:ORF_Azemiops_Trinity_name_transcriptome_TR6913|c96_g4_i10_frame2:ORF_Azemiops_Trinity_name_transcriptome_TR6913|c96_g4_i11_frame2:ORF_Azemiops_Trinity_name_transcriptome_TR6913|c96_g4_i1_frame2:ORF_Azemiops_Trinity_name_transcriptome_TR6913|c96_g4_i13_frame2:ORF_Azemiops_Trinity_name_transcriptome_TR6913|c96_g4_i2_frame2
AAALC(+57.02)F	33.42	651.305	6	1.8	652.313	47.33	23500000	1	19375	AZP-2mkl.raw	2	TR12170|c0_g1_i3 len=3271 path=[6963:0-39 6971:40-94 @6975@!:95-407 6952:408-428 6970:429-1215 6945:1216-1239 6972:1240-1891 6969:1892-2573 6962:2574-3270] [-1 6963 6971 6975 6952 6970 6945 6972 6969 6962 -2]:TR12170|c0_g1_i2 len=3335 path=[6958:0-39 6959:40-62 @6975@!:63-375 6973:376-492 6970:493-1279 6945:1280-1303 6972:1304-1955 6969:1956-2637 6962:2638-3334] [-1 6958 6959 6975 6973 6970 6945 …	Carbamidomethylation	C5:Carbamidomethylation:1000.00	44900000	#N/A	TR12170|c0_g1_i3 len=3271 path=[6963:0-39 6971:40-94 @6975@!:95-407 6952:408-428 6970:429-1215 6945:1216-1239 6972:1240-1891 6969:1892-2573 6962:2574-3270] [-1 6963 6971 6975 6952 6970 6945 6972 6969 6962 -2]:TR12170|c0_g1_i2 len=3335 path=[6958:0-39 6959:40-62 @6975@!:63-375 6973:376-492 6970:493-1279 6945:1280-1303 6972:1304-1955 6969:1956-2637 6962:2638-3334] [-1 6958 6959 6975 6973 6970 6945 …	#N/A	0
AAHPGLLP	29.52	774.439	8	0.5	388.227	28.73	2390000	1	10628	AZP-2mkl.raw	1	TR4767|c1_g1_i1 len=321 path=[2943:0-25 2944:26-46 3458:47-50 3444:51-54 3431:55-72 3413:73-181 3485:182-202 3481:203-210 3498:211-219 3372:220-280 3504:281-284 3506:285-285 3314:286-320] [-1 2943 2944 3458 3444 3431 3413 3485 3481 3498 3372 3.:TR4767|c1_g1_i7 len=353 path=[3139:0-36 3484:37-57 3495:58-61 3500:62-65 3474:66-154 3508:155-167 3502:168-189 3453:190-213 3481:214-221 3498:222-230 3372…			2390000	#N/A	TR4767|c1_g1_i1 len=321 path=[2943:0-25 2944:26-46 3458:47-50 3444:51-54 3431:55-72 3413:73-181 3485:182-202 3481:203-210 3498:211-219 3372:220-280 3504:281-284 3506:285-285 3314:286-320] [-1 2943 2944 3458 3444 3431 3413 3485 3481 3498 3372 3.:TR4767|c1_g1_i7 len=353 path=[3139:0-36 3484:37-57 3495:58-61 3500:62-65 3474:66-154 3508:155-167 3502:168-189 3453:190-213 3481:214-221 3498:222-230 3372…	TR4767|c1_g1_i1|m.3205 TR4767|c1_g1_i1|g.3205 type:internal len:108 gc:universal TR4767|c1_g1_i1:321-1(-):TR4767|c1_g1_i7|m.3215 TR4767|c1_g1_i7|g.3215 type:internal len:118 gc:universal TR4767|c1_g1_i7:353-3(-)	#N/A
AAHPGLLPAK	34.36	973.571	10	4.2	325.532	20.62	579000	1	6444	AZP-2mkl.raw	1	TR4767|c1_g1_i1 len=321 path=[2943:0-25 2944:26-46 3458:47-50 3444:51-54 3431:55-72 3413:73-181 3485:182-202 3481:203-210 3498:211-219 3372:220-280 3504:281-284 3506:285-285 3314:286-320] [-1 2943 2944 3458 3444 3431 3413 3485 3481 3498 3372 3.:TR4767|c1_g1_i7 len=353 path=[3139:0-36 3484:37-57 3495:58-61 3500:62-65 3474:66-154 3508:155-167 3502:168-189 3453:190-213 3481:214-221 3498:222-230 3372…			579000	#N/A	TR4767|c1_g1_i1 len=321 path=[2943:0-25 2944:26-46 3458:47-50 3444:51-54 3431:55-72 3413:73-181 3485:182-202 3481:203-210 3498:211-219 3372:220-280 3504:281-284 3506:285-285 3314:286-320] [-1 2943 2944 3458 3444 3431 3413 3485 3481 3498 3372 3.:TR4767|c1_g1_i7 len=353 path=[3139:0-36 3484:37-57 3495:58-61 3500:62-65 3474:66-154 3508:155-167 3502:168-189 3453:190-213 3481:214-221 3498:222-230 3372…	TR4767|c1_g1_i1|m.3205 TR4767|c1_g1_i1|g.3205 type:internal len:108 gc:universal TR4767|c1_g1_i1:321-1(-):TR4767|c1_g1_i7|m.3215 TR4767|c1_g1_i7|g.3215 type:internal len:118 gc:universal TR4767|c1_g1_i7:353-3(-)	ORF_Azemiops_Trinity_name_transcriptome_TR4767|c1_g1_i1_frame4:ORF_Azemiops_Trinity_name_transcriptome_TR4767|c1_g1_i7_frame4
AAHPGLLPAKSR	50.92	1216.7	12	4.4	609.362	18.7	5400000	1	5387	AZP-2mkl.raw	2	TR4767|c1_g1_i1 len=321 path=[2943:0-25 2944:26-46 3458:47-50 3444:51-54 3431:55-72 3413:73-181 3485:182-202 3481:203-210 3498:211-219 3372:220-280 3504:281-284 3506:285-285 3314:286-320] [-1 2943 2944 3458 3444 3431 3413 3485 3481 3498 3372 3.:TR4767|c1_g1_i7 len=353 path=[3139:0-36 3484:37-57 3495:58-61 3500:62-65 3474:66-154 3508:155-167 3502:168-189 3453:190-213 3481:214-221 3498:222-230 3372…			7740000	#N/A	TR4767|c1_g1_i1 len=321 path=[2943:0-25 2944:26-46 3458:47-50 3444:51-54 3431:55-72 3413:73-181 3485:182-202 3481:203-210 3498:211-219 3372:220-280 3504:281-284 3506:285-285 3314:286-320] [-1 2943 2944 3458 3444 3431 3413 3485 3481 3498 3372 3.:TR4767|c1_g1_i7 len=353 path=[3139:0-36 3484:37-57 3495:58-61 3500:62-65 3474:66-154 3508:155-167 3502:168-189 3453:190-213 3481:214-221 3498:222-230 3372…	TR4767|c1_g1_i1|m.3205 TR4767|c1_g1_i1|g.3205 type:internal len:108 gc:universal TR4767|c1_g1_i1:321-1(-):TR4767|c1_g1_i7|m.3215 TR4767|c1_g1_i7|g.3215 type:internal len:118 gc:universal TR4767|c1_g1_i7:353-3(-)	ORF_Azemiops_Trinity_name_transcriptome_TR4767|c1_g1_i1_frame4:ORF_Azemiops_Trinity_name_transcriptome_TR4767|c1_g1_i7_frame4
AAKDN(+.98)C(+57.02)DLPELC(+57.02)TGQ	39.99	1691.71	15	3.9	846.867	42.56	1320000	1	17205	AZP-2mkl.raw	1	TR6955|c7_g2_i1 len=1809 path=[4583:0-23 4590:24-573 4579:574-597 4588:598-1398 4571:1399-1808] [-1 4583 4590 4579 4588 4571 -2]	Deamidation (NQ); Carbamidomethylation	N5:Deamidation (NQ):104.83;C6:Carbamidomethylation:1000.00;C12:Carbamidomethylation:1000.00	1320000	#N/A	TR6955|c7_g2_i1 len=1809 path=[4583:0-23 4590:24-573 4579:574-597 4588:598-1398 4571:1399-1808] [-1 4583 4590 4579 4588 4571 -2]	TR6955|c7_g2_i1|m.5327 TR6955|c7_g2_i1|g.5327 type:5prime_partial len:460 gc:universal TR6955|c7_g2_i1:1808-429(-)	#N/A
AAKDN(+.98)C(+57.02)DLPELC(+57.02)TGQSAEC(+57.02)PM(+15.99)N(+.98)RFQ	37.6	2929.2	25	7.9	977.415	45.91		1	18748	AZP-2mkl.raw	1	TR6955|c7_g2_i1 len=1809 path=[4583:0-23 4590:24-573 4579:574-597 4588:598-1398 4571:1399-1808] [-1 4583 4590 4579 4588 4571 -2]	Deamidation (NQ); Carbamidomethylation; Oxidation (M)	N5:Deamidation (NQ):7.44;C6:Carbamidomethylation:1000.00;C12:Carbamidomethylation:1000.00;C19:Carbamidomethylation:1000.00;M21:Oxidation (M):1000.00;N22:Deamidation (NQ):13.38		#N/A	TR6955|c7_g2_i1 len=1809 path=[4583:0-23 4590:24-573 4579:574-597 4588:598-1398 4571:1399-1808] [-1 4583 4590 4579 4588 4571 -2]	TR6955|c7_g2_i1|m.5327 TR6955|c7_g2_i1|g.5327 type:5prime_partial len:460 gc:universal TR6955|c7_g2_i1:1808-429(-)	#N/A
AAKDN(+.98)C(+57.02)DLPELC(+57.02)TGQSAEC(+57.02)PM(+15.99)NR	66.75	2653.09	23	5.6	1327.56	37.07	36600	1	14668	AZP-2mkl.raw	4	TR6955|c7_g2_i1 len=1809 path=[4583:0-23 4590:24-573 4579:574-597 4588:598-1398 4571:1399-1808] [-1 4583 4590 4579 4588 4571 -2]	Deamidation (NQ); Carbamidomethylation; Oxidation (M)	N5:Deamidation (NQ):154.29;C6:Carbamidomethylation:1000.00;C12:Carbamidomethylation:1000.00;C19:Carbamidomethylation:1000.00;M21:Oxidation (M):1000.00	3300000	#N/A	TR6955|c7_g2_i1 len=1809 path=[4583:0-23 4590:24-573 4579:574-597 4588:598-1398 4571:1399-1808] [-1 4583 4590 4579 4588 4571 -2]	TR6955|c7_g2_i1|m.5327 TR6955|c7_g2_i1|g.5327 type:5prime_partial len:460 gc:universal TR6955|c7_g2_i1:1808-429(-)	#N/A
AAKDNC(+57.02)DLPELC(+57.02)TGQ	43.54	1690.73	15	2.5	846.374	40.64	1490000	1	16328	AZP-2mkl.raw	1	TR6955|c7_g2_i1 len=1809 path=[4583:0-23 4590:24-573 4579:574-597 4588:598-1398 4571:1399-1808] [-1 4583 4590 4579 4588 4571 -2]	Carbamidomethylation	C6:Carbamidomethylation:1000.00;C12:Carbamidomethylation:1000.00	1490000	#N/A	TR6955|c7_g2_i1 len=1809 path=[4583:0-23 4590:24-573 4579:574-597 4588:598-1398 4571:1399-1808] [-1 4583 4590 4579 4588 4571 -2]	TR6955|c7_g2_i1|m.5327 TR6955|c7_g2_i1|g.5327 type:5prime_partial len:460 gc:universal TR6955|c7_g2_i1:1808-429(-)	ORF_Azemiops_Trinity_name_transcriptome_TR6955|c7_g2_i1_frame5
AAKDNC(+57.02)DLPELC(+57.02)TGQSAEC(+57.02)PM(+15.99)NR	64.57	2652.1	23	8.2	1327.07	34.56		1	13460	AZP-2mkl.raw	4	TR6955|c7_g2_i1 len=1809 path=[4583:0-23 4590:24-573 4579:574-597 4588:598-1398 4571:1399-1808] [-1 4583 4590 4579 4588 4571 -2]	Carbamidomethylation; Oxidation (M)	C6:Carbamidomethylation:1000.00;C12:Carbamidomethylation:1000.00;C19:Carbamidomethylation:1000.00;M21:Oxidation (M):1000.00	5410000	#N/A	TR6955|c7_g2_i1 len=1809 path=[4583:0-23 4590:24-573 4579:574-597 4588:598-1398 4571:1399-1808] [-1 4583 4590 4579 4588 4571 -2]	TR6955|c7_g2_i1|m.5327 TR6955|c7_g2_i1|g.5327 type:5prime_partial len:460 gc:universal TR6955|c7_g2_i1:1808-429(-)	ORF_Azemiops_Trinity_name_transcriptome_TR6955|c7_g2_i1_frame5
AAKGEC(+57.02)DVADLC(+57.02)TGR	64.88	1621.72	15	-1.3	811.866	23.24	4890000	1	7863	AZP-2mkl.raw	2	TR6917|c2_g1_i1 len=1658 path=[12688:0-739 13264:740-864 13155:865-966 13313:967-967 13260:968-999 13231:1000-1028 13192:1029-1052 13092:1053-1068 13145:1069-1092 13279:1093-1121 13187:1122-1174 13326:1175-1175 13083:1176-1260 13217:1261-1276 13129:1277-.	Carbamidomethylation	C6:Carbamidomethylation:1000.00;C12:Carbamidomethylation:1000.00	15800000	#N/A	TR6917|c2_g1_i1 len=1658 path=[12688:0-739 13264:740-864 13155:865-966 13313:967-967 13260:968-999 13231:1000-1028 13192:1029-1052 13092:1053-1068 13145:1069-1092 13279:1093-1121 13187:1122-1174 13326:1175-1175 13083:1176-1260 13217:1261-1276 13129:1277-.	TR6917|c2_g1_i1|m.5215 TR6917|c2_g1_i1|g.5215 type:5prime_partial len:187 gc:universal TR6917|c2_g1_i1:1656-1096(-)	ORF_Azemiops_Trinity_name_transcriptome_TR6917|c2_g1_i1_frame6
AAKGEC(+57.02)DVADLC(+57.02)TGRSAEC(+57.02)TDRFQR	35.91	2872.26	25	-5.1	719.07	27.23	1750000	1	9881	AZP-2mkl.raw	1	TR6917|c2_g1_i1 len=1658 path=[12688:0-739 13264:740-864 13155:865-966 13313:967-967 13260:968-999 13231:1000-1028 13192:1029-1052 13092:1053-1068 13145:1069-1092 13279:1093-1121 13187:1122-1174 13326:1175-1175 13083:1176-1260 13217:1261-1276 13129:1277-.	Carbamidomethylation	C6:Carbamidomethylation:1000.00;C12:Carbamidomethylation:1000.00;C19:Carbamidomethylation:1000.00	1750000	#N/A	TR6917|c2_g1_i1 len=1658 path=[12688:0-739 13264:740-864 13155:865-966 13313:967-967 13260:968-999 13231:1000-1028 13192:1029-1052 13092:1053-1068 13145:1069-1092 13279:1093-1121 13187:1122-1174 13326:1175-1175 13083:1176-1260 13217:1261-1276 13129:1277-.	TR6917|c2_g1_i1|m.5215 TR6917|c2_g1_i1|g.5215 type:5prime_partial len:187 gc:universal TR6917|c2_g1_i1:1656-1096(-)	ORF_Azemiops_Trinity_name_transcriptome_TR6917|c2_g1_i1_frame6
AAKGEC(+57.02)DVAESC(+57.02)TG	44.04	1453.58	14	-1.1	727.797	17.06		1	4608	AZP-2mkl.raw	1	TR6917|c2_g1_i3 len=1665 path=[12825:0-739 13198:740-788 13022:789-812 13154:813-889 13314:890-909 13263:910-928 13232:929-970 13313:971-971 13260:972-1003 13231:1004-1032 13192:1033-1056 13092:1057-1072 13145:1073-1096 13279:1097-1125 13187:1126-1178 13.:TR6917|c2_g1_i2 len=1661 path=[12688:0-739 13264:740-864 13155:865-966 13313:967-967 13260:968-999 13231:1000-1028 13192:1029-1052 13092:1053-1…	Carbamidomethylation	C6:Carbamidomethylation:1000.00;C12:Carbamidomethylation:1000.00		#N/A	TR6917|c2_g1_i3 len=1665 path=[12825:0-739 13198:740-788 13022:789-812 13154:813-889 13314:890-909 13263:910-928 13232:929-970 13313:971-971 13260:972-1003 13231:1004-1032 13192:1033-1056 13092:1057-1072 13145:1073-1096 13279:1097-1125 13187:1126-1178 13.:TR6917|c2_g1_i2 len=1661 path=[12688:0-739 13264:740-864 13155:865-966 13313:967-967 13260:968-999 13231:1000-1028 13192:1029-1052 13092:1053-1…	TR6917|c2_g1_i3|m.5219 TR6917|c2_g1_i3|g.5219 type:5prime_partial len:188 gc:universal TR6917|c2_g1_i3:1663-1100(-):TR6917|c2_g1_i2|m.5217 TR6917|c2_g1_i2|g.5217 type:5prime_partial len:188 gc:universal TR6917|c2_g1_i2:1659-1096(-)	ORF_Azemiops_Trinity_name_transcriptome_TR6917|c2_g1_i3_frame6:ORF_Azemiops_Trinity_name_transcriptome_TR6917|c2_g1_i2_frame6
AAKGEC(+57.02)DVAESC(+57.02)TGR	66.43	1609.68	15	1.4	805.85	15.86	49800000	1	3925	AZP-2mkl.raw	4	TR6917|c2_g1_i3 len=1665 path=[12825:0-739 13198:740-788 13022:789-812 13154:813-889 13314:890-909 13263:910-928 13232:929-970 13313:971-971 13260:972-1003 13231:1004-1032 13192:1033-1056 13092:1057-1072 13145:1073-1096 13279:1097-1125 13187:1126-1178 13.:TR6917|c2_g1_i2 len=1661 path=[12688:0-739 13264:740-864 13155:865-966 13313:967-967 13260:968-999 13231:1000-1028 13192:1029-1052 13092:1053-1…	Carbamidomethylation	C6:Carbamidomethylation:1000.00;C12:Carbamidomethylation:1000.00	106000000	#N/A	TR6917|c2_g1_i3 len=1665 path=[12825:0-739 13198:740-788 13022:789-812 13154:813-889 13314:890-909 13263:910-928 13232:929-970 13313:971-971 13260:972-1003 13231:1004-1032 13192:1033-1056 13092:1057-1072 13145:1073-1096 13279:1097-1125 13187:1126-1178 13.:TR6917|c2_g1_i2 len=1661 path=[12688:0-739 13264:740-864 13155:865-966 13313:967-967 13260:968-999 13231:1000-1028 13192:1029-1052 13092:1053-1…	TR6917|c2_g1_i3|m.5219 TR6917|c2_g1_i3|g.5219 type:5prime_partial len:188 gc:universal TR6917|c2_g1_i3:1663-1100(-):TR6917|c2_g1_i2|m.5217 TR6917|c2_g1_i2|g.5217 type:5prime_partial len:188 gc:universal TR6917|c2_g1_i2:1659-1096(-)	ORF_Azemiops_Trinity_name_transcriptome_TR6917|c2_g1_i3_frame6:ORF_Azemiops_Trinity_name_transcriptome_TR6917|c2_g1_i2_frame6
AAKGEC(+57.02)DVAESC(+57.02)TGRSADC(+57.02)PTDRFQR	56.3	2943.27	26	2.1	736.825	22.06	3790000	1	7233	AZP-2mkl.raw	2	TR6917|c2_g1_i3 len=1665 path=[12825:0-739 13198:740-788 13022:789-812 13154:813-889 13314:890-909 13263:910-928 13232:929-970 13313:971-971 13260:972-1003 13231:1004-1032 13192:1033-1056 13092:1057-1072 13145:1073-1096 13279:1097-1125 13187:1126-1178 13.:TR6917|c2_g1_i2 len=1661 path=[12688:0-739 13264:740-864 13155:865-966 13313:967-967 13260:968-999 13231:1000-1028 13192:1029-1052 13092:1053-1…	Carbamidomethylation	C6:Carbamidomethylation:1000.00;C12:Carbamidomethylation:1000.00;C19:Carbamidomethylation:1000.00	7270000	#N/A	TR6917|c2_g1_i3 len=1665 path=[12825:0-739 13198:740-788 13022:789-812 13154:813-889 13314:890-909 13263:910-928 13232:929-970 13313:971-971 13260:972-1003 13231:1004-1032 13192:1033-1056 13092:1057-1072 13145:1073-1096 13279:1097-1125 13187:1126-1178 13.:TR6917|c2_g1_i2 len=1661 path=[12688:0-739 13264:740-864 13155:865-966 13313:967-967 13260:968-999 13231:1000-1028 13192:1029-1052 13092:1053-1…	TR6917|c2_g1_i3|m.5219 TR6917|c2_g1_i3|g.5219 type:5prime_partial len:188 gc:universal TR6917|c2_g1_i3:1663-1100(-):TR6917|c2_g1_i2|m.5217 TR6917|c2_g1_i2|g.5217 type:5prime_partial len:188 gc:universal TR6917|c2_g1_i2:1659-1096(-)	ORF_Azemiops_Trinity_name_transcriptome_TR6917|c2_g1_i3_frame6:ORF_Azemiops_Trinity_name_transcriptome_TR6917|c2_g1_i2_frame6
AAYPELPAK	40.93	958.512	9	1.4	480.264	29.42	2260000	1	10963	AZP-2mkl.raw	1	TR4767|c1_g1_i6 len=377 path=[3070:0-43 3476:44-79 3470:80-81 3457:82-103 3432:104-127 3478:128-133 3505:134-134 3467:135-202 3508:203-215 3502:216-237 3465:238-240 3485:241-261 3481:262-269 3498:270-278 3462:279-293 3448:294-309 3398:310-340 3370:341-34.:TR4767|c1_g1_i5 len=409 path=[3222:0-111 3470:112-113 3457:114-135 3432:136-159 3478:160-165 3505:166-166 3467:167-234 3508:235-247 3502:248-26…			2260000	Q71QI4|VSP05_TRIST:Q71QJ2|VSP06_TRIST:Q71QH9|VSP14_TRIST	TR4767|c1_g1_i6 len=377 path=[3070:0-43 3476:44-79 3470:80-81 3457:82-103 3432:104-127 3478:128-133 3505:134-134 3467:135-202 3508:203-215 3502:216-237 3465:238-240 3485:241-261 3481:262-269 3498:270-278 3462:279-293 3448:294-309 3398:310-340 3370:341-34.:TR4767|c1_g1_i5 len=409 path=[3222:0-111 3470:112-113 3457:114-135 3432:136-159 3478:160-165 3505:166-166 3467:167-234 3508:235-247 3502:248-26…	TR4767|c1_g1_i5|m.3211 TR4767|c1_g1_i5|g.3211 type:5prime_partial len:112 gc:universal TR4767|c1_g1_i5:409-74(-):TR4767|c1_g1_i6|m.3213 TR4767|c1_g1_i6|g.3213 type:5prime_partial len:112 gc:universal TR4767|c1_g1_i6:377-42(-):TR4767|c1_g1_i9|m.3216 TR4767|c1_g1_i9|g.3216 type:5prime_partial len:112 gc:universal TR4767|c1_g1_i9:377-42(-):TR4767|c1_g1_i3|m.3208 TR4767|c1_g1_i3|g.3208 type:5prime_pa…	ORF_Azemiops_Trinity_name_transcriptome_TR4767|c1_g1_i9_frame4:ORF_Azemiops_Trinity_name_transcriptome_TR4767|c1_g1_i3_frame4:ORF_Azemiops_Trinity_name_transcriptome_TR4767|c1_g1_i6_frame4:ORF_Azemiops_Trinity_name_transcriptome_TR4767|c1_g1_i5_frame4
AAYPELPAKSR	32.43	1201.65	11	5	601.833	22.99	3390000	1	7735	AZP-2mkl.raw	2	TR4767|c1_g1_i6 len=377 path=[3070:0-43 3476:44-79 3470:80-81 3457:82-103 3432:104-127 3478:128-133 3505:134-134 3467:135-202 3508:203-215 3502:216-237 3465:238-240 3485:241-261 3481:262-269 3498:270-278 3462:279-293 3448:294-309 3398:310-340 3370:341-34.:TR4767|c1_g1_i5 len=409 path=[3222:0-111 3470:112-113 3457:114-135 3432:136-159 3478:160-165 3505:166-166 3467:167-234 3508:235-247 3502:248-26…			12200000	Q71QI4|VSP05_TRIST:Q71QJ2|VSP06_TRIST:Q71QH9|VSP14_TRIST	TR4767|c1_g1_i6 len=377 path=[3070:0-43 3476:44-79 3470:80-81 3457:82-103 3432:104-127 3478:128-133 3505:134-134 3467:135-202 3508:203-215 3502:216-237 3465:238-240 3485:241-261 3481:262-269 3498:270-278 3462:279-293 3448:294-309 3398:310-340 3370:341-34.:TR4767|c1_g1_i5 len=409 path=[3222:0-111 3470:112-113 3457:114-135 3432:136-159 3478:160-165 3505:166-166 3467:167-234 3508:235-247 3502:248-26…	TR4767|c1_g1_i5|m.3211 TR4767|c1_g1_i5|g.3211 type:5prime_partial len:112 gc:universal TR4767|c1_g1_i5:409-74(-):TR4767|c1_g1_i6|m.3213 TR4767|c1_g1_i6|g.3213 type:5prime_partial len:112 gc:universal TR4767|c1_g1_i6:377-42(-):TR4767|c1_g1_i9|m.3216 TR4767|c1_g1_i9|g.3216 type:5prime_partial len:112 gc:universal TR4767|c1_g1_i9:377-42(-):TR4767|c1_g1_i3|m.3208 TR4767|c1_g1_i3|g.3208 type:5prime_pa…	ORF_Azemiops_Trinity_name_transcriptome_TR4767|c1_g1_i9_frame4:ORF_Azemiops_Trinity_name_transcriptome_TR4767|c1_g1_i3_frame4:ORF_Azemiops_Trinity_name_transcriptome_TR4767|c1_g1_i6_frame4:ORF_Azemiops_Trinity_name_transcriptome_TR4767|c1_g1_i5_frame4
ADDRNPLEEC(+57.02)F	39.82	1364.57	11	-2.1	683.289	54.62	267000	1	22522	AZP-2mkl.raw	2	TR4770|c0_g1_i1 len=2851 path=[6067:0-607 6068:608-631 6074:632-1605 6059:1606-1629 6079:1630-2433 6077:2434-2481 6073:2482-2630 6064:2631-2654 6075:2655-2675 6072:2676-2699 6057:2700-2850] [-1 6067 6068 6074 6059 6079 6077 6073 6064 6075 6072 .	Carbamidomethylation	C10:Carbamidomethylation:1000.00	7030000	P0C2D5|OXLA_PROFL	TR4770|c0_g1_i1 len=2851 path=[6067:0-607 6068:608-631 6074:632-1605 6059:1606-1629 6079:1630-2433 6077:2434-2481 6073:2482-2630 6064:2631-2654 6075:2655-2675 6072:2676-2699 6057:2700-2850] [-1 6067 6068 6074 6059 6079 6077 6073 6064 6075 6072 .	TR4770|c0_g1_i1|m.3219 TR4770|c0_g1_i1|g.3219 type:complete len:517 gc:universal TR4770|c0_g1_i1:2730-1180(-)	ORF_Azemiops_Trinity_name_transcriptome_TR4770|c0_g1_i1_frame5
ADDRNPLEEC(+57.02)FQ	25.83	1492.63	12	3	747.322	48.17	189000	1	19742	AZP-2mkl.raw	1	TR4770|c0_g1_i1 len=2851 path=[6067:0-607 6068:608-631 6074:632-1605 6059:1606-1629 6079:1630-2433 6077:2434-2481 6073:2482-2630 6064:2631-2654 6075:2655-2675 6072:2676-2699 6057:2700-2850] [-1 6067 6068 6074 6059 6079 6077 6073 6064 6075 6072 .	Carbamidomethylation	C10:Carbamidomethylation:1000.00	189000	#N/A	TR4770|c0_g1_i1 len=2851 path=[6067:0-607 6068:608-631 6074:632-1605 6059:1606-1629 6079:1630-2433 6077:2434-2481 6073:2482-2630 6064:2631-2654 6075:2655-2675 6072:2676-2699 6057:2700-2850] [-1 6067 6068 6074 6059 6079 6077 6073 6064 6075 6072 .	TR4770|c0_g1_i1|m.3219 TR4770|c0_g1_i1|g.3219 type:complete len:517 gc:universal TR4770|c0_g1_i1:2730-1180(-)	ORF_Azemiops_Trinity_name_transcriptome_TR4770|c0_g1_i1_frame5
ADDRNPLEEC(+57.02)FQ(+.98)ETDYEEF	42.35	2406.94	19	5.7	1204.49	74.97	2640	1	30932	AZP-2mkl.raw	1	TR4770|c0_g1_i1 len=2851 path=[6067:0-607 6068:608-631 6074:632-1605 6059:1606-1629 6079:1630-2433 6077:2434-2481 6073:2482-2630 6064:2631-2654 6075:2655-2675 6072:2676-2699 6057:2700-2850] [-1 6067 6068 6074 6059 6079 6077 6073 6064 6075 6072 .	Carbamidomethylation; Deamidation (NQ)	C10:Carbamidomethylation:1000.00;Q12:Deamidation (NQ):61.82	2630	#N/A	TR4770|c0_g1_i1 len=2851 path=[6067:0-607 6068:608-631 6074:632-1605 6059:1606-1629 6079:1630-2433 6077:2434-2481 6073:2482-2630 6064:2631-2654 6075:2655-2675 6072:2676-2699 6057:2700-2850] [-1 6067 6068 6074 6059 6079 6077 6073 6064 6075 6072 .	TR4770|c0_g1_i1|m.3219 TR4770|c0_g1_i1|g.3219 type:complete len:517 gc:universal TR4770|c0_g1_i1:2730-1180(-)	#N/A
ADDRNPLEEC(+57.02)FQ(+.98)ETDYEEFLEIAR	49.84	2989.29	24	7.1	997.445	85.66	88300	1	35240	AZP-2mkl.raw	2	TR4770|c0_g1_i1 len=2851 path=[6067:0-607 6068:608-631 6074:632-1605 6059:1606-1629 6079:1630-2433 6077:2434-2481 6073:2482-2630 6064:2631-2654 6075:2655-2675 6072:2676-2699 6057:2700-2850] [-1 6067 6068 6074 6059 6079 6077 6073 6064 6075 6072 .	Carbamidomethylation; Deamidation (NQ)	C10:Carbamidomethylation:1000.00;Q12:Deamidation (NQ):52.22	145000	A0A024BTN9|OXLA_BOTSC	TR4770|c0_g1_i1 len=2851 path=[6067:0-607 6068:608-631 6074:632-1605 6059:1606-1629 6079:1630-2433 6077:2434-2481 6073:2482-2630 6064:2631-2654 6075:2655-2675 6072:2676-2699 6057:2700-2850] [-1 6067 6068 6074 6059 6079 6077 6073 6064 6075 6072 .	TR4770|c0_g1_i1|m.3219 TR4770|c0_g1_i1|g.3219 type:complete len:517 gc:universal TR4770|c0_g1_i1:2730-1180(-)	#N/A
ADDRNPLEEC(+57.02)FQE	37.38	1621.67	13	4.2	811.845	50.05	1180000	1	20568	AZP-2mkl.raw	1	TR4770|c0_g1_i1 len=2851 path=[6067:0-607 6068:608-631 6074:632-1605 6059:1606-1629 6079:1630-2433 6077:2434-2481 6073:2482-2630 6064:2631-2654 6075:2655-2675 6072:2676-2699 6057:2700-2850] [-1 6067 6068 6074 6059 6079 6077 6073 6064 6075 6072 .	Carbamidomethylation	C10:Carbamidomethylation:1000.00	1180000	#N/A	TR4770|c0_g1_i1 len=2851 path=[6067:0-607 6068:608-631 6074:632-1605 6059:1606-1629 6079:1630-2433 6077:2434-2481 6073:2482-2630 6064:2631-2654 6075:2655-2675 6072:2676-2699 6057:2700-2850] [-1 6067 6068 6074 6059 6079 6077 6073 6064 6075 6072 .	TR4770|c0_g1_i1|m.3219 TR4770|c0_g1_i1|g.3219 type:complete len:517 gc:universal TR4770|c0_g1_i1:2730-1180(-)	ORF_Azemiops_Trinity_name_transcriptome_TR4770|c0_g1_i1_frame5
ADDRNPLEEC(+57.02)FQET	55.24	1722.72	14	-3.3	862.362	55.54	29200000	1	22911	AZP-2mkl.raw	6	TR4770|c0_g1_i1 len=2851 path=[6067:0-607 6068:608-631 6074:632-1605 6059:1606-1629 6079:1630-2433 6077:2434-2481 6073:2482-2630 6064:2631-2654 6075:2655-2675 6072:2676-2699 6057:2700-2850] [-1 6067 6068 6074 6059 6079 6077 6073 6064 6075 6072 .	Carbamidomethylation	C10:Carbamidomethylation:1000.00	69200000	#N/A	TR4770|c0_g1_i1 len=2851 path=[6067:0-607 6068:608-631 6074:632-1605 6059:1606-1629 6079:1630-2433 6077:2434-2481 6073:2482-2630 6064:2631-2654 6075:2655-2675 6072:2676-2699 6057:2700-2850] [-1 6067 6068 6074 6059 6079 6077 6073 6064 6075 6072 .	TR4770|c0_g1_i1|m.3219 TR4770|c0_g1_i1|g.3219 type:complete len:517 gc:universal TR4770|c0_g1_i1:2730-1180(-)	ORF_Azemiops_Trinity_name_transcriptome_TR4770|c0_g1_i1_frame5
ADDRNPLEEC(+57.02)FQETDYEEF	48.88	2405.96	19	-6.8	1203.98	75.04	237000	1	30960	AZP-2mkl.raw	2	TR4770|c0_g1_i1 len=2851 path=[6067:0-607 6068:608-631 6074:632-1605 6059:1606-1629 6079:1630-2433 6077:2434-2481 6073:2482-2630 6064:2631-2654 6075:2655-2675 6072:2676-2699 6057:2700-2850] [-1 6067 6068 6074 6059 6079 6077 6073 6064 6075 6072 .	Carbamidomethylation	C10:Carbamidomethylation:1000.00	969000	#N/A	TR4770|c0_g1_i1 len=2851 path=[6067:0-607 6068:608-631 6074:632-1605 6059:1606-1629 6079:1630-2433 6077:2434-2481 6073:2482-2630 6064:2631-2654 6075:2655-2675 6072:2676-2699 6057:2700-2850] [-1 6067 6068 6074 6059 6079 6077 6073 6064 6075 6072 .	TR4770|c0_g1_i1|m.3219 TR4770|c0_g1_i1|g.3219 type:complete len:517 gc:universal TR4770|c0_g1_i1:2730-1180(-)	ORF_Azemiops_Trinity_name_transcriptome_TR4770|c0_g1_i1_frame5
ADDRNPLEEC(+57.02)FQETDYEEFLEIAR	62.51	2988.31	24	7.5	997.118	84.93	2980000	1	34946	AZP-2mkl.raw	2	TR4770|c0_g1_i1 len=2851 path=[6067:0-607 6068:608-631 6074:632-1605 6059:1606-1629 6079:1630-2433 6077:2434-2481 6073:2482-2630 6064:2631-2654 6075:2655-2675 6072:2676-2699 6057:2700-2850] [-1 6067 6068 6074 6059 6079 6077 6073 6064 6075 6072 .	Carbamidomethylation	C10:Carbamidomethylation:1000.00	3860000	A0A024BTN9|OXLA_BOTSC	TR4770|c0_g1_i1 len=2851 path=[6067:0-607 6068:608-631 6074:632-1605 6059:1606-1629 6079:1630-2433 6077:2434-2481 6073:2482-2630 6064:2631-2654 6075:2655-2675 6072:2676-2699 6057:2700-2850] [-1 6067 6068 6074 6059 6079 6077 6073 6064 6075 6072 .	TR4770|c0_g1_i1|m.3219 TR4770|c0_g1_i1|g.3219 type:complete len:517 gc:universal TR4770|c0_g1_i1:2730-1180(-)	ORF_Azemiops_Trinity_name_transcriptome_TR4770|c0_g1_i1_frame5
ADDRNPLEEC(+57.02)FQETDYEEFLEIARNGLKET	49.52	3630.64	30	3.4	908.671	87.34	537000	1	35905	AZP-2mkl.raw	1	TR4770|c0_g1_i1 len=2851 path=[6067:0-607 6068:608-631 6074:632-1605 6059:1606-1629 6079:1630-2433 6077:2434-2481 6073:2482-2630 6064:2631-2654 6075:2655-2675 6072:2676-2699 6057:2700-2850] [-1 6067 6068 6074 6059 6079 6077 6073 6064 6075 6072 .	Carbamidomethylation	C10:Carbamidomethylation:1000.00	537000	#N/A	TR4770|c0_g1_i1 len=2851 path=[6067:0-607 6068:608-631 6074:632-1605 6059:1606-1629 6079:1630-2433 6077:2434-2481 6073:2482-2630 6064:2631-2654 6075:2655-2675 6072:2676-2699 6057:2700-2850] [-1 6067 6068 6074 6059 6079 6077 6073 6064 6075 6072 .	TR4770|c0_g1_i1|m.3219 TR4770|c0_g1_i1|g.3219 type:complete len:517 gc:universal TR4770|c0_g1_i1:2730-1180(-)	ORF_Azemiops_Trinity_name_transcriptome_TR4770|c0_g1_i1_frame5
AERWAFR	27.56	934.477	7	-0.5	312.5	23.72	675000	1	8122	AZP-2mkl.raw	1	TR6925|c0_g1_i1 len=1429 path=[1419:0-1428] [-1 1419 -2]			675000	#N/A	TR6925|c0_g1_i1 len=1429 path=[1419:0-1428] [-1 1419 -2]	TR6925|c0_g1_i1|m.5242 TR6925|c0_g1_i1|g.5242 type:5prime_partial len:278 gc:universal TR6925|c0_g1_i1:2-835(+)	#N/A
AGAIC(+57.02)LR	29.6	759.406	7	0.4	380.711	22.07	5020000	1	7241	AZP-2mkl.raw	1	TR6913|c96_g4_i7 len=553 path=[13842:0-34 15050:35-63 15044:64-64 15035:65-88 15060:89-90 15076:91-93 14771:94-114 15011:115-138 14984:139-228 15063:229-239 15078:240-246 15039:247-252 15026:253-264 14642:265-317 14883:318-359 14738:360-383 14812:384-404.:TR6913|c96_g4_i8 len=624 path=[13842:0-34 15050:35-63 15044:64-64 15035:65-88 15060:89-90 14687:91-220 15053:221-239 15048:240-246 15040:247-25…	Carbamidomethylation	C5:Carbamidomethylation:1000.00	5020000	#N/A	TR6913|c96_g4_i7 len=553 path=[13842:0-34 15050:35-63 15044:64-64 15035:65-88 15060:89-90 15076:91-93 14771:94-114 15011:115-138 14984:139-228 15063:229-239 15078:240-246 15039:247-252 15026:253-264 14642:265-317 14883:318-359 14738:360-383 14812:384-404.:TR6913|c96_g4_i8 len=624 path=[13842:0-34 15050:35-63 15044:64-64 15035:65-88 15060:89-90 14687:91-220 15053:221-239 15048:240-246 15040:247-25…	TR6913|c96_g4_i7|m.5195 TR6913|c96_g4_i7|g.5195 type:complete len:137 gc:universal TR6913|c96_g4_i7:41-451(+):TR6913|c96_g4_i8|m.5196 TR6913|c96_g4_i8|g.5196 type:complete len:137 gc:universal TR6913|c96_g4_i8:41-451(+):TR6913|c96_g4_i5|m.5193 TR6913|c96_g4_i5|g.5193 type:3prime_partial len:134 gc:universal TR6913|c96_g4_i5:41-439(+):TR6913|c96_g4_i14|m.5203 TR6913|c96_g4_i14|g.5203 type:complete…	#N/A
AGEYTAKAHGWIDSTIK	72.76	1846.92	17	1.4	924.469	34.16	579000	1	13272	AZP-2mkl.raw	1	TR4770|c0_g1_i1 len=2851 path=[6067:0-607 6068:608-631 6074:632-1605 6059:1606-1629 6079:1630-2433 6077:2434-2481 6073:2482-2630 6064:2631-2654 6075:2655-2675 6072:2676-2699 6057:2700-2850] [-1 6067 6068 6074 6059 6079 6077 6073 6064 6075 6072 .			579000	#N/A	TR4770|c0_g1_i1 len=2851 path=[6067:0-607 6068:608-631 6074:632-1605 6059:1606-1629 6079:1630-2433 6077:2434-2481 6073:2482-2630 6064:2631-2654 6075:2655-2675 6072:2676-2699 6057:2700-2850] [-1 6067 6068 6074 6059 6079 6077 6073 6064 6075 6072 .	TR4770|c0_g1_i1|m.3219 TR4770|c0_g1_i1|g.3219 type:complete len:517 gc:universal TR4770|c0_g1_i1:2730-1180(-)	ORF_Azemiops_Trinity_name_transcriptome_TR4770|c0_g1_i1_frame5
AHGWID	30.98	697.318	6	-0.2	349.666	25.58	4440000	1	9061	AZP-2mkl.raw	1	TR4770|c0_g1_i1 len=2851 path=[6067:0-607 6068:608-631 6074:632-1605 6059:1606-1629 6079:1630-2433 6077:2434-2481 6073:2482-2630 6064:2631-2654 6075:2655-2675 6072:2676-2699 6057:2700-2850] [-1 6067 6068 6074 6059 6079 6077 6073 6064 6075 6072 .			4440000	#N/A	TR4770|c0_g1_i1 len=2851 path=[6067:0-607 6068:608-631 6074:632-1605 6059:1606-1629 6079:1630-2433 6077:2434-2481 6073:2482-2630 6064:2631-2654 6075:2655-2675 6072:2676-2699 6057:2700-2850] [-1 6067 6068 6074 6059 6079 6077 6073 6064 6075 6072 .	TR4770|c0_g1_i1|m.3219 TR4770|c0_g1_i1|g.3219 type:complete len:517 gc:universal TR4770|c0_g1_i1:2730-1180(-)	ORF_Azemiops_Trinity_name_transcriptome_TR4770|c0_g1_i1_frame5
AHGWIDS	35.3	784.35	7	-0.1	393.182	25.04	3410000	1	8795	AZP-2mkl.raw	1	TR4770|c0_g1_i1 len=2851 path=[6067:0-607 6068:608-631 6074:632-1605 6059:1606-1629 6079:1630-2433 6077:2434-2481 6073:2482-2630 6064:2631-2654 6075:2655-2675 6072:2676-2699 6057:2700-2850] [-1 6067 6068 6074 6059 6079 6077 6073 6064 6075 6072 .			3410000	A6MFL0|OXLA_DEMVE	TR4770|c0_g1_i1 len=2851 path=[6067:0-607 6068:608-631 6074:632-1605 6059:1606-1629 6079:1630-2433 6077:2434-2481 6073:2482-2630 6064:2631-2654 6075:2655-2675 6072:2676-2699 6057:2700-2850] [-1 6067 6068 6074 6059 6079 6077 6073 6064 6075 6072 .	TR4770|c0_g1_i1|m.3219 TR4770|c0_g1_i1|g.3219 type:complete len:517 gc:universal TR4770|c0_g1_i1:2730-1180(-)	ORF_Azemiops_Trinity_name_transcriptome_TR4770|c0_g1_i1_frame5
AIC(+57.02)FR	25.57	665.332	5	-0.7	333.673	22.41	16900000	1	7425	AZP-2mkl.raw	1	TR6913|c96_g4_i9 len=630 path=[13842:0-34 15050:35-63 15044:64-64 15035:65-88 15060:89-90 15076:91-93 14771:94-114 15011:115-138 14984:139-228 15063:229-239 15078:240-246 15039:247-252 15026:253-264 15002:265-268 14971:269-362 15068:363-378 14811:379-471.:TR6913|c96_g4_i10 len=559 path=[13842:0-34 15050:35-63 15044:64-64 15035:65-88 15060:89-90 14687:91-220 15053:221-239 15048:240-246 15040:247-2…	Carbamidomethylation	C3:Carbamidomethylation:1000.00	16900000	P81479|PA2A4_TRIGA:P81480|PA2A3_TRIGA:Q6H3D0|PA2AA_TRIST:P20476|PA2A1_TRIGA:Q8JIG0|PA2BQ_PROFL:Q6H3C6|PA2AI_TRIST:O42187|PA2BB_GLOHA:O42188|PA2H_GLOHA:P84651|PA2A_LACST:O42191|PA2A7_GLOHA:P14418|PA2A_GLOHA:Q7LZQ4|PA2A_GLOUS:P20249|PA2A_GLOBL:C0HJC1|PA2_BOTLA:P51972|PA2B1_AGKPI:C0HKC4|PA2B1_AGKPC:O42192|PA2A8_GLOHA:Q2YHJ5|PA2AB_TRIPE:Q6H3C5|PA2BB_TRIST:Q2YHJ2|PA2B_TRIBO:Q2YHJ7|PA2B_TRIPE:Q90Y77|PA…	TR6913|c96_g4_i9 len=630 path=[13842:0-34 15050:35-63 15044:64-64 15035:65-88 15060:89-90 15076:91-93 14771:94-114 15011:115-138 14984:139-228 15063:229-239 15078:240-246 15039:247-252 15026:253-264 15002:265-268 14971:269-362 15068:363-378 14811:379-471.:TR6913|c96_g4_i10 len=559 path=[13842:0-34 15050:35-63 15044:64-64 15035:65-88 15060:89-90 14687:91-220 15053:221-239 15048:240-246 15040:247-2…	#N/A	#N/A
AIVC(+57.02)GGDNPC(+57.02)K	51.27	1189.52	11	2	595.769	20.09	211000000	1	6134	AZP-2mkl.raw	3	TR6913|c96_g4_i9 len=630 path=[13842:0-34 15050:35-63 15044:64-64 15035:65-88 15060:89-90 15076:91-93 14771:94-114 15011:115-138 14984:139-228 15063:229-239 15078:240-246 15039:247-252 15026:253-264 15002:265-268 14971:269-362 15068:363-378 14811:379-471.:TR6913|c96_g4_i10 len=559 path=[13842:0-34 15050:35-63 15044:64-64 15035:65-88 15060:89-90 14687:91-220 15053:221-239 15048:240-246 15040:247-2…	Carbamidomethylation	C4:Carbamidomethylation:1000.00;C10:Carbamidomethylation:1000.00	233000000	P84651|PA2A_LACST	TR6913|c96_g4_i9 len=630 path=[13842:0-34 15050:35-63 15044:64-64 15035:65-88 15060:89-90 15076:91-93 14771:94-114 15011:115-138 14984:139-228 15063:229-239 15078:240-246 15039:247-252 15026:253-264 15002:265-268 14971:269-362 15068:363-378 14811:379-471.:TR6913|c96_g4_i10 len=559 path=[13842:0-34 15050:35-63 15044:64-64 15035:65-88 15060:89-90 14687:91-220 15053:221-239 15048:240-246 15040:247-2…	TR6913|c96_g4_i9|m.5198 TR6913|c96_g4_i9|g.5198 type:complete len:139 gc:universal TR6913|c96_g4_i9:41-457(+):TR6913|c96_g4_i10|m.5199 TR6913|c96_g4_i10|g.5199 type:complete len:139 gc:universal TR6913|c96_g4_i10:41-457(+)	ORF_Azemiops_Trinity_name_transcriptome_TR6913|c96_g4_i9_frame2:ORF_Azemiops_Trinity_name_transcriptome_TR6913|c96_g4_i10_frame2
AIVC(+57.02)GGDNPC(+57.02)KK	57.95	1317.62	12	0.5	440.213	16.54	100000000	1	4328	AZP-2mkl.raw	2	TR6913|c96_g4_i9 len=630 path=[13842:0-34 15050:35-63 15044:64-64 15035:65-88 15060:89-90 15076:91-93 14771:94-114 15011:115-138 14984:139-228 15063:229-239 15078:240-246 15039:247-252 15026:253-264 15002:265-268 14971:269-362 15068:363-378 14811:379-471.:TR6913|c96_g4_i10 len=559 path=[13842:0-34 15050:35-63 15044:64-64 15035:65-88 15060:89-90 14687:91-220 15053:221-239 15048:240-246 15040:247-2…	Carbamidomethylation	C4:Carbamidomethylation:1000.00;C10:Carbamidomethylation:1000.00	239000000	P84651|PA2A_LACST	TR6913|c96_g4_i9 len=630 path=[13842:0-34 15050:35-63 15044:64-64 15035:65-88 15060:89-90 15076:91-93 14771:94-114 15011:115-138 14984:139-228 15063:229-239 15078:240-246 15039:247-252 15026:253-264 15002:265-268 14971:269-362 15068:363-378 14811:379-471.:TR6913|c96_g4_i10 len=559 path=[13842:0-34 15050:35-63 15044:64-64 15035:65-88 15060:89-90 14687:91-220 15053:221-239 15048:240-246 15040:247-2…	TR6913|c96_g4_i9|m.5198 TR6913|c96_g4_i9|g.5198 type:complete len:139 gc:universal TR6913|c96_g4_i9:41-457(+):TR6913|c96_g4_i10|m.5199 TR6913|c96_g4_i10|g.5199 type:complete len:139 gc:universal TR6913|c96_g4_i10:41-457(+)	ORF_Azemiops_Trinity_name_transcriptome_TR6913|c96_g4_i9_frame2:ORF_Azemiops_Trinity_name_transcriptome_TR6913|c96_g4_i10_frame2
AIVC(+57.02)GGDNPC(+57.02)KKE	56.37	1446.66	13	-2.9	724.335	17.39	10000000	1	4765	AZP-2mkl.raw	3	TR6913|c96_g4_i9 len=630 path=[13842:0-34 15050:35-63 15044:64-64 15035:65-88 15060:89-90 15076:91-93 14771:94-114 15011:115-138 14984:139-228 15063:229-239 15078:240-246 15039:247-252 15026:253-264 15002:265-268 14971:269-362 15068:363-378 14811:379-471.:TR6913|c96_g4_i10 len=559 path=[13842:0-34 15050:35-63 15044:64-64 15035:65-88 15060:89-90 14687:91-220 15053:221-239 15048:240-246 15040:247-2…	Carbamidomethylation	C4:Carbamidomethylation:1000.00;C10:Carbamidomethylation:1000.00	25700000	#N/A	TR6913|c96_g4_i9 len=630 path=[13842:0-34 15050:35-63 15044:64-64 15035:65-88 15060:89-90 15076:91-93 14771:94-114 15011:115-138 14984:139-228 15063:229-239 15078:240-246 15039:247-252 15026:253-264 15002:265-268 14971:269-362 15068:363-378 14811:379-471.:TR6913|c96_g4_i10 len=559 path=[13842:0-34 15050:35-63 15044:64-64 15035:65-88 15060:89-90 14687:91-220 15053:221-239 15048:240-246 15040:247-2…	TR6913|c96_g4_i9|m.5198 TR6913|c96_g4_i9|g.5198 type:complete len:139 gc:universal TR6913|c96_g4_i9:41-457(+):TR6913|c96_g4_i10|m.5199 TR6913|c96_g4_i10|g.5199 type:complete len:139 gc:universal TR6913|c96_g4_i10:41-457(+)	ORF_Azemiops_Trinity_name_transcriptome_TR6913|c96_g4_i9_frame2:ORF_Azemiops_Trinity_name_transcriptome_TR6913|c96_g4_i10_frame2
AIVC(+57.02)GGDNPC(+57.02)KKEV	32.12	1545.73	14	3.7	773.874	20.64		1	6454	AZP-2mkl.raw	1	TR6913|c96_g4_i9 len=630 path=[13842:0-34 15050:35-63 15044:64-64 15035:65-88 15060:89-90 15076:91-93 14771:94-114 15011:115-138 14984:139-228 15063:229-239 15078:240-246 15039:247-252 15026:253-264 15002:265-268 14971:269-362 15068:363-378 14811:379-471.:TR6913|c96_g4_i10 len=559 path=[13842:0-34 15050:35-63 15044:64-64 15035:65-88 15060:89-90 14687:91-220 15053:221-239 15048:240-246 15040:247-2…	Carbamidomethylation	C4:Carbamidomethylation:1000.00;C10:Carbamidomethylation:1000.00		#N/A	TR6913|c96_g4_i9 len=630 path=[13842:0-34 15050:35-63 15044:64-64 15035:65-88 15060:89-90 15076:91-93 14771:94-114 15011:115-138 14984:139-228 15063:229-239 15078:240-246 15039:247-252 15026:253-264 15002:265-268 14971:269-362 15068:363-378 14811:379-471.:TR6913|c96_g4_i10 len=559 path=[13842:0-34 15050:35-63 15044:64-64 15035:65-88 15060:89-90 14687:91-220 15053:221-239 15048:240-246 15040:247-2…	TR6913|c96_g4_i9|m.5198 TR6913|c96_g4_i9|g.5198 type:complete len:139 gc:universal TR6913|c96_g4_i9:41-457(+):TR6913|c96_g4_i10|m.5199 TR6913|c96_g4_i10|g.5199 type:complete len:139 gc:universal TR6913|c96_g4_i10:41-457(+)	ORF_Azemiops_Trinity_name_transcriptome_TR6913|c96_g4_i9_frame2:ORF_Azemiops_Trinity_name_transcriptome_TR6913|c96_g4_i10_frame2
AIVC(+57.02)GGDNPC(+57.02)KKEVC(+57.02)	61.01	1705.76	15	3.6	853.89	20.8	977000	1	6542	AZP-2mkl.raw	2	TR6913|c96_g4_i9 len=630 path=[13842:0-34 15050:35-63 15044:64-64 15035:65-88 15060:89-90 15076:91-93 14771:94-114 15011:115-138 14984:139-228 15063:229-239 15078:240-246 15039:247-252 15026:253-264 15002:265-268 14971:269-362 15068:363-378 14811:379-471.:TR6913|c96_g4_i10 len=559 path=[13842:0-34 15050:35-63 15044:64-64 15035:65-88 15060:89-90 14687:91-220 15053:221-239 15048:240-246 15040:247-2…	Carbamidomethylation	C4:Carbamidomethylation:1000.00;C10:Carbamidomethylation:1000.00;C15:Carbamidomethylation:1000.00	3920000	#N/A	TR6913|c96_g4_i9 len=630 path=[13842:0-34 15050:35-63 15044:64-64 15035:65-88 15060:89-90 15076:91-93 14771:94-114 15011:115-138 14984:139-228 15063:229-239 15078:240-246 15039:247-252 15026:253-264 15002:265-268 14971:269-362 15068:363-378 14811:379-471.:TR6913|c96_g4_i10 len=559 path=[13842:0-34 15050:35-63 15044:64-64 15035:65-88 15060:89-90 14687:91-220 15053:221-239 15048:240-246 15040:247-2…	TR6913|c96_g4_i9|m.5198 TR6913|c96_g4_i9|g.5198 type:complete len:139 gc:universal TR6913|c96_g4_i9:41-457(+):TR6913|c96_g4_i10|m.5199 TR6913|c96_g4_i10|g.5199 type:complete len:139 gc:universal TR6913|c96_g4_i10:41-457(+)	ORF_Azemiops_Trinity_name_transcriptome_TR6913|c96_g4_i9_frame2:ORF_Azemiops_Trinity_name_transcriptome_TR6913|c96_g4_i10_frame2
AIVC(+57.02)GGDNPC(+57.02)KKEVC(+57.02)E	63.41	1834.8	16	1.2	918.409	21.58	242000	1	6973	AZP-2mkl.raw	1	TR6913|c96_g4_i9 len=630 path=[13842:0-34 15050:35-63 15044:64-64 15035:65-88 15060:89-90 15076:91-93 14771:94-114 15011:115-138 14984:139-228 15063:229-239 15078:240-246 15039:247-252 15026:253-264 15002:265-268 14971:269-362 15068:363-378 14811:379-471.:TR6913|c96_g4_i10 len=559 path=[13842:0-34 15050:35-63 15044:64-64 15035:65-88 15060:89-90 14687:91-220 15053:221-239 15048:240-246 15040:247-2…	Carbamidomethylation	C4:Carbamidomethylation:1000.00;C10:Carbamidomethylation:1000.00;C15:Carbamidomethylation:1000.00	242000	#N/A	TR6913|c96_g4_i9 len=630 path=[13842:0-34 15050:35-63 15044:64-64 15035:65-88 15060:89-90 15076:91-93 14771:94-114 15011:115-138 14984:139-228 15063:229-239 15078:240-246 15039:247-252 15026:253-264 15002:265-268 14971:269-362 15068:363-378 14811:379-471.:TR6913|c96_g4_i10 len=559 path=[13842:0-34 15050:35-63 15044:64-64 15035:65-88 15060:89-90 14687:91-220 15053:221-239 15048:240-246 15040:247-2…	TR6913|c96_g4_i9|m.5198 TR6913|c96_g4_i9|g.5198 type:complete len:139 gc:universal TR6913|c96_g4_i9:41-457(+):TR6913|c96_g4_i10|m.5199 TR6913|c96_g4_i10|g.5199 type:complete len:139 gc:universal TR6913|c96_g4_i10:41-457(+)	ORF_Azemiops_Trinity_name_transcriptome_TR6913|c96_g4_i9_frame2:ORF_Azemiops_Trinity_name_transcriptome_TR6913|c96_g4_i10_frame2
AIVC(+57.02)GGDNPC(+57.02)KKEVC(+57.02)EC(+57.02)	71.56	1994.83	17	1.9	998.425	22.44	4750000	1	7441	AZP-2mkl.raw	2	TR6913|c96_g4_i9 len=630 path=[13842:0-34 15050:35-63 15044:64-64 15035:65-88 15060:89-90 15076:91-93 14771:94-114 15011:115-138 14984:139-228 15063:229-239 15078:240-246 15039:247-252 15026:253-264 15002:265-268 14971:269-362 15068:363-378 14811:379-471.:TR6913|c96_g4_i10 len=559 path=[13842:0-34 15050:35-63 15044:64-64 15035:65-88 15060:89-90 14687:91-220 15053:221-239 15048:240-246 15040:247-2…	Carbamidomethylation	C4:Carbamidomethylation:1000.00;C10:Carbamidomethylation:1000.00;C15:Carbamidomethylation:1000.00;C17:Carbamidomethylation:1000.00	26100000	#N/A	TR6913|c96_g4_i9 len=630 path=[13842:0-34 15050:35-63 15044:64-64 15035:65-88 15060:89-90 15076:91-93 14771:94-114 15011:115-138 14984:139-228 15063:229-239 15078:240-246 15039:247-252 15026:253-264 15002:265-268 14971:269-362 15068:363-378 14811:379-471.:TR6913|c96_g4_i10 len=559 path=[13842:0-34 15050:35-63 15044:64-64 15035:65-88 15060:89-90 14687:91-220 15053:221-239 15048:240-246 15040:247-2…	TR6913|c96_g4_i9|m.5198 TR6913|c96_g4_i9|g.5198 type:complete len:139 gc:universal TR6913|c96_g4_i9:41-457(+):TR6913|c96_g4_i10|m.5199 TR6913|c96_g4_i10|g.5199 type:complete len:139 gc:universal TR6913|c96_g4_i10:41-457(+)	ORF_Azemiops_Trinity_name_transcriptome_TR6913|c96_g4_i9_frame2:ORF_Azemiops_Trinity_name_transcriptome_TR6913|c96_g4_i10_frame2
AIVC(+57.02)GGDNPC(+57.02)KKEVC(+57.02)EC(+57.02)D	54.2	2109.86	18	2.4	704.295	24.23	12100000	1	8390	AZP-2mkl.raw	4	TR6913|c96_g4_i9 len=630 path=[13842:0-34 15050:35-63 15044:64-64 15035:65-88 15060:89-90 15076:91-93 14771:94-114 15011:115-138 14984:139-228 15063:229-239 15078:240-246 15039:247-252 15026:253-264 15002:265-268 14971:269-362 15068:363-378 14811:379-471.:TR6913|c96_g4_i10 len=559 path=[13842:0-34 15050:35-63 15044:64-64 15035:65-88 15060:89-90 14687:91-220 15053:221-239 15048:240-246 15040:247-2…	Carbamidomethylation	C4:Carbamidomethylation:1000.00;C10:Carbamidomethylation:1000.00;C15:Carbamidomethylation:1000.00;C17:Carbamidomethylation:1000.00	289000000	#N/A	TR6913|c96_g4_i9 len=630 path=[13842:0-34 15050:35-63 15044:64-64 15035:65-88 15060:89-90 15076:91-93 14771:94-114 15011:115-138 14984:139-228 15063:229-239 15078:240-246 15039:247-252 15026:253-264 15002:265-268 14971:269-362 15068:363-378 14811:379-471.:TR6913|c96_g4_i10 len=559 path=[13842:0-34 15050:35-63 15044:64-64 15035:65-88 15060:89-90 14687:91-220 15053:221-239 15048:240-246 15040:247-2…	TR6913|c96_g4_i9|m.5198 TR6913|c96_g4_i9|g.5198 type:complete len:139 gc:universal TR6913|c96_g4_i9:41-457(+):TR6913|c96_g4_i10|m.5199 TR6913|c96_g4_i10|g.5199 type:complete len:139 gc:universal TR6913|c96_g4_i10:41-457(+)	ORF_Azemiops_Trinity_name_transcriptome_TR6913|c96_g4_i9_frame2:ORF_Azemiops_Trinity_name_transcriptome_TR6913|c96_g4_i10_frame2
AIVC(+57.02)GGDNPC(+57.02)KKEVC(+57.02)EC(+57.02)DK	76.62	2237.95	19	4.6	1119.99	20.01	57100000	1	6084	AZP-2mkl.raw	5	TR6913|c96_g4_i9 len=630 path=[13842:0-34 15050:35-63 15044:64-64 15035:65-88 15060:89-90 15076:91-93 14771:94-114 15011:115-138 14984:139-228 15063:229-239 15078:240-246 15039:247-252 15026:253-264 15002:265-268 14971:269-362 15068:363-378 14811:379-471.:TR6913|c96_g4_i10 len=559 path=[13842:0-34 15050:35-63 15044:64-64 15035:65-88 15060:89-90 14687:91-220 15053:221-239 15048:240-246 15040:247-2…	Carbamidomethylation	C4:Carbamidomethylation:1000.00;C10:Carbamidomethylation:1000.00;C15:Carbamidomethylation:1000.00;C17:Carbamidomethylation:1000.00	281000000	#N/A	TR6913|c96_g4_i9 len=630 path=[13842:0-34 15050:35-63 15044:64-64 15035:65-88 15060:89-90 15076:91-93 14771:94-114 15011:115-138 14984:139-228 15063:229-239 15078:240-246 15039:247-252 15026:253-264 15002:265-268 14971:269-362 15068:363-378 14811:379-471.:TR6913|c96_g4_i10 len=559 path=[13842:0-34 15050:35-63 15044:64-64 15035:65-88 15060:89-90 14687:91-220 15053:221-239 15048:240-246 15040:247-2…	TR6913|c96_g4_i9|m.5198 TR6913|c96_g4_i9|g.5198 type:complete len:139 gc:universal TR6913|c96_g4_i9:41-457(+):TR6913|c96_g4_i10|m.5199 TR6913|c96_g4_i10|g.5199 type:complete len:139 gc:universal TR6913|c96_g4_i10:41-457(+)	ORF_Azemiops_Trinity_name_transcriptome_TR6913|c96_g4_i9_frame2:ORF_Azemiops_Trinity_name_transcriptome_TR6913|c96_g4_i10_frame2
AIVC(+57.02)GGDNPC(+57.02)KKEVC(+57.02)EC(+57.02)DKA	57.5	2308.99	20	3.3	770.673	20.78	1560000	1	6528	AZP-2mkl.raw	2	TR6913|c96_g4_i9 len=630 path=[13842:0-34 15050:35-63 15044:64-64 15035:65-88 15060:89-90 15076:91-93 14771:94-114 15011:115-138 14984:139-228 15063:229-239 15078:240-246 15039:247-252 15026:253-264 15002:265-268 14971:269-362 15068:363-378 14811:379-471.:TR6913|c96_g4_i10 len=559 path=[13842:0-34 15050:35-63 15044:64-64 15035:65-88 15060:89-90 14687:91-220 15053:221-239 15048:240-246 15040:247-2…	Carbamidomethylation	C4:Carbamidomethylation:1000.00;C10:Carbamidomethylation:1000.00;C15:Carbamidomethylation:1000.00;C17:Carbamidomethylation:1000.00	1560000	#N/A	TR6913|c96_g4_i9 len=630 path=[13842:0-34 15050:35-63 15044:64-64 15035:65-88 15060:89-90 15076:91-93 14771:94-114 15011:115-138 14984:139-228 15063:229-239 15078:240-246 15039:247-252 15026:253-264 15002:265-268 14971:269-362 15068:363-378 14811:379-471.:TR6913|c96_g4_i10 len=559 path=[13842:0-34 15050:35-63 15044:64-64 15035:65-88 15060:89-90 14687:91-220 15053:221-239 15048:240-246 15040:247-2…	TR6913|c96_g4_i9|m.5198 TR6913|c96_g4_i9|g.5198 type:complete len:139 gc:universal TR6913|c96_g4_i9:41-457(+):TR6913|c96_g4_i10|m.5199 TR6913|c96_g4_i10|g.5199 type:complete len:139 gc:universal TR6913|c96_g4_i10:41-457(+)	ORF_Azemiops_Trinity_name_transcriptome_TR6913|c96_g4_i9_frame2:ORF_Azemiops_Trinity_name_transcriptome_TR6913|c96_g4_i10_frame2
AIVC(+57.02)GGDNPC(+57.02)KKEVC(+57.02)EC(+57.02)DKAAA	70.03	2451.06	22	1.5	1226.54	21.49	156000	1	6920	AZP-2mkl.raw	4	TR6913|c96_g4_i9 len=630 path=[13842:0-34 15050:35-63 15044:64-64 15035:65-88 15060:89-90 15076:91-93 14771:94-114 15011:115-138 14984:139-228 15063:229-239 15078:240-246 15039:247-252 15026:253-264 15002:265-268 14971:269-362 15068:363-378 14811:379-471.:TR6913|c96_g4_i10 len=559 path=[13842:0-34 15050:35-63 15044:64-64 15035:65-88 15060:89-90 14687:91-220 15053:221-239 15048:240-246 15040:247-2…	Carbamidomethylation	C4:Carbamidomethylation:1000.00;C10:Carbamidomethylation:1000.00;C15:Carbamidomethylation:1000.00;C17:Carbamidomethylation:1000.00	9700000	#N/A	TR6913|c96_g4_i9 len=630 path=[13842:0-34 15050:35-63 15044:64-64 15035:65-88 15060:89-90 15076:91-93 14771:94-114 15011:115-138 14984:139-228 15063:229-239 15078:240-246 15039:247-252 15026:253-264 15002:265-268 14971:269-362 15068:363-378 14811:379-471.:TR6913|c96_g4_i10 len=559 path=[13842:0-34 15050:35-63 15044:64-64 15035:65-88 15060:89-90 14687:91-220 15053:221-239 15048:240-246 15040:247-2…	TR6913|c96_g4_i9|m.5198 TR6913|c96_g4_i9|g.5198 type:complete len:139 gc:universal TR6913|c96_g4_i9:41-457(+):TR6913|c96_g4_i10|m.5199 TR6913|c96_g4_i10|g.5199 type:complete len:139 gc:universal TR6913|c96_g4_i10:41-457(+)	ORF_Azemiops_Trinity_name_transcriptome_TR6913|c96_g4_i9_frame2:ORF_Azemiops_Trinity_name_transcriptome_TR6913|c96_g4_i10_frame2
AIVC(+57.02)GGDNPC(+57.02)KKEVC(+57.02)EC(+57.02)DKAAAIC(+57.02)F	63.99	2871.25	25	5.3	958.095	39.71	8700000	1	15893	AZP-2mkl.raw	1	TR6913|c96_g4_i9 len=630 path=[13842:0-34 15050:35-63 15044:64-64 15035:65-88 15060:89-90 15076:91-93 14771:94-114 15011:115-138 14984:139-228 15063:229-239 15078:240-246 15039:247-252 15026:253-264 15002:265-268 14971:269-362 15068:363-378 14811:379-471.:TR6913|c96_g4_i10 len=559 path=[13842:0-34 15050:35-63 15044:64-64 15035:65-88 15060:89-90 14687:91-220 15053:221-239 15048:240-246 15040:247-2…	Carbamidomethylation	C4:Carbamidomethylation:1000.00;C10:Carbamidomethylation:1000.00;C15:Carbamidomethylation:1000.00;C17:Carbamidomethylation:1000.00;C24:Carbamidomethylation:1000.00	8700000	#N/A	TR6913|c96_g4_i9 len=630 path=[13842:0-34 15050:35-63 15044:64-64 15035:65-88 15060:89-90 15076:91-93 14771:94-114 15011:115-138 14984:139-228 15063:229-239 15078:240-246 15039:247-252 15026:253-264 15002:265-268 14971:269-362 15068:363-378 14811:379-471.:TR6913|c96_g4_i10 len=559 path=[13842:0-34 15050:35-63 15044:64-64 15035:65-88 15060:89-90 14687:91-220 15053:221-239 15048:240-246 15040:247-2…	TR6913|c96_g4_i9|m.5198 TR6913|c96_g4_i9|g.5198 type:complete len:139 gc:universal TR6913|c96_g4_i9:41-457(+):TR6913|c96_g4_i10|m.5199 TR6913|c96_g4_i10|g.5199 type:complete len:139 gc:universal TR6913|c96_g4_i10:41-457(+)	ORF_Azemiops_Trinity_name_transcriptome_TR6913|c96_g4_i9_frame2:ORF_Azemiops_Trinity_name_transcriptome_TR6913|c96_g4_i10_frame2
AIVC(+57.02)GGDNPC(+57.02)KKEVC(+57.02)EC(+57.02)DKAAAIC(+57.02)FR	86.95	3027.35	26	3.7	1010.13	32.91	41800000	1	12653	AZP-2mkl.raw	8	TR6913|c96_g4_i9 len=630 path=[13842:0-34 15050:35-63 15044:64-64 15035:65-88 15060:89-90 15076:91-93 14771:94-114 15011:115-138 14984:139-228 15063:229-239 15078:240-246 15039:247-252 15026:253-264 15002:265-268 14971:269-362 15068:363-378 14811:379-471.:TR6913|c96_g4_i10 len=559 path=[13842:0-34 15050:35-63 15044:64-64 15035:65-88 15060:89-90 14687:91-220 15053:221-239 15048:240-246 15040:247-2…	Carbamidomethylation	C4:Carbamidomethylation:1000.00;C10:Carbamidomethylation:1000.00;C15:Carbamidomethylation:1000.00;C17:Carbamidomethylation:1000.00;C24:Carbamidomethylation:1000.00	274000000	#N/A	TR6913|c96_g4_i9 len=630 path=[13842:0-34 15050:35-63 15044:64-64 15035:65-88 15060:89-90 15076:91-93 14771:94-114 15011:115-138 14984:139-228 15063:229-239 15078:240-246 15039:247-252 15026:253-264 15002:265-268 14971:269-362 15068:363-378 14811:379-471.:TR6913|c96_g4_i10 len=559 path=[13842:0-34 15050:35-63 15044:64-64 15035:65-88 15060:89-90 14687:91-220 15053:221-239 15048:240-246 15040:247-2…	TR6913|c96_g4_i9|m.5198 TR6913|c96_g4_i9|g.5198 type:complete len:139 gc:universal TR6913|c96_g4_i9:41-457(+):TR6913|c96_g4_i10|m.5199 TR6913|c96_g4_i10|g.5199 type:complete len:139 gc:universal TR6913|c96_g4_i10:41-457(+)	ORF_Azemiops_Trinity_name_transcriptome_TR6913|c96_g4_i9_frame2:ORF_Azemiops_Trinity_name_transcriptome_TR6913|c96_g4_i10_frame2
AIVC(+57.02)GGGTSC(+57.02)EN(+.98)QIC(+57.02)EC(+57.02)DKAAAIC(+57.02)FR	43.86	2947.24	26	9.5	983.43	46.54	252000	1	19026	AZP-2mkl.raw	1	TR6913|c96_g4_i1 len=503 path=[13951:0-34 14953:35-63 14908:64-178 13509:179-202 14851:203-246 15040:247-252 15026:253-264 15002:265-268 14640:269-301 14968:302-320 14927:321-344 14877:345-383 15069:384-392 15084:393-397 15037:398-404 15019:405-409 14719.:TR6913|c96_g4_i12 len=439 path=[14368:0-34 14953:35-63 14908:64-178 13509:179-202 14851:203-246 15040:247-252 15026:253-264 15002:265-268 14640…	Carbamidomethylation; Deamidation (NQ)	C4:Carbamidomethylation:1000.00;C10:Carbamidomethylation:1000.00;N12:Deamidation (NQ):0.00;C15:Carbamidomethylation:1000.00;C17:Carbamidomethylation:1000.00;C24:Carbamidomethylation:1000.00	252000	#N/A	TR6913|c96_g4_i1 len=503 path=[13951:0-34 14953:35-63 14908:64-178 13509:179-202 14851:203-246 15040:247-252 15026:253-264 15002:265-268 14640:269-301 14968:302-320 14927:321-344 14877:345-383 15069:384-392 15084:393-397 15037:398-404 15019:405-409 14719.:TR6913|c96_g4_i12 len=439 path=[14368:0-34 14953:35-63 14908:64-178 13509:179-202 14851:203-246 15040:247-252 15026:253-264 15002:265-268 14640…	TR6913|c96_g4_i1|m.5190 TR6913|c96_g4_i1|g.5190 type:complete len:139 gc:universal TR6913|c96_g4_i1:41-457(+):TR6913|c96_g4_i13|m.5202 TR6913|c96_g4_i13|g.5202 type:complete len:139 gc:universal TR6913|c96_g4_i13:41-457(+)	#N/A
AIVC(+57.02)GGGTSC(+57.02)ENQIC(+57.02)EC(+57.02)D	37.8	2028.76	18	-0.3	1015.39	40.38	464000	1	16207	AZP-2mkl.raw	1	TR6913|c96_g4_i1 len=503 path=[13951:0-34 14953:35-63 14908:64-178 13509:179-202 14851:203-246 15040:247-252 15026:253-264 15002:265-268 14640:269-301 14968:302-320 14927:321-344 14877:345-383 15069:384-392 15084:393-397 15037:398-404 15019:405-409 14719.:TR6913|c96_g4_i12 len=439 path=[14368:0-34 14953:35-63 14908:64-178 13509:179-202 14851:203-246 15040:247-252 15026:253-264 15002:265-268 14640…	Carbamidomethylation	C4:Carbamidomethylation:1000.00;C10:Carbamidomethylation:1000.00;C15:Carbamidomethylation:1000.00;C17:Carbamidomethylation:1000.00	464000	#N/A	TR6913|c96_g4_i1 len=503 path=[13951:0-34 14953:35-63 14908:64-178 13509:179-202 14851:203-246 15040:247-252 15026:253-264 15002:265-268 14640:269-301 14968:302-320 14927:321-344 14877:345-383 15069:384-392 15084:393-397 15037:398-404 15019:405-409 14719.:TR6913|c96_g4_i12 len=439 path=[14368:0-34 14953:35-63 14908:64-178 13509:179-202 14851:203-246 15040:247-252 15026:253-264 15002:265-268 14640…	TR6913|c96_g4_i1|m.5190 TR6913|c96_g4_i1|g.5190 type:complete len:139 gc:universal TR6913|c96_g4_i1:41-457(+):TR6913|c96_g4_i13|m.5202 TR6913|c96_g4_i13|g.5202 type:complete len:139 gc:universal TR6913|c96_g4_i13:41-457(+)	ORF_Azemiops_Trinity_name_transcriptome_TR6913|c96_g4_i1_frame2:ORF_Azemiops_Trinity_name_transcriptome_TR6913|c96_g4_i13_frame2
AIVC(+57.02)GGGTSC(+57.02)ENQIC(+57.02)EC(+57.02)DK	70.9	2156.86	19	5.4	1079.44	29.99	1150000	1	11217	AZP-2mkl.raw	2	TR6913|c96_g4_i1 len=503 path=[13951:0-34 14953:35-63 14908:64-178 13509:179-202 14851:203-246 15040:247-252 15026:253-264 15002:265-268 14640:269-301 14968:302-320 14927:321-344 14877:345-383 15069:384-392 15084:393-397 15037:398-404 15019:405-409 14719.:TR6913|c96_g4_i12 len=439 path=[14368:0-34 14953:35-63 14908:64-178 13509:179-202 14851:203-246 15040:247-252 15026:253-264 15002:265-268 14640…	Carbamidomethylation	C4:Carbamidomethylation:1000.00;C10:Carbamidomethylation:1000.00;C15:Carbamidomethylation:1000.00;C17:Carbamidomethylation:1000.00	2580000	#N/A	TR6913|c96_g4_i1 len=503 path=[13951:0-34 14953:35-63 14908:64-178 13509:179-202 14851:203-246 15040:247-252 15026:253-264 15002:265-268 14640:269-301 14968:302-320 14927:321-344 14877:345-383 15069:384-392 15084:393-397 15037:398-404 15019:405-409 14719.:TR6913|c96_g4_i12 len=439 path=[14368:0-34 14953:35-63 14908:64-178 13509:179-202 14851:203-246 15040:247-252 15026:253-264 15002:265-268 14640…	TR6913|c96_g4_i1|m.5190 TR6913|c96_g4_i1|g.5190 type:complete len:139 gc:universal TR6913|c96_g4_i1:41-457(+):TR6913|c96_g4_i13|m.5202 TR6913|c96_g4_i13|g.5202 type:complete len:139 gc:universal TR6913|c96_g4_i13:41-457(+)	ORF_Azemiops_Trinity_name_transcriptome_TR6913|c96_g4_i1_frame2:ORF_Azemiops_Trinity_name_transcriptome_TR6913|c96_g4_i13_frame2
AIVC(+57.02)GVGTFC(+57.02)EM(+15.99)QTC(+57.02)EC(+57.02)DK	60.29	2279.9	19	5.7	1140.96	44.48	197000	1	18103	AZP-2mkl.raw	2	TR6913|c96_g4_i4 len=502 path=[13842:0-34 15050:35-63 15044:64-64 15035:65-88 15060:89-90 15076:91-93 15087:94-104 14757:105-131 14657:132-239 13531:240-263 14937:264-291 13785:292-315 14888:316-383 15069:384-392 15084:393-397 14961:398-451 15073:452-468.	Carbamidomethylation; Oxidation (M)	C4:Carbamidomethylation:1000.00;C10:Carbamidomethylation:1000.00;M12:Oxidation (M):1000.00;C15:Carbamidomethylation:1000.00;C17:Carbamidomethylation:1000.00	1140000	#N/A	TR6913|c96_g4_i4 len=502 path=[13842:0-34 15050:35-63 15044:64-64 15035:65-88 15060:89-90 15076:91-93 15087:94-104 14757:105-131 14657:132-239 13531:240-263 14937:264-291 13785:292-315 14888:316-383 15069:384-392 15084:393-397 14961:398-451 15073:452-468.	TR6913|c96_g4_i4|m.5192 TR6913|c96_g4_i4|g.5192 type:complete len:139 gc:universal TR6913|c96_g4_i4:41-457(+)	ORF_Azemiops_Trinity_name_transcriptome_TR6913|c96_g4_i4_frame2
AKGC(+57.02)FGLPLDRIGSTSGLGC(+57.02)	59.47	2065.01	20	0.6	1033.51	58.58	73300	1	24180	AZP-2mkl.raw	1	TR4845|c0_g2_i1 len=1069 path=[2351:0-357 2358:358-559 2357:560-1031 2356:1032-1068] [-1 2351 2358 2357 2356 -2]	Carbamidomethylation	C4:Carbamidomethylation:1000.00;C20:Carbamidomethylation:1000.00	73300	#N/A	TR4845|c0_g2_i1 len=1069 path=[2351:0-357 2358:358-559 2357:560-1031 2356:1032-1068] [-1 2351 2358 2357 2356 -2]	#N/A	ORF_Azemiops_Trinity_name_transcriptome_TR4845|c0_g2_i1_frame2:ORF_Azemiops_Trinity_name_transcriptome_TR4845|c0_g1_i1_frame2
AKGEC(+57.02)DVAESC(+57.02)TGR	61.95	1538.65	14	1.6	770.331	15.66	604000	1	3798	AZP-2mkl.raw	1	TR6917|c2_g1_i3 len=1665 path=[12825:0-739 13198:740-788 13022:789-812 13154:813-889 13314:890-909 13263:910-928 13232:929-970 13313:971-971 13260:972-1003 13231:1004-1032 13192:1033-1056 13092:1057-1072 13145:1073-1096 13279:1097-1125 13187:1126-1178 13.:TR6917|c2_g1_i2 len=1661 path=[12688:0-739 13264:740-864 13155:865-966 13313:967-967 13260:968-999 13231:1000-1028 13192:1029-1052 13092:1053-1…	Carbamidomethylation	C5:Carbamidomethylation:1000.00;C11:Carbamidomethylation:1000.00	604000	#N/A	TR6917|c2_g1_i3 len=1665 path=[12825:0-739 13198:740-788 13022:789-812 13154:813-889 13314:890-909 13263:910-928 13232:929-970 13313:971-971 13260:972-1003 13231:1004-1032 13192:1033-1056 13092:1057-1072 13145:1073-1096 13279:1097-1125 13187:1126-1178 13.:TR6917|c2_g1_i2 len=1661 path=[12688:0-739 13264:740-864 13155:865-966 13313:967-967 13260:968-999 13231:1000-1028 13192:1029-1052 13092:1053-1…	TR6917|c2_g1_i3|m.5219 TR6917|c2_g1_i3|g.5219 type:5prime_partial len:188 gc:universal TR6917|c2_g1_i3:1663-1100(-):TR6917|c2_g1_i2|m.5217 TR6917|c2_g1_i2|g.5217 type:5prime_partial len:188 gc:universal TR6917|c2_g1_i2:1659-1096(-)	ORF_Azemiops_Trinity_name_transcriptome_TR6917|c2_g1_i3_frame6:ORF_Azemiops_Trinity_name_transcriptome_TR6917|c2_g1_i2_frame6
AKKVTVTYQ(+.98)TPANDLSLVTADYVIVC(+57.02)TTSRATR	42.44	3642.89	33	4.2	911.734	62.56	718000	1	25838	AZP-2mkl.raw	1	TR4770|c0_g1_i1 len=2851 path=[6067:0-607 6068:608-631 6074:632-1605 6059:1606-1629 6079:1630-2433 6077:2434-2481 6073:2482-2630 6064:2631-2654 6075:2655-2675 6072:2676-2699 6057:2700-2850] [-1 6067 6068 6074 6059 6079 6077 6073 6064 6075 6072 .	Deamidation (NQ); Carbamidomethylation	Q9:Deamidation (NQ):61.69;C26:Carbamidomethylation:1000.00	718000	#N/A	TR4770|c0_g1_i1 len=2851 path=[6067:0-607 6068:608-631 6074:632-1605 6059:1606-1629 6079:1630-2433 6077:2434-2481 6073:2482-2630 6064:2631-2654 6075:2655-2675 6072:2676-2699 6057:2700-2850] [-1 6067 6068 6074 6059 6079 6077 6073 6064 6075 6072 .	TR4770|c0_g1_i1|m.3219 TR4770|c0_g1_i1|g.3219 type:complete len:517 gc:universal TR4770|c0_g1_i1:2730-1180(-)	#N/A
AKKVTVTYQTPAN(+.98)DLSLVTADYVIVC(+57.02)TTSR	47.03	3314.71	30	5.5	1105.92	65.86	423000	1	27204	AZP-2mkl.raw	1	TR4770|c0_g1_i1 len=2851 path=[6067:0-607 6068:608-631 6074:632-1605 6059:1606-1629 6079:1630-2433 6077:2434-2481 6073:2482-2630 6064:2631-2654 6075:2655-2675 6072:2676-2699 6057:2700-2850] [-1 6067 6068 6074 6059 6079 6077 6073 6064 6075 6072 .	Deamidation (NQ); Carbamidomethylation	N13:Deamidation (NQ):16.51;C26:Carbamidomethylation:1000.00	423000	#N/A	TR4770|c0_g1_i1 len=2851 path=[6067:0-607 6068:608-631 6074:632-1605 6059:1606-1629 6079:1630-2433 6077:2434-2481 6073:2482-2630 6064:2631-2654 6075:2655-2675 6072:2676-2699 6057:2700-2850] [-1 6067 6068 6074 6059 6079 6077 6073 6064 6075 6072 .	TR4770|c0_g1_i1|m.3219 TR4770|c0_g1_i1|g.3219 type:complete len:517 gc:universal TR4770|c0_g1_i1:2730-1180(-)	#N/A
ALC(+57.02)FR	25.57	665.332	5	-0.7	333.673	22.41	16900000	1	7425	AZP-2mkl.raw	1		Carbamidomethylation	C3:Carbamidomethylation:1000.00	16900000	0		#N/A	#N/A
ALDFKEC(+57.02)GDIVIN	41.77	1492.72	13	5.1	747.373	56.36	94000	1	23256	AZP-2mkl.raw	1	TR4770|c0_g1_i1 len=2851 path=[6067:0-607 6068:608-631 6074:632-1605 6059:1606-1629 6079:1630-2433 6077:2434-2481 6073:2482-2630 6064:2631-2654 6075:2655-2675 6072:2676-2699 6057:2700-2850] [-1 6067 6068 6074 6059 6079 6077 6073 6064 6075 6072 .	Carbamidomethylation	C7:Carbamidomethylation:1000.00	94000	#N/A	TR4770|c0_g1_i1 len=2851 path=[6067:0-607 6068:608-631 6074:632-1605 6059:1606-1629 6079:1630-2433 6077:2434-2481 6073:2482-2630 6064:2631-2654 6075:2655-2675 6072:2676-2699 6057:2700-2850] [-1 6067 6068 6074 6059 6079 6077 6073 6064 6075 6072 .	TR4770|c0_g1_i1|m.3219 TR4770|c0_g1_i1|g.3219 type:complete len:517 gc:universal TR4770|c0_g1_i1:2730-1180(-)	ORF_Azemiops_Trinity_name_transcriptome_TR4770|c0_g1_i1_frame5
ALTKEGNQASWR	48.1	1359.69	12	0.6	454.237	20.29	2420000	1	6241	AZP-2mkl.raw	1	TR5664|c0_g1_i1 len=1103 path=[2211:0-1102] [-1 2211 -2]			2420000	Q2XXL6|NGFV1_AZEFE	TR5664|c0_g1_i1 len=1103 path=[2211:0-1102] [-1 2211 -2]	TR5664|c0_g1_i1|m.4375 TR5664|c0_g1_i1|g.4375 type:5prime_partial len:303 gc:universal TR5664|c0_g1_i1:1103-195(-)	ORF_Azemiops_Trinity_name_transcriptome_TR5664|c0_g1_i1_frame4
APEGRIFF	41.75	935.486	8	1.1	468.751	45.6	4880000	1	18605	AZP-2mkl.raw	1	TR4770|c0_g1_i1 len=2851 path=[6067:0-607 6068:608-631 6074:632-1605 6059:1606-1629 6079:1630-2433 6077:2434-2481 6073:2482-2630 6064:2631-2654 6075:2655-2675 6072:2676-2699 6057:2700-2850] [-1 6067 6068 6074 6059 6079 6077 6073 6064 6075 6072 .			4880000	#N/A	TR4770|c0_g1_i1 len=2851 path=[6067:0-607 6068:608-631 6074:632-1605 6059:1606-1629 6079:1630-2433 6077:2434-2481 6073:2482-2630 6064:2631-2654 6075:2655-2675 6072:2676-2699 6057:2700-2850] [-1 6067 6068 6074 6059 6079 6077 6073 6064 6075 6072 .	TR4770|c0_g1_i1|m.3219 TR4770|c0_g1_i1|g.3219 type:complete len:517 gc:universal TR4770|c0_g1_i1:2730-1180(-)	ORF_Azemiops_Trinity_name_transcriptome_TR4770|c0_g1_i1_frame5
AQC(+57.02)GDGEC(+57.02)C(+57.02)DQC(+57.02)RFR	59.97	1917.7	15	1	959.857	18.98	348000	1	5566	AZP-2mkl.raw	4	TR6917|c2_g1_i3 len=1665 path=[12825:0-739 13198:740-788 13022:789-812 13154:813-889 13314:890-909 13263:910-928 13232:929-970 13313:971-971 13260:972-1003 13231:1004-1032 13192:1033-1056 13092:1057-1072 13145:1073-1096 13279:1097-1125 13187:1126-1178 13.:TR6917|c2_g1_i1 len=1658 path=[12688:0-739 13264:740-864 13155:865-966 13313:967-967 13260:968-999 13231:1000-1028 13192:1029-1052 13092:1053-1…	Carbamidomethylation	C3:Carbamidomethylation:1000.00;C8:Carbamidomethylation:1000.00;C9:Carbamidomethylation:1000.00;C12:Carbamidomethylation:1000.00	13900000	#N/A	TR6917|c2_g1_i3 len=1665 path=[12825:0-739 13198:740-788 13022:789-812 13154:813-889 13314:890-909 13263:910-928 13232:929-970 13313:971-971 13260:972-1003 13231:1004-1032 13192:1033-1056 13092:1057-1072 13145:1073-1096 13279:1097-1125 13187:1126-1178 13.:TR6917|c2_g1_i1 len=1658 path=[12688:0-739 13264:740-864 13155:865-966 13313:967-967 13260:968-999 13231:1000-1028 13192:1029-1052 13092:1053-1…	TR6917|c2_g1_i3|m.5219 TR6917|c2_g1_i3|g.5219 type:5prime_partial len:188 gc:universal TR6917|c2_g1_i3:1663-1100(-):TR6917|c2_g1_i1|m.5215 TR6917|c2_g1_i1|g.5215 type:5prime_partial len:187 gc:universal TR6917|c2_g1_i1:1656-1096(-):TR6917|c2_g1_i2|m.5217 TR6917|c2_g1_i2|g.5217 type:5prime_partial len:188 gc:universal TR6917|c2_g1_i2:1659-1096(-)	ORF_Azemiops_Trinity_name_transcriptome_TR6917|c2_g1_i3_frame6:ORF_Azemiops_Trinity_name_transcriptome_TR6917|c2_g1_i1_frame6:ORF_Azemiops_Trinity_name_transcriptome_TR6917|c2_g1_i2_frame6
ASN(+.98)M(+15.99)LKM(+15.99)EWYPEAAANAERWAFR	30.69	2774.26	23	-0.7	694.571	64.83		1	26778	AZP-2mkl.raw	1	TR6925|c0_g1_i1 len=1429 path=[1419:0-1428] [-1 1419 -2]	Deamidation (NQ); Oxidation (M)	N3:Deamidation (NQ):67.11;M4:Oxidation (M):1000.00;M7:Oxidation (M):1000.00		#N/A	TR6925|c0_g1_i1 len=1429 path=[1419:0-1428] [-1 1419 -2]	TR6925|c0_g1_i1|m.5242 TR6925|c0_g1_i1|g.5242 type:5prime_partial len:278 gc:universal TR6925|c0_g1_i1:2-835(+)	#N/A
ASNM(+15.99)LKM(+15.99)EWYPEAAANAER	36.58	2212.99	19	3.8	738.673	38.06	1820000	1	15115	AZP-2mkl.raw	1	TR6925|c0_g1_i1 len=1429 path=[1419:0-1428] [-1 1419 -2]	Oxidation (M)	M4:Oxidation (M):1000.00;M7:Oxidation (M):1000.00	1820000	Q8JI40|CRVP_GLOBL:B7FDI1|CRVP_VIPBE:Q7ZTA0|CRVP_AGKPI:Q7ZT99|CRVP_CROAT:P79845|CRVP_PROMU:Q8JI39|CRVP_PROFL	TR6925|c0_g1_i1 len=1429 path=[1419:0-1428] [-1 1419 -2]	TR6925|c0_g1_i1|m.5242 TR6925|c0_g1_i1|g.5242 type:5prime_partial len:278 gc:universal TR6925|c0_g1_i1:2-835(+)	ORF_Azemiops_Trinity_name_transcriptome_TR6925|c0_g1_i1_frame2
ASNM(+15.99)LKM(+15.99)EWYPEAAANAERWAFR	44.88	2773.27	23	-1.9	694.324	58.1	25900000	1	23982	AZP-2mkl.raw	2	TR6925|c0_g1_i1 len=1429 path=[1419:0-1428] [-1 1419 -2]	Oxidation (M)	M4:Oxidation (M):1000.00;M7:Oxidation (M):1000.00	25900000	B7FDI1|CRVP_VIPBE	TR6925|c0_g1_i1 len=1429 path=[1419:0-1428] [-1 1419 -2]	TR6925|c0_g1_i1|m.5242 TR6925|c0_g1_i1|g.5242 type:5prime_partial len:278 gc:universal TR6925|c0_g1_i1:2-835(+)	ORF_Azemiops_Trinity_name_transcriptome_TR6925|c0_g1_i1_frame2
ASNM(+15.99)LKMEWYPEAAANAERWAFR	30.83	2757.28	23	9.3	690.333	64.5	1290000	1	26643	AZP-2mkl.raw	2	TR6925|c0_g1_i1 len=1429 path=[1419:0-1428] [-1 1419 -2]	Oxidation (M)	M4:Oxidation (M):7.77	1410000	B7FDI1|CRVP_VIPBE	TR6925|c0_g1_i1 len=1429 path=[1419:0-1428] [-1 1419 -2]	TR6925|c0_g1_i1|m.5242 TR6925|c0_g1_i1|g.5242 type:5prime_partial len:278 gc:universal TR6925|c0_g1_i1:2-835(+)	ORF_Azemiops_Trinity_name_transcriptome_TR6925|c0_g1_i1_frame2
ATDRC(+57.02)C(+57.02)FEHDC(+57.02)C(+57.02)YGKL	68.16	2090.81	16	6.4	1046.42	26.26	354000	1	9416	AZP-2mkl.raw	1	TR6913|c96_g4_i4 len=502 path=[13842:0-34 15050:35-63 15044:64-64 15035:65-88 15060:89-90 15076:91-93 15087:94-104 14757:105-131 14657:132-239 13531:240-263 14937:264-291 13785:292-315 14888:316-383 15069:384-392 15084:393-397 14961:398-451 15073:452-468.	Carbamidomethylation	C5:Carbamidomethylation:1000.00;C6:Carbamidomethylation:1000.00;C11:Carbamidomethylation:1000.00;C12:Carbamidomethylation:1000.00	354000	#N/A	TR6913|c96_g4_i4 len=502 path=[13842:0-34 15050:35-63 15044:64-64 15035:65-88 15060:89-90 15076:91-93 15087:94-104 14757:105-131 14657:132-239 13531:240-263 14937:264-291 13785:292-315 14888:316-383 15069:384-392 15084:393-397 14961:398-451 15073:452-468.	TR6913|c96_g4_i4|m.5192 TR6913|c96_g4_i4|g.5192 type:complete len:139 gc:universal TR6913|c96_g4_i4:41-457(+)	ORF_Azemiops_Trinity_name_transcriptome_TR6913|c96_g4_i4_frame2
ATGLYPESHGIIGNSM(+15.99)YDPVFD	39.51	2398.08	22	-3.2	1200.04	68.88	57300	1	28443	AZP-2mkl.raw	1	TR14748|c0_g1_i2 len=3245 path=[6830:0-44 6831:45-65 6835:66-484 6811:485-508 6837:509-568 6818:569-592 6834:593-751 6826:752-775 6839:776-1854 6833:1855-1959 6814:1960-3244] [-1 6830 6831 6835 6811 6837 6818 6834 6826 6839 6833 6814 -2]:TR14748|c0_g1_i1 len=3281 path=[6828:0-44 6838:45-101 6835:102-520 6811:521-544 6837:545-604 6818:605-628 6834:629-787 6826:788-811 6839:812-1890 6833:1891-1995 …	Oxidation (M)	M16:Oxidation (M):1000.00	57300	#N/A	TR14748|c0_g1_i2 len=3245 path=[6830:0-44 6831:45-65 6835:66-484 6811:485-508 6837:509-568 6818:569-592 6834:593-751 6826:752-775 6839:776-1854 6833:1855-1959 6814:1960-3244] [-1 6830 6831 6835 6811 6837 6818 6834 6826 6839 6833 6814 -2]:TR14748|c0_g1_i1 len=3281 path=[6828:0-44 6838:45-101 6835:102-520 6811:521-544 6837:545-604 6818:605-628 6834:629-787 6826:788-811 6839:812-1890 6833:1891-1995 …	TR14748|c0_g1_i2|m.10590 TR14748|c0_g1_i2|g.10590 type:5prime_partial len:918 gc:universal TR14748|c0_g1_i2:1-2754(+):TR14748|c0_g1_i1|m.10587 TR14748|c0_g1_i1|g.10587 type:5prime_partial len:930 gc:universal TR14748|c0_g1_i1:1-2790(+)	ORF_Azemiops_Trinity_name_transcriptome_TR14748|c0_g1_i2_frame1:ORF_Azemiops_Trinity_name_transcriptome_TR14748|c0_g1_i1_frame1
AVC(+57.02)EC(+57.02)DKAAAIC(+57.02)F	28	1513.64	13	2.2	757.827	42.69	2580000	1	17266	AZP-2mkl.raw	1	TR6913|c96_g4_i11 len=554 path=[13842:0-34 15050:35-63 15044:64-64 15035:65-88 15060:89-90 15076:91-93 14771:94-114 15011:115-138 14984:139-228 15063:229-239 14660:240-308 14972:309-362 15068:363-378 14736:379-501 15083:502-502 14858:503-526 14787:527-52.:TR6913|c96_g4_i2 len=298 path=[15096:0-24 15063:25-35 14660:36-104 14972:105-158 15068:159-174 14811:175-267 15082:268-269 15093:270-272 14955:…	Carbamidomethylation	C3:Carbamidomethylation:1000.00;C5:Carbamidomethylation:1000.00;C12:Carbamidomethylation:1000.00	2580000	Q6H3C6|PA2AI_TRIST	TR6913|c96_g4_i11 len=554 path=[13842:0-34 15050:35-63 15044:64-64 15035:65-88 15060:89-90 15076:91-93 14771:94-114 15011:115-138 14984:139-228 15063:229-239 14660:240-308 14972:309-362 15068:363-378 14736:379-501 15083:502-502 14858:503-526 14787:527-52.:TR6913|c96_g4_i2 len=298 path=[15096:0-24 15063:25-35 14660:36-104 14972:105-158 15068:159-174 14811:175-267 15082:268-269 15093:270-272 14955:…	TR6913|c96_g4_i11|m.5200 TR6913|c96_g4_i11|g.5200 type:complete len:152 gc:universal TR6913|c96_g4_i11:41-496(+)	ORF_Azemiops_Trinity_name_transcriptome_TR6913|c96_g4_i11_frame2:ORF_Azemiops_Trinity_name_transcriptome_TR6913|c96_g4_i2_frame2
AVC(+57.02)EC(+57.02)DKAAAIC(+57.02)FR	57.07	1669.74	14	2.2	835.878	29.93	3290000	1	11187	AZP-2mkl.raw	2	TR6913|c96_g4_i11 len=554 path=[13842:0-34 15050:35-63 15044:64-64 15035:65-88 15060:89-90 15076:91-93 14771:94-114 15011:115-138 14984:139-228 15063:229-239 14660:240-308 14972:309-362 15068:363-378 14736:379-501 15083:502-502 14858:503-526 14787:527-52.:TR6913|c96_g4_i2 len=298 path=[15096:0-24 15063:25-35 14660:36-104 14972:105-158 15068:159-174 14811:175-267 15082:268-269 15093:270-272 14955:…	Carbamidomethylation	C3:Carbamidomethylation:1000.00;C5:Carbamidomethylation:1000.00;C12:Carbamidomethylation:1000.00	15500000	Q6H3C6|PA2AI_TRIST	TR6913|c96_g4_i11 len=554 path=[13842:0-34 15050:35-63 15044:64-64 15035:65-88 15060:89-90 15076:91-93 14771:94-114 15011:115-138 14984:139-228 15063:229-239 14660:240-308 14972:309-362 15068:363-378 14736:379-501 15083:502-502 14858:503-526 14787:527-52.:TR6913|c96_g4_i2 len=298 path=[15096:0-24 15063:25-35 14660:36-104 14972:105-158 15068:159-174 14811:175-267 15082:268-269 15093:270-272 14955:…	TR6913|c96_g4_i11|m.5200 TR6913|c96_g4_i11|g.5200 type:complete len:152 gc:universal TR6913|c96_g4_i11:41-496(+)	ORF_Azemiops_Trinity_name_transcriptome_TR6913|c96_g4_i11_frame2:ORF_Azemiops_Trinity_name_transcriptome_TR6913|c96_g4_i2_frame2
AYGC(+57.02)YC(+57.02)GAGGHGQP	29.04	1453.55	14	3.1	727.785	21.8	597000	1	7093	AZP-2mkl.raw	1	TR6913|c96_g4_i4 len=502 path=[13842:0-34 15050:35-63 15044:64-64 15035:65-88 15060:89-90 15076:91-93 15087:94-104 14757:105-131 14657:132-239 13531:240-263 14937:264-291 13785:292-315 14888:316-383 15069:384-392 15084:393-397 14961:398-451 15073:452-468.	Carbamidomethylation	C4:Carbamidomethylation:1000.00;C6:Carbamidomethylation:1000.00	597000	#N/A	TR6913|c96_g4_i4 len=502 path=[13842:0-34 15050:35-63 15044:64-64 15035:65-88 15060:89-90 15076:91-93 15087:94-104 14757:105-131 14657:132-239 13531:240-263 14937:264-291 13785:292-315 14888:316-383 15069:384-392 15084:393-397 14961:398-451 15073:452-468.	TR6913|c96_g4_i4|m.5192 TR6913|c96_g4_i4|g.5192 type:complete len:139 gc:universal TR6913|c96_g4_i4:41-457(+)	ORF_Azemiops_Trinity_name_transcriptome_TR6913|c96_g4_i4_frame2
AYGC(+57.02)YC(+57.02)GAGGHGQPR	70.23	1609.65	15	2.4	805.835	18.81	3130000	1	5461	AZP-2mkl.raw	2	TR6913|c96_g4_i4 len=502 path=[13842:0-34 15050:35-63 15044:64-64 15035:65-88 15060:89-90 15076:91-93 15087:94-104 14757:105-131 14657:132-239 13531:240-263 14937:264-291 13785:292-315 14888:316-383 15069:384-392 15084:393-397 14961:398-451 15073:452-468.	Carbamidomethylation	C4:Carbamidomethylation:1000.00;C6:Carbamidomethylation:1000.00	12000000	#N/A	TR6913|c96_g4_i4 len=502 path=[13842:0-34 15050:35-63 15044:64-64 15035:65-88 15060:89-90 15076:91-93 15087:94-104 14757:105-131 14657:132-239 13531:240-263 14937:264-291 13785:292-315 14888:316-383 15069:384-392 15084:393-397 14961:398-451 15073:452-468.	TR6913|c96_g4_i4|m.5192 TR6913|c96_g4_i4|g.5192 type:complete len:139 gc:universal TR6913|c96_g4_i4:41-457(+)	ORF_Azemiops_Trinity_name_transcriptome_TR6913|c96_g4_i4_frame2
AYGC(+57.02)YC(+57.02)GVGGR	41.43	1218.49	11	2.6	610.254	23.96	7680000	1	8247	AZP-2mkl.raw	1	TR6913|c96_g4_i10 len=559 path=[13842:0-34 15050:35-63 15044:64-64 15035:65-88 15060:89-90 14687:91-220 15053:221-239 15048:240-246 15040:247-252 15026:253-264 15002:265-268 14971:269-362 15068:363-378 14811:379-471 15082:472-473 15093:474-476 14955:477-.:TR6913|c96_g4_i8 len=624 path=[13842:0-34 15050:35-63 15044:64-64 15035:65-88 15060:89-90 14687:91-220 15053:221-239 15048:240-246 15040:247-25…	Carbamidomethylation	C4:Carbamidomethylation:1000.00;C6:Carbamidomethylation:1000.00	7680000	#N/A	TR6913|c96_g4_i10 len=559 path=[13842:0-34 15050:35-63 15044:64-64 15035:65-88 15060:89-90 14687:91-220 15053:221-239 15048:240-246 15040:247-252 15026:253-264 15002:265-268 14971:269-362 15068:363-378 14811:379-471 15082:472-473 15093:474-476 14955:477-.:TR6913|c96_g4_i8 len=624 path=[13842:0-34 15050:35-63 15044:64-64 15035:65-88 15060:89-90 14687:91-220 15053:221-239 15048:240-246 15040:247-25…	TR6913|c96_g4_i10|m.5199 TR6913|c96_g4_i10|g.5199 type:complete len:139 gc:universal TR6913|c96_g4_i10:41-457(+):TR6913|c96_g4_i8|m.5196 TR6913|c96_g4_i8|g.5196 type:complete len:137 gc:universal TR6913|c96_g4_i8:41-451(+)	ORF_Azemiops_Trinity_name_transcriptome_TR6913|c96_g4_i10_frame2:ORF_Azemiops_Trinity_name_transcriptome_TR6913|c96_g4_i8_frame2
C(+57.02)(+42.01)C(+57.02)FVHDC(+57.02)C(+57.02)YGKVTGC(+57.02)DPK	32.39	2303.89	18	-0.7	768.97	38.82	617000	1	15495	AZP-2mkl.raw	1	TR6913|c96_g4_i9 len=630 path=[13842:0-34 15050:35-63 15044:64-64 15035:65-88 15060:89-90 15076:91-93 14771:94-114 15011:115-138 14984:139-228 15063:229-239 15078:240-246 15039:247-252 15026:253-264 15002:265-268 14971:269-362 15068:363-378 14811:379-471.	Carbamidomethylation; Acetylation (N-term)	C1:Carbamidomethylation:1000.00;C1:Acetylation (N-term):1000.00;C2:Carbamidomethylation:1000.00;C7:Carbamidomethylation:1000.00;C8:Carbamidomethylation:1000.00;C15:Carbamidomethylation:1000.00	617000	#N/A	TR6913|c96_g4_i9 len=630 path=[13842:0-34 15050:35-63 15044:64-64 15035:65-88 15060:89-90 15076:91-93 14771:94-114 15011:115-138 14984:139-228 15063:229-239 15078:240-246 15039:247-252 15026:253-264 15002:265-268 14971:269-362 15068:363-378 14811:379-471.	TR6913|c96_g4_i9|m.5198 TR6913|c96_g4_i9|g.5198 type:complete len:139 gc:universal TR6913|c96_g4_i9:41-457(+)	ORF_Azemiops_Trinity_name_transcriptome_TR6913|c96_g4_i9_frame2
C(+57.02)(+42.01)C(+57.02)YGKVTGC(+57.02)DPK	53.39	1485.61	12	1.8	743.811	24.96	204000	1	8752	AZP-2mkl.raw	1	TR6913|c96_g4_i9 len=630 path=[13842:0-34 15050:35-63 15044:64-64 15035:65-88 15060:89-90 15076:91-93 14771:94-114 15011:115-138 14984:139-228 15063:229-239 15078:240-246 15039:247-252 15026:253-264 15002:265-268 14971:269-362 15068:363-378 14811:379-471.:TR6913|c96_g4_i10 len=559 path=[13842:0-34 15050:35-63 15044:64-64 15035:65-88 15060:89-90 14687:91-220 15053:221-239 15048:240-246 15040:247-2…	Carbamidomethylation; Acetylation (N-term)	C1:Carbamidomethylation:1000.00;C1:Acetylation (N-term):1000.00;C2:Carbamidomethylation:1000.00;C9:Carbamidomethylation:1000.00	204000	#N/A	TR6913|c96_g4_i9 len=630 path=[13842:0-34 15050:35-63 15044:64-64 15035:65-88 15060:89-90 15076:91-93 14771:94-114 15011:115-138 14984:139-228 15063:229-239 15078:240-246 15039:247-252 15026:253-264 15002:265-268 14971:269-362 15068:363-378 14811:379-471.:TR6913|c96_g4_i10 len=559 path=[13842:0-34 15050:35-63 15044:64-64 15035:65-88 15060:89-90 14687:91-220 15053:221-239 15048:240-246 15040:247-2…	TR6913|c96_g4_i9|m.5198 TR6913|c96_g4_i9|g.5198 type:complete len:139 gc:universal TR6913|c96_g4_i9:41-457(+):TR6913|c96_g4_i10|m.5199 TR6913|c96_g4_i10|g.5199 type:complete len:139 gc:universal TR6913|c96_g4_i10:41-457(+):TR6913|c96_g4_i1|m.5190 TR6913|c96_g4_i1|g.5190 type:complete len:139 gc:universal TR6913|c96_g4_i1:41-457(+):TR6913|c96_g4_i13|m.5202 TR6913|c96_g4_i13|g.5202 type:complete le…	ORF_Azemiops_Trinity_name_transcriptome_TR6913|c96_g4_i9_frame2:ORF_Azemiops_Trinity_name_transcriptome_TR6913|c96_g4_i10_frame2:ORF_Azemiops_Trinity_name_transcriptome_TR6913|c96_g4_i1_frame2:ORF_Azemiops_Trinity_name_transcriptome_TR6913|c96_g4_i13_frame2
C(+57.02)(+42.01)GGC(+57.02)C(+57.02)NDESLTC(+57.02)TPVGK	59.56	1955.75	17	2	978.883	42.73	2070000	1	17283	AZP-2mkl.raw	1	TR1669|c1_g1_i1 len=1334 path=[1335:0-1333] [-1 1335 -2]	Carbamidomethylation; Acetylation (N-term)	C1:Carbamidomethylation:1000.00;C1:Acetylation (N-term):1000.00;C4:Carbamidomethylation:1000.00;C5:Carbamidomethylation:1000.00;C12:Carbamidomethylation:1000.00	2070000	#N/A	TR1669|c1_g1_i1 len=1334 path=[1335:0-1333] [-1 1335 -2]	TR1669|c1_g1_i1|m.1002 TR1669|c1_g1_i1|g.1002 type:complete len:146 gc:universal TR1669|c1_g1_i1:1077-640(-)	ORF_Azemiops_Trinity_name_transcriptome_TR1669|c1_g1_i1_frame6
C(+57.02)(+42.01)GGC(+57.02)C(+57.02)NDESLTC(+57.02)TPVGKR	69.28	2111.85	18	3.7	1056.94	33.31	2240000	1	12839	AZP-2mkl.raw	4	TR1669|c1_g1_i1 len=1334 path=[1335:0-1333] [-1 1335 -2]	Carbamidomethylation; Acetylation (N-term)	C1:Carbamidomethylation:1000.00;C1:Acetylation (N-term):1000.00;C4:Carbamidomethylation:1000.00;C5:Carbamidomethylation:1000.00;C12:Carbamidomethylation:1000.00	4880000	#N/A	TR1669|c1_g1_i1 len=1334 path=[1335:0-1333] [-1 1335 -2]	TR1669|c1_g1_i1|m.1002 TR1669|c1_g1_i1|g.1002 type:complete len:146 gc:universal TR1669|c1_g1_i1:1077-640(-)	ORF_Azemiops_Trinity_name_transcriptome_TR1669|c1_g1_i1_frame6
C(+57.02)C(+57.02)FEHDC(+57.02)C(+57.02)YGKL	54.74	1647.59	12	2.9	824.807	28.76	2230000	1	10646	AZP-2mkl.raw	2	TR6913|c96_g4_i4 len=502 path=[13842:0-34 15050:35-63 15044:64-64 15035:65-88 15060:89-90 15076:91-93 15087:94-104 14757:105-131 14657:132-239 13531:240-263 14937:264-291 13785:292-315 14888:316-383 15069:384-392 15084:393-397 14961:398-451 15073:452-468.	Carbamidomethylation	C1:Carbamidomethylation:1000.00;C2:Carbamidomethylation:1000.00;C7:Carbamidomethylation:1000.00;C8:Carbamidomethylation:1000.00	2460000	C0HJL8|PA2B_BOTNI	TR6913|c96_g4_i4 len=502 path=[13842:0-34 15050:35-63 15044:64-64 15035:65-88 15060:89-90 15076:91-93 15087:94-104 14757:105-131 14657:132-239 13531:240-263 14937:264-291 13785:292-315 14888:316-383 15069:384-392 15084:393-397 14961:398-451 15073:452-468.	TR6913|c96_g4_i4|m.5192 TR6913|c96_g4_i4|g.5192 type:complete len:139 gc:universal TR6913|c96_g4_i4:41-457(+)	ORF_Azemiops_Trinity_name_transcriptome_TR6913|c96_g4_i4_frame2
C(+57.02)C(+57.02)FVHDC(+57.02)C(+57.02)YGKVTGC(+57.02)DPK	55.92	2261.88	18	1	754.967	25.87	896000	1	9211	AZP-2mkl.raw	1	TR6913|c96_g4_i9 len=630 path=[13842:0-34 15050:35-63 15044:64-64 15035:65-88 15060:89-90 15076:91-93 14771:94-114 15011:115-138 14984:139-228 15063:229-239 15078:240-246 15039:247-252 15026:253-264 15002:265-268 14971:269-362 15068:363-378 14811:379-471.	Carbamidomethylation	C1:Carbamidomethylation:1000.00;C2:Carbamidomethylation:1000.00;C7:Carbamidomethylation:1000.00;C8:Carbamidomethylation:1000.00;C15:Carbamidomethylation:1000.00	896000	Q8JIG0|PA2BQ_PROFL:Q6H3C6|PA2AI_TRIST:P84651|PA2A_LACST:O42191|PA2A7_GLOHA:P14418|PA2A_GLOHA:Q7LZQ4|PA2A_GLOUS:P20249|PA2A_GLOBL:Q7SID6|PA2A_DEIAC:C0HJC1|PA2_BOTLA	TR6913|c96_g4_i9 len=630 path=[13842:0-34 15050:35-63 15044:64-64 15035:65-88 15060:89-90 15076:91-93 14771:94-114 15011:115-138 14984:139-228 15063:229-239 15078:240-246 15039:247-252 15026:253-264 15002:265-268 14971:269-362 15068:363-378 14811:379-471.	TR6913|c96_g4_i9|m.5198 TR6913|c96_g4_i9|g.5198 type:complete len:139 gc:universal TR6913|c96_g4_i9:41-457(+)	ORF_Azemiops_Trinity_name_transcriptome_TR6913|c96_g4_i9_frame2
C(+57.02)FGLPLDRIGSTSGLGC(+57.02)	46.43	1808.85	17	3.5	905.438	71.8	3480000	1	29641	AZP-2mkl.raw	1	TR4845|c0_g2_i1 len=1069 path=[2351:0-357 2358:358-559 2357:560-1031 2356:1032-1068] [-1 2351 2358 2357 2356 -2]	Carbamidomethylation	C1:Carbamidomethylation:1000.00;C17:Carbamidomethylation:1000.00	3480000	#N/A	TR4845|c0_g2_i1 len=1069 path=[2351:0-357 2358:358-559 2357:560-1031 2356:1032-1068] [-1 2351 2358 2357 2356 -2]	#N/A	ORF_Azemiops_Trinity_name_transcriptome_TR4845|c0_g2_i1_frame2:ORF_Azemiops_Trinity_name_transcriptome_TR4845|c0_g1_i1_frame2
C(+57.02)GGC(+57.02)C(+57.02)N(+.98)DESLTC(+57.02)TPVGK	60.76	1914.72	17	5.7	958.374	32.62	58900	1	12518	AZP-2mkl.raw	1	TR1669|c1_g1_i1 len=1334 path=[1335:0-1333] [-1 1335 -2]	Carbamidomethylation; Deamidation (NQ)	C1:Carbamidomethylation:1000.00;C4:Carbamidomethylation:1000.00;C5:Carbamidomethylation:1000.00;N6:Deamidation (NQ):1000.00;C12:Carbamidomethylation:1000.00	58900	#N/A	TR1669|c1_g1_i1 len=1334 path=[1335:0-1333] [-1 1335 -2]	TR1669|c1_g1_i1|m.1002 TR1669|c1_g1_i1|g.1002 type:complete len:146 gc:universal TR1669|c1_g1_i1:1077-640(-)	#N/A
C(+57.02)GGC(+57.02)C(+57.02)N(+.98)DESLTC(+57.02)TPVGKRTIGLQ	40.77	2583.12	23	8.5	862.054	40.29	329000	1	16163	AZP-2mkl.raw	1	TR1669|c1_g1_i1 len=1334 path=[1335:0-1333] [-1 1335 -2]	Carbamidomethylation; Deamidation (NQ)	C1:Carbamidomethylation:1000.00;C4:Carbamidomethylation:1000.00;C5:Carbamidomethylation:1000.00;N6:Deamidation (NQ):65.29;C12:Carbamidomethylation:1000.00	329000	#N/A	TR1669|c1_g1_i1 len=1334 path=[1335:0-1333] [-1 1335 -2]	TR1669|c1_g1_i1|m.1002 TR1669|c1_g1_i1|g.1002 type:complete len:146 gc:universal TR1669|c1_g1_i1:1077-640(-)	#N/A
C(+57.02)GGC(+57.02)C(+57.02)NDESLTC(+57.02)TPVGK	72.04	1913.74	17	1.7	957.878	28.39	23800000	1	10460	AZP-2mkl.raw	4	TR1669|c1_g1_i1 len=1334 path=[1335:0-1333] [-1 1335 -2]	Carbamidomethylation	C1:Carbamidomethylation:1000.00;C4:Carbamidomethylation:1000.00;C5:Carbamidomethylation:1000.00;C12:Carbamidomethylation:1000.00	47800000	#N/A	TR1669|c1_g1_i1 len=1334 path=[1335:0-1333] [-1 1335 -2]	TR1669|c1_g1_i1|m.1002 TR1669|c1_g1_i1|g.1002 type:complete len:146 gc:universal TR1669|c1_g1_i1:1077-640(-)	ORF_Azemiops_Trinity_name_transcriptome_TR1669|c1_g1_i1_frame6
C(+57.02)GGC(+57.02)C(+57.02)NDESLTC(+57.02)TPVGKR	72.36	2069.84	18	3	1035.93	23.15	14000000	1	7816	AZP-2mkl.raw	3	TR1669|c1_g1_i1 len=1334 path=[1335:0-1333] [-1 1335 -2]	Carbamidomethylation	C1:Carbamidomethylation:1000.00;C4:Carbamidomethylation:1000.00;C5:Carbamidomethylation:1000.00;C12:Carbamidomethylation:1000.00	111000000	#N/A	TR1669|c1_g1_i1 len=1334 path=[1335:0-1333] [-1 1335 -2]	TR1669|c1_g1_i1|m.1002 TR1669|c1_g1_i1|g.1002 type:complete len:146 gc:universal TR1669|c1_g1_i1:1077-640(-)	ORF_Azemiops_Trinity_name_transcriptome_TR1669|c1_g1_i1_frame6
C(+57.02)PATC(+57.02)FC(+57.02)KNKII	31.41	1510.71	12	-0.3	756.362	28.75	1310000	1	10644	AZP-2mkl.raw	1	TR6925|c0_g1_i1 len=1429 path=[1419:0-1428] [-1 1419 -2]	Carbamidomethylation	C1:Carbamidomethylation:1000.00;C5:Carbamidomethylation:1000.00;C7:Carbamidomethylation:1000.00	1310000	Q8JGT9|CRVP_RHATT	TR6925|c0_g1_i1 len=1429 path=[1419:0-1428] [-1 1419 -2]	TR6925|c0_g1_i1|m.5242 TR6925|c0_g1_i1|g.5242 type:5prime_partial len:278 gc:universal TR6925|c0_g1_i1:2-835(+)	ORF_Azemiops_Trinity_name_transcriptome_TR6925|c0_g1_i1_frame2
C(+57.02)VRPDL	28.1	758.375	6	-2.5	380.194	21.97	1430000	1	7182	AZP-2mkl.raw	1	TR14748|c0_g1_i2 len=3245 path=[6830:0-44 6831:45-65 6835:66-484 6811:485-508 6837:509-568 6818:569-592 6834:593-751 6826:752-775 6839:776-1854 6833:1855-1959 6814:1960-3244] [-1 6830 6831 6835 6811 6837 6818 6834 6826 6839 6833 6814 -2]:TR14748|c0_g1_i1 len=3281 path=[6828:0-44 6838:45-101 6835:102-520 6811:521-544 6837:545-604 6818:605-628 6834:629-787 6826:788-811 6839:812-1890 6833:1891-1995 …	Carbamidomethylation	C1:Carbamidomethylation:1000.00	1430000	#N/A	TR14748|c0_g1_i2 len=3245 path=[6830:0-44 6831:45-65 6835:66-484 6811:485-508 6837:509-568 6818:569-592 6834:593-751 6826:752-775 6839:776-1854 6833:1855-1959 6814:1960-3244] [-1 6830 6831 6835 6811 6837 6818 6834 6826 6839 6833 6814 -2]:TR14748|c0_g1_i1 len=3281 path=[6828:0-44 6838:45-101 6835:102-520 6811:521-544 6837:545-604 6818:605-628 6834:629-787 6826:788-811 6839:812-1890 6833:1891-1995 …	TR14748|c0_g1_i2|m.10590 TR14748|c0_g1_i2|g.10590 type:5prime_partial len:918 gc:universal TR14748|c0_g1_i2:1-2754(+):TR14748|c0_g1_i1|m.10587 TR14748|c0_g1_i1|g.10587 type:5prime_partial len:930 gc:universal TR14748|c0_g1_i1:1-2790(+)	ORF_Azemiops_Trinity_name_transcriptome_TR14748|c0_g1_i2_frame1:ORF_Azemiops_Trinity_name_transcriptome_TR14748|c0_g1_i1_frame1
C(+57.02)VVVLR	32.25	744.432	6	-1.7	373.223	25.42	1290000	1	8983	AZP-2mkl.raw	1	TR1669|c1_g1_i1 len=1334 path=[1335:0-1333] [-1 1335 -2]	Carbamidomethylation	C1:Carbamidomethylation:1000.00	1290000	#N/A	TR1669|c1_g1_i1 len=1334 path=[1335:0-1333] [-1 1335 -2]	TR1669|c1_g1_i1|m.1002 TR1669|c1_g1_i1|g.1002 type:complete len:146 gc:universal TR1669|c1_g1_i1:1077-640(-)	ORF_Azemiops_Trinity_name_transcriptome_TR1669|c1_g1_i1_frame6
C(+57.02)VVVLRC(+57.02)GGC(+57.02)C(+57.02)N(+.98)DESLTC(+57.02)TPVGK	63.83	2641.14	23	8.4	881.395	41.55	80000	1	16748	AZP-2mkl.raw	1	TR1669|c1_g1_i1 len=1334 path=[1335:0-1333] [-1 1335 -2]	Carbamidomethylation; Deamidation (NQ)	C1:Carbamidomethylation:1000.00;C7:Carbamidomethylation:1000.00;C10:Carbamidomethylation:1000.00;C11:Carbamidomethylation:1000.00;N12:Deamidation (NQ):1000.00;C18:Carbamidomethylation:1000.00	80000	#N/A	TR1669|c1_g1_i1 len=1334 path=[1335:0-1333] [-1 1335 -2]	TR1669|c1_g1_i1|m.1002 TR1669|c1_g1_i1|g.1002 type:complete len:146 gc:universal TR1669|c1_g1_i1:1077-640(-)	#N/A
C(+57.02)VVVLRC(+57.02)GGC(+57.02)C(+57.02)NDESLTC(+57.02)TPVGKR	54.86	2796.26	24	-0.4	933.093	35.48		1	13904	AZP-2mkl.raw	2	TR1669|c1_g1_i1 len=1334 path=[1335:0-1333] [-1 1335 -2]	Carbamidomethylation	C1:Carbamidomethylation:1000.00;C7:Carbamidomethylation:1000.00;C10:Carbamidomethylation:1000.00;C11:Carbamidomethylation:1000.00;C18:Carbamidomethylation:1000.00	1440000	#N/A	TR1669|c1_g1_i1 len=1334 path=[1335:0-1333] [-1 1335 -2]	TR1669|c1_g1_i1|m.1002 TR1669|c1_g1_i1|g.1002 type:complete len:146 gc:universal TR1669|c1_g1_i1:1077-640(-)	ORF_Azemiops_Trinity_name_transcriptome_TR1669|c1_g1_i1_frame6
D(+42.01)ESLTC(+57.02)TPVGKR	28.06	1403.67	12	-1.7	702.842	31.68	585000	1	12065	AZP-2mkl.raw	1	TR1669|c1_g1_i1 len=1334 path=[1335:0-1333] [-1 1335 -2]	Acetylation (N-term); Carbamidomethylation	D1:Acetylation (N-term):1000.00;C6:Carbamidomethylation:1000.00	585000	#N/A	TR1669|c1_g1_i1 len=1334 path=[1335:0-1333] [-1 1335 -2]	TR1669|c1_g1_i1|m.1002 TR1669|c1_g1_i1|g.1002 type:complete len:146 gc:universal TR1669|c1_g1_i1:1077-640(-)	ORF_Azemiops_Trinity_name_transcriptome_TR1669|c1_g1_i1_frame6
D(+42.01)IVSPPVC(+57.02)G	31.59	984.459	9	-2.9	493.235	72.58	445000	1	29964	AZP-2mkl.raw	1	TR6917|c2_g2_i4 len=1525 path=[12811:0-162 12812:163-186 13156:187-364 12746:365-388 13101:389-391 13304:392-415 13285:416-454 13315:455-500 13194:501-548 13325:549-553 13316:554-554 13257:555-578 13312:579-580 13311:581-606 13318:607-609 13295:610-628 1.	Acetylation (N-term); Carbamidomethylation	D1:Acetylation (N-term):1000.00;C8:Carbamidomethylation:1000.00	445000	#N/A	TR6917|c2_g2_i4 len=1525 path=[12811:0-162 12812:163-186 13156:187-364 12746:365-388 13101:389-391 13304:392-415 13285:416-454 13315:455-500 13194:501-548 13325:549-553 13316:554-554 13257:555-578 13312:579-580 13311:581-606 13318:607-609 13295:610-628 1.	TR6917|c2_g2_i4|m.5223 TR6917|c2_g2_i4|g.5223 type:3prime_partial len:434 gc:universal TR6917|c2_g2_i4:225-1523(+)	ORF_Azemiops_Trinity_name_transcriptome_TR6917|c2_g2_i4_frame3
D(+42.01)N(+.98)WWPKPPH	31.46	1218.55	9	6.4	610.284	54.85	2040000	1	22615	AZP-2mkl.raw	3	TR4845|c1_g1_i1 len=412 path=[929:0-121 933:122-339 932:340-411] [-1 929 933 932 -2]	Acetylation (N-term); Deamidation (NQ)	D1:Acetylation (N-term):1000.00;N2:Deamidation (NQ):1000.00	8300000	#N/A	TR4845|c1_g1_i1 len=412 path=[929:0-121 933:122-339 932:340-411] [-1 929 933 932 -2]	#N/A	#N/A
D(+42.01)N(+.98)WWPKPPHQGPRPPRPR	36.28	2260.14	18	-2.6	453.034	27.07	886000	1	9798	AZP-2mkl.raw	2	TR4845|c1_g1_i1 len=412 path=[929:0-121 933:122-339 932:340-411] [-1 929 933 932 -2]	Acetylation (N-term); Deamidation (NQ)	D1:Acetylation (N-term):1000.00;N2:Deamidation (NQ):64.00	3160000	#N/A	TR4845|c1_g1_i1 len=412 path=[929:0-121 933:122-339 932:340-411] [-1 929 933 932 -2]	#N/A	#N/A
D(+42.01)N(+.98)WWPKPPHQGPRPPRPRPKP	36.54	2582.34	21	7.8	861.794	28.65	102000	1	10588	AZP-2mkl.raw	6	TR4845|c1_g1_i1 len=412 path=[929:0-121 933:122-339 932:340-411] [-1 929 933 932 -2]	Acetylation (N-term); Deamidation (NQ)	D1:Acetylation (N-term):1000.00;N2:Deamidation (NQ):75.74	11300000	#N/A	TR4845|c1_g1_i1 len=412 path=[929:0-121 933:122-339 932:340-411] [-1 929 933 932 -2]	#N/A	#N/A
D(+42.01)NWWPKPPH	39.64	1217.56	9	-2.4	609.787	56.97	22500000	1	23515	AZP-2mkl.raw	5	TR4845|c1_g1_i1 len=412 path=[929:0-121 933:122-339 932:340-411] [-1 929 933 932 -2]	Acetylation (N-term)	D1:Acetylation (N-term):1000.00	32500000	#N/A	TR4845|c1_g1_i1 len=412 path=[929:0-121 933:122-339 932:340-411] [-1 929 933 932 -2]	#N/A	ORF_Azemiops_Trinity_name_transcriptome_TR4845|c1_g1_i1_frame4
D(+42.01)NWWPKPPHQGPRPPRPR	33.05	2259.16	18	5.1	565.799	33.33	11900000	1	12847	AZP-2mkl.raw	2	TR4845|c1_g1_i1 len=412 path=[929:0-121 933:122-339 932:340-411] [-1 929 933 932 -2]	Acetylation (N-term)	D1:Acetylation (N-term):1000.00	14400000	#N/A	TR4845|c1_g1_i1 len=412 path=[929:0-121 933:122-339 932:340-411] [-1 929 933 932 -2]	#N/A	ORF_Azemiops_Trinity_name_transcriptome_TR4845|c1_g1_i1_frame4
D(+42.01)NWWPKPPHQGPRPPRPRPKP	47.44	2581.36	21	1.2	861.461	29.85	476000	1	11152	AZP-2mkl.raw	5	TR4845|c1_g1_i1 len=412 path=[929:0-121 933:122-339 932:340-411] [-1 929 933 932 -2]	Acetylation (N-term)	D1:Acetylation (N-term):1000.00	5940000	#N/A	TR4845|c1_g1_i1 len=412 path=[929:0-121 933:122-339 932:340-411] [-1 929 933 932 -2]	#N/A	ORF_Azemiops_Trinity_name_transcriptome_TR4845|c1_g1_i1_frame4
DANDRC(+57.02)C(+57.02)FKHNC(+57.02)C(+57.02)YGKVTGC(+57.02)DPK	55.08	2861.16	23	3.3	954.729	20.08	174000	1	6124	AZP-2mkl.raw	2	TR6913|c96_g4_i1 len=503 path=[13951:0-34 14953:35-63 14908:64-178 13509:179-202 14851:203-246 15040:247-252 15026:253-264 15002:265-268 14640:269-301 14968:302-320 14927:321-344 14877:345-383 15069:384-392 15084:393-397 15037:398-404 15019:405-409 14719.:TR6913|c96_g4_i12 len=439 path=[14368:0-34 14953:35-63 14908:64-178 13509:179-202 14851:203-246 15040:247-252 15026:253-264 15002:265-268 14640…	Carbamidomethylation	C6:Carbamidomethylation:1000.00;C7:Carbamidomethylation:1000.00;C12:Carbamidomethylation:1000.00;C13:Carbamidomethylation:1000.00;C20:Carbamidomethylation:1000.00	909000	#N/A	TR6913|c96_g4_i1 len=503 path=[13951:0-34 14953:35-63 14908:64-178 13509:179-202 14851:203-246 15040:247-252 15026:253-264 15002:265-268 14640:269-301 14968:302-320 14927:321-344 14877:345-383 15069:384-392 15084:393-397 15037:398-404 15019:405-409 14719.:TR6913|c96_g4_i12 len=439 path=[14368:0-34 14953:35-63 14908:64-178 13509:179-202 14851:203-246 15040:247-252 15026:253-264 15002:265-268 14640…	TR6913|c96_g4_i1|m.5190 TR6913|c96_g4_i1|g.5190 type:complete len:139 gc:universal TR6913|c96_g4_i1:41-457(+)	ORF_Azemiops_Trinity_name_transcriptome_TR6913|c96_g4_i1_frame2
DANDRC(+57.02)C(+57.02)FKHNC(+57.02)C(+57.02)YGKVTGC(+57.02)DPKTDPYPY	31.77	3597.46	29	9.3	720.506	30.97	5550000	1	11707	AZP-2mkl.raw	1	TR6913|c96_g4_i1 len=503 path=[13951:0-34 14953:35-63 14908:64-178 13509:179-202 14851:203-246 15040:247-252 15026:253-264 15002:265-268 14640:269-301 14968:302-320 14927:321-344 14877:345-383 15069:384-392 15084:393-397 15037:398-404 15019:405-409 14719.:TR6913|c96_g4_i12 len=439 path=[14368:0-34 14953:35-63 14908:64-178 13509:179-202 14851:203-246 15040:247-252 15026:253-264 15002:265-268 14640…	Carbamidomethylation	C6:Carbamidomethylation:1000.00;C7:Carbamidomethylation:1000.00;C12:Carbamidomethylation:1000.00;C13:Carbamidomethylation:1000.00;C20:Carbamidomethylation:1000.00	5550000	#N/A	TR6913|c96_g4_i1 len=503 path=[13951:0-34 14953:35-63 14908:64-178 13509:179-202 14851:203-246 15040:247-252 15026:253-264 15002:265-268 14640:269-301 14968:302-320 14927:321-344 14877:345-383 15069:384-392 15084:393-397 15037:398-404 15019:405-409 14719.:TR6913|c96_g4_i12 len=439 path=[14368:0-34 14953:35-63 14908:64-178 13509:179-202 14851:203-246 15040:247-252 15026:253-264 15002:265-268 14640…	TR6913|c96_g4_i1|m.5190 TR6913|c96_g4_i1|g.5190 type:complete len:139 gc:universal TR6913|c96_g4_i1:41-457(+)	ORF_Azemiops_Trinity_name_transcriptome_TR6913|c96_g4_i1_frame2
DASDRC(+57.02)C(+57.02)FVHDC(+57.02)C(+57.02)YGKVTGC(+57.02)DPK	62.79	2806.1	23	0.6	936.375	28.02		1	10258	AZP-2mkl.raw	2	TR6913|c96_g4_i9 len=630 path=[13842:0-34 15050:35-63 15044:64-64 15035:65-88 15060:89-90 15076:91-93 14771:94-114 15011:115-138 14984:139-228 15063:229-239 15078:240-246 15039:247-252 15026:253-264 15002:265-268 14971:269-362 15068:363-378 14811:379-471.	Carbamidomethylation	C6:Carbamidomethylation:1000.00;C7:Carbamidomethylation:1000.00;C12:Carbamidomethylation:1000.00;C13:Carbamidomethylation:1000.00;C20:Carbamidomethylation:1000.00	1780000	P20249|PA2A_GLOBL	TR6913|c96_g4_i9 len=630 path=[13842:0-34 15050:35-63 15044:64-64 15035:65-88 15060:89-90 15076:91-93 14771:94-114 15011:115-138 14984:139-228 15063:229-239 15078:240-246 15039:247-252 15026:253-264 15002:265-268 14971:269-362 15068:363-378 14811:379-471.	TR6913|c96_g4_i9|m.5198 TR6913|c96_g4_i9|g.5198 type:complete len:139 gc:universal TR6913|c96_g4_i9:41-457(+)	ORF_Azemiops_Trinity_name_transcriptome_TR6913|c96_g4_i9_frame2
DASDRC(+57.02)C(+57.02)FVHDC(+57.02)C(+57.02)YGKVTGC(+57.02)DPKM(+15.99)DS	36.28	3155.2	26	3.1	789.809	29.96		1	11204	AZP-2mkl.raw	1	TR6913|c96_g4_i9 len=630 path=[13842:0-34 15050:35-63 15044:64-64 15035:65-88 15060:89-90 15076:91-93 14771:94-114 15011:115-138 14984:139-228 15063:229-239 15078:240-246 15039:247-252 15026:253-264 15002:265-268 14971:269-362 15068:363-378 14811:379-471.	Carbamidomethylation; Oxidation (M)	C6:Carbamidomethylation:1000.00;C7:Carbamidomethylation:1000.00;C12:Carbamidomethylation:1000.00;C13:Carbamidomethylation:1000.00;C20:Carbamidomethylation:1000.00;M24:Oxidation (M):1000.00		#N/A	TR6913|c96_g4_i9 len=630 path=[13842:0-34 15050:35-63 15044:64-64 15035:65-88 15060:89-90 15076:91-93 14771:94-114 15011:115-138 14984:139-228 15063:229-239 15078:240-246 15039:247-252 15026:253-264 15002:265-268 14971:269-362 15068:363-378 14811:379-471.	TR6913|c96_g4_i9|m.5198 TR6913|c96_g4_i9|g.5198 type:complete len:139 gc:universal TR6913|c96_g4_i9:41-457(+)	ORF_Azemiops_Trinity_name_transcriptome_TR6913|c96_g4_i9_frame2
DATDRC(+57.02)C(+57.02)FEHDC(+57.02)C(+57.02)YGK	49.48	2092.75	16	-2.3	698.589	22.14	643000	1	7278	AZP-2mkl.raw	1	TR6913|c96_g4_i4 len=502 path=[13842:0-34 15050:35-63 15044:64-64 15035:65-88 15060:89-90 15076:91-93 15087:94-104 14757:105-131 14657:132-239 13531:240-263 14937:264-291 13785:292-315 14888:316-383 15069:384-392 15084:393-397 14961:398-451 15073:452-468.	Carbamidomethylation	C6:Carbamidomethylation:1000.00;C7:Carbamidomethylation:1000.00;C12:Carbamidomethylation:1000.00;C13:Carbamidomethylation:1000.00	643000	C0HJL8|PA2B_BOTNI	TR6913|c96_g4_i4 len=502 path=[13842:0-34 15050:35-63 15044:64-64 15035:65-88 15060:89-90 15076:91-93 15087:94-104 14757:105-131 14657:132-239 13531:240-263 14937:264-291 13785:292-315 14888:316-383 15069:384-392 15084:393-397 14961:398-451 15073:452-468.	TR6913|c96_g4_i4|m.5192 TR6913|c96_g4_i4|g.5192 type:complete len:139 gc:universal TR6913|c96_g4_i4:41-457(+)	ORF_Azemiops_Trinity_name_transcriptome_TR6913|c96_g4_i4_frame2
DATDRC(+57.02)C(+57.02)FEHDC(+57.02)C(+57.02)YGKL	73.43	2205.83	17	7.5	1103.93	33.27	1240000	1	12813	AZP-2mkl.raw	12	TR6913|c96_g4_i4 len=502 path=[13842:0-34 15050:35-63 15044:64-64 15035:65-88 15060:89-90 15076:91-93 15087:94-104 14757:105-131 14657:132-239 13531:240-263 14937:264-291 13785:292-315 14888:316-383 15069:384-392 15084:393-397 14961:398-451 15073:452-468.	Carbamidomethylation	C6:Carbamidomethylation:1000.00;C7:Carbamidomethylation:1000.00;C12:Carbamidomethylation:1000.00;C13:Carbamidomethylation:1000.00	117000000	C0HJL8|PA2B_BOTNI	TR6913|c96_g4_i4 len=502 path=[13842:0-34 15050:35-63 15044:64-64 15035:65-88 15060:89-90 15076:91-93 15087:94-104 14757:105-131 14657:132-239 13531:240-263 14937:264-291 13785:292-315 14888:316-383 15069:384-392 15084:393-397 14961:398-451 15073:452-468.	TR6913|c96_g4_i4|m.5192 TR6913|c96_g4_i4|g.5192 type:complete len:139 gc:universal TR6913|c96_g4_i4:41-457(+)	ORF_Azemiops_Trinity_name_transcriptome_TR6913|c96_g4_i4_frame2
DATDRC(+57.02)C(+57.02)FEHDC(+57.02)C(+57.02)YGKLKGC(+57.02)NPK	62.16	2890.17	23	-0.7	723.55	22.54	945000	1	7495	AZP-2mkl.raw	1	TR6913|c96_g4_i4 len=502 path=[13842:0-34 15050:35-63 15044:64-64 15035:65-88 15060:89-90 15076:91-93 15087:94-104 14757:105-131 14657:132-239 13531:240-263 14937:264-291 13785:292-315 14888:316-383 15069:384-392 15084:393-397 14961:398-451 15073:452-468.	Carbamidomethylation	C6:Carbamidomethylation:1000.00;C7:Carbamidomethylation:1000.00;C12:Carbamidomethylation:1000.00;C13:Carbamidomethylation:1000.00;C20:Carbamidomethylation:1000.00	945000	#N/A	TR6913|c96_g4_i4 len=502 path=[13842:0-34 15050:35-63 15044:64-64 15035:65-88 15060:89-90 15076:91-93 15087:94-104 14757:105-131 14657:132-239 13531:240-263 14937:264-291 13785:292-315 14888:316-383 15069:384-392 15084:393-397 14961:398-451 15073:452-468.	TR6913|c96_g4_i4|m.5192 TR6913|c96_g4_i4|g.5192 type:complete len:139 gc:universal TR6913|c96_g4_i4:41-457(+)	ORF_Azemiops_Trinity_name_transcriptome_TR6913|c96_g4_i4_frame2
DATDRC(+57.02)C(+57.02)FEHDC(+57.02)C(+57.02)YGKLKGC(+57.02)NPKSDIY	63.48	3368.38	27	-0.1	1123.8	32.22		1	12328	AZP-2mkl.raw	1	TR6913|c96_g4_i4 len=502 path=[13842:0-34 15050:35-63 15044:64-64 15035:65-88 15060:89-90 15076:91-93 15087:94-104 14757:105-131 14657:132-239 13531:240-263 14937:264-291 13785:292-315 14888:316-383 15069:384-392 15084:393-397 14961:398-451 15073:452-468.	Carbamidomethylation	C6:Carbamidomethylation:1000.00;C7:Carbamidomethylation:1000.00;C12:Carbamidomethylation:1000.00;C13:Carbamidomethylation:1000.00;C20:Carbamidomethylation:1000.00		#N/A	TR6913|c96_g4_i4 len=502 path=[13842:0-34 15050:35-63 15044:64-64 15035:65-88 15060:89-90 15076:91-93 15087:94-104 14757:105-131 14657:132-239 13531:240-263 14937:264-291 13785:292-315 14888:316-383 15069:384-392 15084:393-397 14961:398-451 15073:452-468.	TR6913|c96_g4_i4|m.5192 TR6913|c96_g4_i4|g.5192 type:complete len:139 gc:universal TR6913|c96_g4_i4:41-457(+)	ORF_Azemiops_Trinity_name_transcriptome_TR6913|c96_g4_i4_frame2
DATDRC(+57.02)C(+57.02)FEHN(+.98)C(+57.02)C(+57.02)YGKVTGC(+57.02)DPEIDHY	28.85	3379.27	27	6.1	845.831	38.6	506000	1	15387	AZP-2mkl.raw	1	TR6913|c96_g4_i8 len=624 path=[13842:0-34 15050:35-63 15044:64-64 15035:65-88 15060:89-90 14687:91-220 15053:221-239 15048:240-246 15040:247-252 15026:253-264 14642:265-317 14883:318-359 14738:360-383 14812:384-404 15019:405-409 14994:410-438 14957:439-4.	Carbamidomethylation; Deamidation (NQ)	C6:Carbamidomethylation:1000.00;C7:Carbamidomethylation:1000.00;N11:Deamidation (NQ):1000.00;C12:Carbamidomethylation:1000.00;C13:Carbamidomethylation:1000.00;C20:Carbamidomethylation:1000.00	506000	#N/A	TR6913|c96_g4_i8 len=624 path=[13842:0-34 15050:35-63 15044:64-64 15035:65-88 15060:89-90 14687:91-220 15053:221-239 15048:240-246 15040:247-252 15026:253-264 14642:265-317 14883:318-359 14738:360-383 14812:384-404 15019:405-409 14994:410-438 14957:439-4.	TR6913|c96_g4_i8|m.5196 TR6913|c96_g4_i8|g.5196 type:complete len:137 gc:universal TR6913|c96_g4_i8:41-451(+):TR6913|c96_g4_i14|m.5203 TR6913|c96_g4_i14|g.5203 type:complete len:139 gc:universal TR6913|c96_g4_i14:41-457(+)	#N/A
DC(+57.02)C(+57.02)YGKL	32.8	914.363	7	1.4	458.189	25.54	5930000	1	9038	AZP-2mkl.raw	1	TR6913|c96_g4_i4 len=502 path=[13842:0-34 15050:35-63 15044:64-64 15035:65-88 15060:89-90 15076:91-93 15087:94-104 14757:105-131 14657:132-239 13531:240-263 14937:264-291 13785:292-315 14888:316-383 15069:384-392 15084:393-397 14961:398-451 15073:452-468.	Carbamidomethylation	C2:Carbamidomethylation:1000.00;C3:Carbamidomethylation:1000.00	5930000	#N/A	TR6913|c96_g4_i4 len=502 path=[13842:0-34 15050:35-63 15044:64-64 15035:65-88 15060:89-90 15076:91-93 15087:94-104 14757:105-131 14657:132-239 13531:240-263 14937:264-291 13785:292-315 14888:316-383 15069:384-392 15084:393-397 14961:398-451 15073:452-468.	TR6913|c96_g4_i4|m.5192 TR6913|c96_g4_i4|g.5192 type:complete len:139 gc:universal TR6913|c96_g4_i4:41-457(+)	ORF_Azemiops_Trinity_name_transcriptome_TR6913|c96_g4_i4_frame2
DDRNPLEEC(+57.02)F	29.6	1293.53	10	-8	647.767	55.13	2230000	1	22736	AZP-2mkl.raw	1	TR4770|c0_g1_i1 len=2851 path=[6067:0-607 6068:608-631 6074:632-1605 6059:1606-1629 6079:1630-2433 6077:2434-2481 6073:2482-2630 6064:2631-2654 6075:2655-2675 6072:2676-2699 6057:2700-2850] [-1 6067 6068 6074 6059 6079 6077 6073 6064 6075 6072 .	Carbamidomethylation	C9:Carbamidomethylation:1000.00	2230000	#N/A	TR4770|c0_g1_i1 len=2851 path=[6067:0-607 6068:608-631 6074:632-1605 6059:1606-1629 6079:1630-2433 6077:2434-2481 6073:2482-2630 6064:2631-2654 6075:2655-2675 6072:2676-2699 6057:2700-2850] [-1 6067 6068 6074 6059 6079 6077 6073 6064 6075 6072 .	TR4770|c0_g1_i1|m.3219 TR4770|c0_g1_i1|g.3219 type:complete len:517 gc:universal TR4770|c0_g1_i1:2730-1180(-)	ORF_Azemiops_Trinity_name_transcriptome_TR4770|c0_g1_i1_frame5
DEKPVQYLPPHPHYPP	67.27	1912.95	16	9	957.489	38.84	3650000	1	15505	AZP-2mkl.raw	13	TR4845|c1_g1_i1 len=412 path=[929:0-121 933:122-339 932:340-411] [-1 929 933 932 -2]			58400000	#N/A	TR4845|c1_g1_i1 len=412 path=[929:0-121 933:122-339 932:340-411] [-1 929 933 932 -2]	#N/A	ORF_Azemiops_Trinity_name_transcriptome_TR4845|c1_g1_i1_frame4
DENIGM(+15.99)VDPGTKC(+57.02)K	51.89	1578.7	14	2.4	790.36	21.53	1760000	1	6944	AZP-2mkl.raw	1	TR6917|c2_g1_i3 len=1665 path=[12825:0-739 13198:740-788 13022:789-812 13154:813-889 13314:890-909 13263:910-928 13232:929-970 13313:971-971 13260:972-1003 13231:1004-1032 13192:1033-1056 13092:1057-1072 13145:1073-1096 13279:1097-1125 13187:1126-1178 13.:TR6917|c2_g1_i1 len=1658 path=[12688:0-739 13264:740-864 13155:865-966 13313:967-967 13260:968-999 13231:1000-1028 13192:1029-1052 13092:1053-1…	Oxidation (M); Carbamidomethylation	M6:Oxidation (M):1000.00;C13:Carbamidomethylation:1000.00	1760000	#N/A	TR6917|c2_g1_i3 len=1665 path=[12825:0-739 13198:740-788 13022:789-812 13154:813-889 13314:890-909 13263:910-928 13232:929-970 13313:971-971 13260:972-1003 13231:1004-1032 13192:1033-1056 13092:1057-1072 13145:1073-1096 13279:1097-1125 13187:1126-1178 13.:TR6917|c2_g1_i1 len=1658 path=[12688:0-739 13264:740-864 13155:865-966 13313:967-967 13260:968-999 13231:1000-1028 13192:1029-1052 13092:1053-1…	TR6917|c2_g1_i3|m.5219 TR6917|c2_g1_i3|g.5219 type:5prime_partial len:188 gc:universal TR6917|c2_g1_i3:1663-1100(-):TR6917|c2_g1_i1|m.5215 TR6917|c2_g1_i1|g.5215 type:5prime_partial len:187 gc:universal TR6917|c2_g1_i1:1656-1096(-)	ORF_Azemiops_Trinity_name_transcriptome_TR6917|c2_g1_i3_frame6:ORF_Azemiops_Trinity_name_transcriptome_TR6917|c2_g1_i1_frame6
DENIGM(+15.99)VDPGTKC(+57.02)KRGKVC(+57.02)SNGYC(+57.02)VDV	31.17	3073.37	27	7.1	1025.47	32.85	24300	1	12624	AZP-2mkl.raw	1	TR6917|c2_g1_i3 len=1665 path=[12825:0-739 13198:740-788 13022:789-812 13154:813-889 13314:890-909 13263:910-928 13232:929-970 13313:971-971 13260:972-1003 13231:1004-1032 13192:1033-1056 13092:1057-1072 13145:1073-1096 13279:1097-1125 13187:1126-1178 13.:TR6917|c2_g1_i1 len=1658 path=[12688:0-739 13264:740-864 13155:865-966 13313:967-967 13260:968-999 13231:1000-1028 13192:1029-1052 13092:1053-1…	Oxidation (M); Carbamidomethylation	M6:Oxidation (M):1000.00;C13:Carbamidomethylation:1000.00;C19:Carbamidomethylation:1000.00;C24:Carbamidomethylation:1000.00	24300	#N/A	TR6917|c2_g1_i3 len=1665 path=[12825:0-739 13198:740-788 13022:789-812 13154:813-889 13314:890-909 13263:910-928 13232:929-970 13313:971-971 13260:972-1003 13231:1004-1032 13192:1033-1056 13092:1057-1072 13145:1073-1096 13279:1097-1125 13187:1126-1178 13.:TR6917|c2_g1_i1 len=1658 path=[12688:0-739 13264:740-864 13155:865-966 13313:967-967 13260:968-999 13231:1000-1028 13192:1029-1052 13092:1053-1…	TR6917|c2_g1_i3|m.5219 TR6917|c2_g1_i3|g.5219 type:5prime_partial len:188 gc:universal TR6917|c2_g1_i3:1663-1100(-):TR6917|c2_g1_i1|m.5215 TR6917|c2_g1_i1|g.5215 type:5prime_partial len:187 gc:universal TR6917|c2_g1_i1:1656-1096(-)	ORF_Azemiops_Trinity_name_transcriptome_TR6917|c2_g1_i3_frame6:ORF_Azemiops_Trinity_name_transcriptome_TR6917|c2_g1_i1_frame6
DENIGM(+15.99)VDPGTKC(+57.02)KRGKVC(+57.02)SNGYC(+57.02)VDVTTAY	37.19	3509.57	31	5	1170.87	39.07	356000	1	15606	AZP-2mkl.raw	2	TR6917|c2_g1_i3 len=1665 path=[12825:0-739 13198:740-788 13022:789-812 13154:813-889 13314:890-909 13263:910-928 13232:929-970 13313:971-971 13260:972-1003 13231:1004-1032 13192:1033-1056 13092:1057-1072 13145:1073-1096 13279:1097-1125 13187:1126-1178 13.:TR6917|c2_g1_i1 len=1658 path=[12688:0-739 13264:740-864 13155:865-966 13313:967-967 13260:968-999 13231:1000-1028 13192:1029-1052 13092:1053-1…	Oxidation (M); Carbamidomethylation	M6:Oxidation (M):1000.00;C13:Carbamidomethylation:1000.00;C19:Carbamidomethylation:1000.00;C24:Carbamidomethylation:1000.00	2470000	#N/A	TR6917|c2_g1_i3 len=1665 path=[12825:0-739 13198:740-788 13022:789-812 13154:813-889 13314:890-909 13263:910-928 13232:929-970 13313:971-971 13260:972-1003 13231:1004-1032 13192:1033-1056 13092:1057-1072 13145:1073-1096 13279:1097-1125 13187:1126-1178 13.:TR6917|c2_g1_i1 len=1658 path=[12688:0-739 13264:740-864 13155:865-966 13313:967-967 13260:968-999 13231:1000-1028 13192:1029-1052 13092:1053-1…	TR6917|c2_g1_i3|m.5219 TR6917|c2_g1_i3|g.5219 type:5prime_partial len:188 gc:universal TR6917|c2_g1_i3:1663-1100(-):TR6917|c2_g1_i1|m.5215 TR6917|c2_g1_i1|g.5215 type:5prime_partial len:187 gc:universal TR6917|c2_g1_i1:1656-1096(-)	ORF_Azemiops_Trinity_name_transcriptome_TR6917|c2_g1_i3_frame6:ORF_Azemiops_Trinity_name_transcriptome_TR6917|c2_g1_i1_frame6
DESLTC(+57.02)TPVGKR	45.99	1361.66	12	0.6	454.894	22.32	10400000	1	7381	AZP-2mkl.raw	2	TR1669|c1_g1_i1 len=1334 path=[1335:0-1333] [-1 1335 -2]	Carbamidomethylation	C6:Carbamidomethylation:1000.00	19000000	#N/A	TR1669|c1_g1_i1 len=1334 path=[1335:0-1333] [-1 1335 -2]	TR1669|c1_g1_i1|m.1002 TR1669|c1_g1_i1|g.1002 type:complete len:146 gc:universal TR1669|c1_g1_i1:1077-640(-)	ORF_Azemiops_Trinity_name_transcriptome_TR1669|c1_g1_i1_frame6
DFDSESPRKPEIQNEIVDLHNSLR	34.9	2837.39	24	3	710.358	50.17		1	20616	AZP-2mkl.raw	1	TR6925|c0_g1_i1 len=1429 path=[1419:0-1428] [-1 1419 -2]				Q8JI40|CRVP_GLOBL:P60623|CRVP_TRIST	TR6925|c0_g1_i1 len=1429 path=[1419:0-1428] [-1 1419 -2]	TR6925|c0_g1_i1|m.5242 TR6925|c0_g1_i1|g.5242 type:5prime_partial len:278 gc:universal TR6925|c0_g1_i1:2-835(+)	ORF_Azemiops_Trinity_name_transcriptome_TR6925|c0_g1_i1_frame2
DFKEC(+57.02)GDIVINDL	33.12	1536.71	13	-2.8	769.362	68.04	2010000	1	28101	AZP-2mkl.raw	1	TR4770|c0_g1_i1 len=2851 path=[6067:0-607 6068:608-631 6074:632-1605 6059:1606-1629 6079:1630-2433 6077:2434-2481 6073:2482-2630 6064:2631-2654 6075:2655-2675 6072:2676-2699 6057:2700-2850] [-1 6067 6068 6074 6059 6079 6077 6073 6064 6075 6072 .	Carbamidomethylation	C5:Carbamidomethylation:1000.00	2010000	#N/A	TR4770|c0_g1_i1 len=2851 path=[6067:0-607 6068:608-631 6074:632-1605 6059:1606-1629 6079:1630-2433 6077:2434-2481 6073:2482-2630 6064:2631-2654 6075:2655-2675 6072:2676-2699 6057:2700-2850] [-1 6067 6068 6074 6059 6079 6077 6073 6064 6075 6072 .	TR4770|c0_g1_i1|m.3219 TR4770|c0_g1_i1|g.3219 type:complete len:517 gc:universal TR4770|c0_g1_i1:2730-1180(-)	ORF_Azemiops_Trinity_name_transcriptome_TR4770|c0_g1_i1_frame5
DIFAYEK	28.29	884.428	7	0.9	443.222	40.33	849000	1	16185	AZP-2mkl.raw	1	TR4770|c0_g1_i1 len=2851 path=[6067:0-607 6068:608-631 6074:632-1605 6059:1606-1629 6079:1630-2433 6077:2434-2481 6073:2482-2630 6064:2631-2654 6075:2655-2675 6072:2676-2699 6057:2700-2850] [-1 6067 6068 6074 6059 6079 6077 6073 6064 6075 6072 .			849000	X2L4E2|OXLA_BOTPC:P0DI84|OXLA_VIPAA:Q6STF1|OXLA_GLOHA:Q6TGQ8|OXLA_BOTMO:P81382|OXLA_CALRH:Q4F867|OXLA_DABSI:B5U6Y8|OXLA_ECHOC	TR4770|c0_g1_i1 len=2851 path=[6067:0-607 6068:608-631 6074:632-1605 6059:1606-1629 6079:1630-2433 6077:2434-2481 6073:2482-2630 6064:2631-2654 6075:2655-2675 6072:2676-2699 6057:2700-2850] [-1 6067 6068 6074 6059 6079 6077 6073 6064 6075 6072 .	TR4770|c0_g1_i1|m.3219 TR4770|c0_g1_i1|g.3219 type:complete len:517 gc:universal TR4770|c0_g1_i1:2730-1180(-)	ORF_Azemiops_Trinity_name_transcriptome_TR4770|c0_g1_i1_frame5
DIFAYEKR	42.79	1040.53	8	1.5	347.851	30.15	2030000	1	11293	AZP-2mkl.raw	1	TR4770|c0_g1_i1 len=2851 path=[6067:0-607 6068:608-631 6074:632-1605 6059:1606-1629 6079:1630-2433 6077:2434-2481 6073:2482-2630 6064:2631-2654 6075:2655-2675 6072:2676-2699 6057:2700-2850] [-1 6067 6068 6074 6059 6079 6077 6073 6064 6075 6072 .			2030000	X2L4E2|OXLA_BOTPC:P0DI84|OXLA_VIPAA:Q6STF1|OXLA_GLOHA:Q6TGQ8|OXLA_BOTMO:P81382|OXLA_CALRH:Q4F867|OXLA_DABSI:B5U6Y8|OXLA_ECHOC	TR4770|c0_g1_i1 len=2851 path=[6067:0-607 6068:608-631 6074:632-1605 6059:1606-1629 6079:1630-2433 6077:2434-2481 6073:2482-2630 6064:2631-2654 6075:2655-2675 6072:2676-2699 6057:2700-2850] [-1 6067 6068 6074 6059 6079 6077 6073 6064 6075 6072 .	TR4770|c0_g1_i1|m.3219 TR4770|c0_g1_i1|g.3219 type:complete len:517 gc:universal TR4770|c0_g1_i1:2730-1180(-)	ORF_Azemiops_Trinity_name_transcriptome_TR4770|c0_g1_i1_frame5
DIM(+15.99)LIRLN	33.48	1002.55	8	-0.6	502.284	58.25	742000	1	24044	AZP-2mkl.raw	1	TR3569|c0_g1_i1 len=284 path=[881:0-53 884:54-116 880:117-283] [-1 881 884 880 -2]:TR6913|c96_g1_i5 len=809 path=[13511:0-93 13512:94-117 13513:118-139 14853:140-190 15059:191-225 14683:226-282 15043:283-286 15030:287-411 15065:412-432 15079:433-435 15088:436-456 15094:457-458 15006:459-470 14935:471-495 14887:496-507 15052:508-518 150.:TR6913|c96_g1_i1 len=821 path=[13511:0-93 13512:94-117 13513…	Oxidation (M)	M3:Oxidation (M):1000.00	742000	O13063|VSP3_TRIGA:E5AJX2|VSP_VIPNI:Q9PSN3|VSP2_AGKBI:Q8QG86|VSP_BOTIN:P81824|VSP1_BOTJA:J3SBQ3|VSPD_CROAD:Q8AY81|VSPST_TRIST:A7LAC6|VSP1_TRIAB:P84787|VSP2_PROEL:Q91511|VSP5_PROMU:Q9DG84|VSP7_PROMU	TR3569|c0_g1_i1 len=284 path=[881:0-53 884:54-116 880:117-283] [-1 881 884 880 -2]:TR6913|c96_g1_i5 len=809 path=[13511:0-93 13512:94-117 13513:118-139 14853:140-190 15059:191-225 14683:226-282 15043:283-286 15030:287-411 15065:412-432 15079:433-435 15088:436-456 15094:457-458 15006:459-470 14935:471-495 14887:496-507 15052:508-518 150.:TR6913|c96_g1_i1 len=821 path=[13511:0-93 13512:94-117 13513…	TR6913|c96_g1_i1|m.5184 TR6913|c96_g1_i1|g.5184 type:3prime_partial len:203 gc:universal TR6913|c96_g1_i1:608-3(-):TR6913|c96_g1_i5|m.5188 TR6913|c96_g1_i5|g.5188 type:3prime_partial len:203 gc:universal TR6913|c96_g1_i5:608-3(-):TR6913|c96_g1_i4|m.5187 TR6913|c96_g1_i4|g.5187 type:internal len:187 gc:universal TR6913|c96_g1_i4:560-3(-):TR6913|c96_g1_i6|m.5189 TR6913|c96_g1_i6|g.5189 type:3prime_…	ORF_Azemiops_Trinity_name_transcriptome_TR3569|c0_g1_i1_frame6:ORF_Azemiops_Trinity_name_transcriptome_TR6913|c96_g1_i5_frame4:ORF_Azemiops_Trinity_name_transcriptome_TR6913|c96_g1_i1_frame4:ORF_Azemiops_Trinity_name_transcriptome_TR6913|c96_g1_i4_frame6:ORF_Azemiops_Trinity_name_transcriptome_TR6913|c96_g1_i6_frame4:ORF_Azemiops_Trinity_name_transcriptome_TR6913|c96_g1_i2_frame4
DIMLIRLN	26.75	986.558	8	-4.7	494.284	66.46	233000	1	27450	AZP-2mkl.raw	1	TR3569|c0_g1_i1 len=284 path=[881:0-53 884:54-116 880:117-283] [-1 881 884 880 -2]:TR6913|c96_g1_i5 len=809 path=[13511:0-93 13512:94-117 13513:118-139 14853:140-190 15059:191-225 14683:226-282 15043:283-286 15030:287-411 15065:412-432 15079:433-435 15088:436-456 15094:457-458 15006:459-470 14935:471-495 14887:496-507 15052:508-518 150.:TR6913|c96_g1_i1 len=821 path=[13511:0-93 13512:94-117 13513…			233000	#N/A	TR3569|c0_g1_i1 len=284 path=[881:0-53 884:54-116 880:117-283] [-1 881 884 880 -2]:TR6913|c96_g1_i5 len=809 path=[13511:0-93 13512:94-117 13513:118-139 14853:140-190 15059:191-225 14683:226-282 15043:283-286 15030:287-411 15065:412-432 15079:433-435 15088:436-456 15094:457-458 15006:459-470 14935:471-495 14887:496-507 15052:508-518 150.:TR6913|c96_g1_i1 len=821 path=[13511:0-93 13512:94-117 13513…	TR6913|c96_g1_i1|m.5184 TR6913|c96_g1_i1|g.5184 type:3prime_partial len:203 gc:universal TR6913|c96_g1_i1:608-3(-):TR6913|c96_g1_i5|m.5188 TR6913|c96_g1_i5|g.5188 type:3prime_partial len:203 gc:universal TR6913|c96_g1_i5:608-3(-):TR6913|c96_g1_i4|m.5187 TR6913|c96_g1_i4|g.5187 type:internal len:187 gc:universal TR6913|c96_g1_i4:560-3(-):TR6913|c96_g1_i6|m.5189 TR6913|c96_g1_i6|g.5189 type:3prime_…	ORF_Azemiops_Trinity_name_transcriptome_TR3569|c0_g1_i1_frame6:ORF_Azemiops_Trinity_name_transcriptome_TR6913|c96_g1_i5_frame4:ORF_Azemiops_Trinity_name_transcriptome_TR6913|c96_g1_i1_frame4:ORF_Azemiops_Trinity_name_transcriptome_TR6913|c96_g1_i4_frame6:ORF_Azemiops_Trinity_name_transcriptome_TR6913|c96_g1_i6_frame4:ORF_Azemiops_Trinity_name_transcriptome_TR6913|c96_g1_i2_frame4
DINIPC(+57.02)E	32.86	859.375	7	-0.5	430.694	48.79	3020000	1	20009	AZP-2mkl.raw	2	TR6955|c7_g2_i1 len=1809 path=[4583:0-23 4590:24-573 4579:574-597 4588:598-1398 4571:1399-1808] [-1 4583 4590 4579 4588 4571 -2]	Carbamidomethylation	C6:Carbamidomethylation:1000.00	5780000	#N/A	TR6955|c7_g2_i1 len=1809 path=[4583:0-23 4590:24-573 4579:574-597 4588:598-1398 4571:1399-1808] [-1 4583 4590 4579 4588 4571 -2]	TR6955|c7_g2_i1|m.5327 TR6955|c7_g2_i1|g.5327 type:5prime_partial len:460 gc:universal TR6955|c7_g2_i1:1808-429(-)	ORF_Azemiops_Trinity_name_transcriptome_TR6955|c7_g2_i1_frame5
DIVSPPVC(+57.02)G	46.26	942.448	9	-0.3	472.231	48.33	6160000	1	19806	AZP-2mkl.raw	2	TR6917|c2_g2_i4 len=1525 path=[12811:0-162 12812:163-186 13156:187-364 12746:365-388 13101:389-391 13304:392-415 13285:416-454 13315:455-500 13194:501-548 13325:549-553 13316:554-554 13257:555-578 13312:579-580 13311:581-606 13318:607-609 13295:610-628 1.	Carbamidomethylation	C8:Carbamidomethylation:1000.00	23900000	Q0NZY0|VM3B1_BOTJA:Q7LZ61|VM3CX_DABSI	TR6917|c2_g2_i4 len=1525 path=[12811:0-162 12812:163-186 13156:187-364 12746:365-388 13101:389-391 13304:392-415 13285:416-454 13315:455-500 13194:501-548 13325:549-553 13316:554-554 13257:555-578 13312:579-580 13311:581-606 13318:607-609 13295:610-628 1.	TR6917|c2_g2_i4|m.5223 TR6917|c2_g2_i4|g.5223 type:3prime_partial len:434 gc:universal TR6917|c2_g2_i4:225-1523(+)	ORF_Azemiops_Trinity_name_transcriptome_TR6917|c2_g2_i4_frame3
DIVSPPVC(+57.02)GN	44.74	1056.49	10	1.9	529.254	46.78	5120000	1	19137	AZP-2mkl.raw	1	TR6917|c2_g2_i4 len=1525 path=[12811:0-162 12812:163-186 13156:187-364 12746:365-388 13101:389-391 13304:392-415 13285:416-454 13315:455-500 13194:501-548 13325:549-553 13316:554-554 13257:555-578 13312:579-580 13311:581-606 13318:607-609 13295:610-628 1.	Carbamidomethylation	C8:Carbamidomethylation:1000.00	5120000	Q0NZY0|VM3B1_BOTJA:Q7LZ61|VM3CX_DABSI	TR6917|c2_g2_i4 len=1525 path=[12811:0-162 12812:163-186 13156:187-364 12746:365-388 13101:389-391 13304:392-415 13285:416-454 13315:455-500 13194:501-548 13325:549-553 13316:554-554 13257:555-578 13312:579-580 13311:581-606 13318:607-609 13295:610-628 1.	TR6917|c2_g2_i4|m.5223 TR6917|c2_g2_i4|g.5223 type:3prime_partial len:434 gc:universal TR6917|c2_g2_i4:225-1523(+)	ORF_Azemiops_Trinity_name_transcriptome_TR6917|c2_g2_i4_frame3
DIVSPPVC(+57.02)GNELL	42.56	1411.7	13	-4.4	706.855	78.7	573000	1	32443	AZP-2mkl.raw	1	TR6917|c2_g2_i4 len=1525 path=[12811:0-162 12812:163-186 13156:187-364 12746:365-388 13101:389-391 13304:392-415 13285:416-454 13315:455-500 13194:501-548 13325:549-553 13316:554-554 13257:555-578 13312:579-580 13311:581-606 13318:607-609 13295:610-628 1.	Carbamidomethylation	C8:Carbamidomethylation:1000.00	573000	#N/A	TR6917|c2_g2_i4 len=1525 path=[12811:0-162 12812:163-186 13156:187-364 12746:365-388 13101:389-391 13304:392-415 13285:416-454 13315:455-500 13194:501-548 13325:549-553 13316:554-554 13257:555-578 13312:579-580 13311:581-606 13318:607-609 13295:610-628 1.	TR6917|c2_g2_i4|m.5223 TR6917|c2_g2_i4|g.5223 type:3prime_partial len:434 gc:universal TR6917|c2_g2_i4:225-1523(+)	ORF_Azemiops_Trinity_name_transcriptome_TR6917|c2_g2_i4_frame3
DKDIM(+15.99)LIR	29.13	1018.55	8	0.7	340.524	25.54	5010000	1	9039	AZP-2mkl.raw	1	TR3569|c0_g1_i1 len=284 path=[881:0-53 884:54-116 880:117-283] [-1 881 884 880 -2]:TR6913|c96_g1_i5 len=809 path=[13511:0-93 13512:94-117 13513:118-139 14853:140-190 15059:191-225 14683:226-282 15043:283-286 15030:287-411 15065:412-432 15079:433-435 15088:436-456 15094:457-458 15006:459-470 14935:471-495 14887:496-507 15052:508-518 150.:TR6913|c96_g1_i1 len=821 path=[13511:0-93 13512:94-117 13513…	Oxidation (M)	M5:Oxidation (M):1000.00	5010000	O13069|VSP2_BOTJA:J3RY93|VSPC_CROAD:P81176|VSP1_GLOBL:Q91053|VSP1_GLOUS:O13063|VSP3_TRIGA:Q8QHK3|VSP1_CROAT:Q7T229|VSPH_BOTJR:E5AJX2|VSP_VIPNI:Q9PSN3|VSP2_AGKBI:J3SDW9|VSPE_CROAD:Q8QG86|VSP_BOTIN:Q9PT40|VSP2_MACLB:P18964|VSPA_DABSI:P18965|VSPG_DABSI:Q9PT41|VSPF5_MACLB:Q9DF66|VSP3_PROJR:P81824|VSP1_BOTJA:J3SBQ3|VSPD_CROAD:Q8AY81|VSPST_TRIST:A7LAC6|VSP1_TRIAB	TR3569|c0_g1_i1 len=284 path=[881:0-53 884:54-116 880:117-283] [-1 881 884 880 -2]:TR6913|c96_g1_i5 len=809 path=[13511:0-93 13512:94-117 13513:118-139 14853:140-190 15059:191-225 14683:226-282 15043:283-286 15030:287-411 15065:412-432 15079:433-435 15088:436-456 15094:457-458 15006:459-470 14935:471-495 14887:496-507 15052:508-518 150.:TR6913|c96_g1_i1 len=821 path=[13511:0-93 13512:94-117 13513…	TR6913|c96_g1_i1|m.5184 TR6913|c96_g1_i1|g.5184 type:3prime_partial len:203 gc:universal TR6913|c96_g1_i1:608-3(-):TR6913|c96_g1_i5|m.5188 TR6913|c96_g1_i5|g.5188 type:3prime_partial len:203 gc:universal TR6913|c96_g1_i5:608-3(-):TR6913|c96_g1_i4|m.5187 TR6913|c96_g1_i4|g.5187 type:internal len:187 gc:universal TR6913|c96_g1_i4:560-3(-):TR6913|c96_g1_i6|m.5189 TR6913|c96_g1_i6|g.5189 type:3prime_…	ORF_Azemiops_Trinity_name_transcriptome_TR3569|c0_g1_i1_frame6:ORF_Azemiops_Trinity_name_transcriptome_TR6913|c96_g1_i5_frame4:ORF_Azemiops_Trinity_name_transcriptome_TR6913|c96_g1_i1_frame4:ORF_Azemiops_Trinity_name_transcriptome_TR6913|c96_g1_i4_frame6:ORF_Azemiops_Trinity_name_transcriptome_TR6913|c96_g1_i6_frame4:ORF_Azemiops_Trinity_name_transcriptome_TR6913|c96_g1_i2_frame4
DKDIM(+15.99)LIRL	38.28	1131.63	9	4.7	566.826	47.04	4360000	1	19251	AZP-2mkl.raw	2	TR3569|c0_g1_i1 len=284 path=[881:0-53 884:54-116 880:117-283] [-1 881 884 880 -2]:TR6913|c96_g1_i5 len=809 path=[13511:0-93 13512:94-117 13513:118-139 14853:140-190 15059:191-225 14683:226-282 15043:283-286 15030:287-411 15065:412-432 15079:433-435 15088:436-456 15094:457-458 15006:459-470 14935:471-495 14887:496-507 15052:508-518 150.:TR6913|c96_g1_i1 len=821 path=[13511:0-93 13512:94-117 13513…	Oxidation (M)	M5:Oxidation (M):1000.00	11900000	J3SDW9|VSPE_CROAD:Q8QG86|VSP_BOTIN:Q9PT41|VSPF5_MACLB:Q9DF66|VSP3_PROJR	TR3569|c0_g1_i1 len=284 path=[881:0-53 884:54-116 880:117-283] [-1 881 884 880 -2]:TR6913|c96_g1_i5 len=809 path=[13511:0-93 13512:94-117 13513:118-139 14853:140-190 15059:191-225 14683:226-282 15043:283-286 15030:287-411 15065:412-432 15079:433-435 15088:436-456 15094:457-458 15006:459-470 14935:471-495 14887:496-507 15052:508-518 150.:TR6913|c96_g1_i1 len=821 path=[13511:0-93 13512:94-117 13513…	TR6913|c96_g1_i1|m.5184 TR6913|c96_g1_i1|g.5184 type:3prime_partial len:203 gc:universal TR6913|c96_g1_i1:608-3(-):TR6913|c96_g1_i5|m.5188 TR6913|c96_g1_i5|g.5188 type:3prime_partial len:203 gc:universal TR6913|c96_g1_i5:608-3(-):TR6913|c96_g1_i4|m.5187 TR6913|c96_g1_i4|g.5187 type:internal len:187 gc:universal TR6913|c96_g1_i4:560-3(-):TR6913|c96_g1_i6|m.5189 TR6913|c96_g1_i6|g.5189 type:3prime_…	ORF_Azemiops_Trinity_name_transcriptome_TR3569|c0_g1_i1_frame6:ORF_Azemiops_Trinity_name_transcriptome_TR6913|c96_g1_i5_frame4:ORF_Azemiops_Trinity_name_transcriptome_TR6913|c96_g1_i1_frame4:ORF_Azemiops_Trinity_name_transcriptome_TR6913|c96_g1_i4_frame6:ORF_Azemiops_Trinity_name_transcriptome_TR6913|c96_g1_i6_frame4:ORF_Azemiops_Trinity_name_transcriptome_TR6913|c96_g1_i2_frame4
DKDIMLIRL	39.61	1115.64	9	-4	558.824	55.04	4410000	1	22694	AZP-2mkl.raw	1	TR3569|c0_g1_i1 len=284 path=[881:0-53 884:54-116 880:117-283] [-1 881 884 880 -2]:TR6913|c96_g1_i5 len=809 path=[13511:0-93 13512:94-117 13513:118-139 14853:140-190 15059:191-225 14683:226-282 15043:283-286 15030:287-411 15065:412-432 15079:433-435 15088:436-456 15094:457-458 15006:459-470 14935:471-495 14887:496-507 15052:508-518 150.:TR6913|c96_g1_i1 len=821 path=[13511:0-93 13512:94-117 13513…			4410000	J3SDW9|VSPE_CROAD:Q8QG86|VSP_BOTIN:Q9PT41|VSPF5_MACLB:Q9DF66|VSP3_PROJR	TR3569|c0_g1_i1 len=284 path=[881:0-53 884:54-116 880:117-283] [-1 881 884 880 -2]:TR6913|c96_g1_i5 len=809 path=[13511:0-93 13512:94-117 13513:118-139 14853:140-190 15059:191-225 14683:226-282 15043:283-286 15030:287-411 15065:412-432 15079:433-435 15088:436-456 15094:457-458 15006:459-470 14935:471-495 14887:496-507 15052:508-518 150.:TR6913|c96_g1_i1 len=821 path=[13511:0-93 13512:94-117 13513…	TR6913|c96_g1_i1|m.5184 TR6913|c96_g1_i1|g.5184 type:3prime_partial len:203 gc:universal TR6913|c96_g1_i1:608-3(-):TR6913|c96_g1_i5|m.5188 TR6913|c96_g1_i5|g.5188 type:3prime_partial len:203 gc:universal TR6913|c96_g1_i5:608-3(-):TR6913|c96_g1_i4|m.5187 TR6913|c96_g1_i4|g.5187 type:internal len:187 gc:universal TR6913|c96_g1_i4:560-3(-):TR6913|c96_g1_i6|m.5189 TR6913|c96_g1_i6|g.5189 type:3prime_…	ORF_Azemiops_Trinity_name_transcriptome_TR3569|c0_g1_i1_frame6:ORF_Azemiops_Trinity_name_transcriptome_TR6913|c96_g1_i5_frame4:ORF_Azemiops_Trinity_name_transcriptome_TR6913|c96_g1_i1_frame4:ORF_Azemiops_Trinity_name_transcriptome_TR6913|c96_g1_i4_frame6:ORF_Azemiops_Trinity_name_transcriptome_TR6913|c96_g1_i6_frame4:ORF_Azemiops_Trinity_name_transcriptome_TR6913|c96_g1_i2_frame4
DLSLIHQLPKKDIQTFC(+57.02)YPSKIQKW	43.69	3085.64	25	-1.3	772.417	56.46	1900000	1	23302	AZP-2mkl.raw	1	TR4770|c0_g1_i1 len=2851 path=[6067:0-607 6068:608-631 6074:632-1605 6059:1606-1629 6079:1630-2433 6077:2434-2481 6073:2482-2630 6064:2631-2654 6075:2655-2675 6072:2676-2699 6057:2700-2850] [-1 6067 6068 6074 6059 6079 6077 6073 6064 6075 6072 .	Carbamidomethylation	C17:Carbamidomethylation:1000.00	1900000	#N/A	TR4770|c0_g1_i1 len=2851 path=[6067:0-607 6068:608-631 6074:632-1605 6059:1606-1629 6079:1630-2433 6077:2434-2481 6073:2482-2630 6064:2631-2654 6075:2655-2675 6072:2676-2699 6057:2700-2850] [-1 6067 6068 6074 6059 6079 6077 6073 6064 6075 6072 .	TR4770|c0_g1_i1|m.3219 TR4770|c0_g1_i1|g.3219 type:complete len:517 gc:universal TR4770|c0_g1_i1:2730-1180(-)	ORF_Azemiops_Trinity_name_transcriptome_TR4770|c0_g1_i1_frame5
DLSLIHQLPKKDIQTFC(+57.02)YPSKIQKWSLD	48.06	3400.79	28	-3.9	851.2	62.66	892000	1	25876	AZP-2mkl.raw	1	TR4770|c0_g1_i1 len=2851 path=[6067:0-607 6068:608-631 6074:632-1605 6059:1606-1629 6079:1630-2433 6077:2434-2481 6073:2482-2630 6064:2631-2654 6075:2655-2675 6072:2676-2699 6057:2700-2850] [-1 6067 6068 6074 6059 6079 6077 6073 6064 6075 6072 .	Carbamidomethylation	C17:Carbamidomethylation:1000.00	892000	#N/A	TR4770|c0_g1_i1 len=2851 path=[6067:0-607 6068:608-631 6074:632-1605 6059:1606-1629 6079:1630-2433 6077:2434-2481 6073:2482-2630 6064:2631-2654 6075:2655-2675 6072:2676-2699 6057:2700-2850] [-1 6067 6068 6074 6059 6079 6077 6073 6064 6075 6072 .	TR4770|c0_g1_i1|m.3219 TR4770|c0_g1_i1|g.3219 type:complete len:517 gc:universal TR4770|c0_g1_i1:2730-1180(-)	ORF_Azemiops_Trinity_name_transcriptome_TR4770|c0_g1_i1_frame5
DN(+.98)WWPKPP	32.23	1039.48	8	-5.5	520.743	66.07	5360000	1	27290	AZP-2mkl.raw	4	TR4845|c1_g1_i1 len=412 path=[929:0-121 933:122-339 932:340-411] [-1 929 933 932 -2]	Deamidation (NQ)	N2:Deamidation (NQ):1000.00	11100000	B3EWH2|AON_AZEFE	TR4845|c1_g1_i1 len=412 path=[929:0-121 933:122-339 932:340-411] [-1 929 933 932 -2]	#N/A	#N/A
DN(+.98)WWPKPPH	33.63	1176.54	9	-5.8	589.271	56.24	9470000	1	23207	AZP-2mkl.raw	4	TR4845|c1_g1_i1 len=412 path=[929:0-121 933:122-339 932:340-411] [-1 929 933 932 -2]	Deamidation (NQ)	N2:Deamidation (NQ):1000.00	18600000	B3EWH2|AON_AZEFE	TR4845|c1_g1_i1 len=412 path=[929:0-121 933:122-339 932:340-411] [-1 929 933 932 -2]	#N/A	#N/A
DN(+.98)WWPKPPHQGPR	29.95	1614.77	13	4.4	404.701	39.12	673000	1	15628	AZP-2mkl.raw	1	TR4845|c1_g1_i1 len=412 path=[929:0-121 933:122-339 932:340-411] [-1 929 933 932 -2]	Deamidation (NQ)	N2:Deamidation (NQ):62.50	673000	B3EWH2|AON_AZEFE	TR4845|c1_g1_i1 len=412 path=[929:0-121 933:122-339 932:340-411] [-1 929 933 932 -2]	#N/A	#N/A
DN(+.98)WWPKPPHQGPRPPRP	39.39	2062.03	17	0.1	516.514	41.3	3150000	1	16638	AZP-2mkl.raw	3	TR4845|c1_g1_i1 len=412 path=[929:0-121 933:122-339 932:340-411] [-1 929 933 932 -2]	Deamidation (NQ)	N2:Deamidation (NQ):64.00	4120000	B3EWH2|AON_AZEFE	TR4845|c1_g1_i1 len=412 path=[929:0-121 933:122-339 932:340-411] [-1 929 933 932 -2]	#N/A	#N/A
DN(+.98)WWPKPPHQGPRPPRPR	41.35	2218.13	18	4.4	555.542	34.03	2650000	1	13208	AZP-2mkl.raw	1	TR4845|c1_g1_i1 len=412 path=[929:0-121 933:122-339 932:340-411] [-1 929 933 932 -2]	Deamidation (NQ)	N2:Deamidation (NQ):73.05	2650000	B3EWH2|AON_AZEFE	TR4845|c1_g1_i1 len=412 path=[929:0-121 933:122-339 932:340-411] [-1 929 933 932 -2]	#N/A	#N/A
DN(+.98)WWPKPPHQGPRPPRPRP	26.36	2315.18	19	6	464.046	27.91	1860000	1	10209	AZP-2mkl.raw	1	TR4845|c1_g1_i1 len=412 path=[929:0-121 933:122-339 932:340-411] [-1 929 933 932 -2]	Deamidation (NQ)	N2:Deamidation (NQ):47.82	1860000	#N/A	TR4845|c1_g1_i1 len=412 path=[929:0-121 933:122-339 932:340-411] [-1 929 933 932 -2]	#N/A	#N/A
DN(+.98)WWPKPPHQGPRPPRPRPKP	45.11	2540.33	21	1.3	847.785	28.37	2460000	1	10448	AZP-2mkl.raw	5	TR4845|c1_g1_i1 len=412 path=[929:0-121 933:122-339 932:340-411] [-1 929 933 932 -2]	Deamidation (NQ)	N2:Deamidation (NQ):103.10	8670000	B3EWH2|AON_AZEFE	TR4845|c1_g1_i1 len=412 path=[929:0-121 933:122-339 932:340-411] [-1 929 933 932 -2]	#N/A	#N/A
DNLDTYNKKYWFYPASNC(+57.02)Q(+.98)EESEQC(+57.02)	28.99	3189.3	25	9.3	1064.12	59.7		1	24644	AZP-2mkl.raw	1	TR6913|c96_g4_i9 len=630 path=[13842:0-34 15050:35-63 15044:64-64 15035:65-88 15060:89-90 15076:91-93 14771:94-114 15011:115-138 14984:139-228 15063:229-239 15078:240-246 15039:247-252 15026:253-264 15002:265-268 14971:269-362 15068:363-378 14811:379-471.:TR6913|c96_g4_i10 len=559 path=[13842:0-34 15050:35-63 15044:64-64 15035:65-88 15060:89-90 14687:91-220 15053:221-239 15048:240-246 15040:247-2…	Carbamidomethylation; Deamidation (NQ)	C18:Carbamidomethylation:1000.00;Q19:Deamidation (NQ):0.00;C25:Carbamidomethylation:1000.00		#N/A	TR6913|c96_g4_i9 len=630 path=[13842:0-34 15050:35-63 15044:64-64 15035:65-88 15060:89-90 15076:91-93 14771:94-114 15011:115-138 14984:139-228 15063:229-239 15078:240-246 15039:247-252 15026:253-264 15002:265-268 14971:269-362 15068:363-378 14811:379-471.:TR6913|c96_g4_i10 len=559 path=[13842:0-34 15050:35-63 15044:64-64 15035:65-88 15060:89-90 14687:91-220 15053:221-239 15048:240-246 15040:247-2…	TR6913|c96_g4_i9|m.5198 TR6913|c96_g4_i9|g.5198 type:complete len:139 gc:universal TR6913|c96_g4_i9:41-457(+):TR6913|c96_g4_i10|m.5199 TR6913|c96_g4_i10|g.5199 type:complete len:139 gc:universal TR6913|c96_g4_i10:41-457(+)	#N/A
DNLDTYNKKYWFYPASNC(+57.02)QEESEQC(+57.02)	69.43	3188.31	25	-6.4	1063.77	62.9	4630000	1	25977	AZP-2mkl.raw	2	TR6913|c96_g4_i9 len=630 path=[13842:0-34 15050:35-63 15044:64-64 15035:65-88 15060:89-90 15076:91-93 14771:94-114 15011:115-138 14984:139-228 15063:229-239 15078:240-246 15039:247-252 15026:253-264 15002:265-268 14971:269-362 15068:363-378 14811:379-471.:TR6913|c96_g4_i10 len=559 path=[13842:0-34 15050:35-63 15044:64-64 15035:65-88 15060:89-90 14687:91-220 15053:221-239 15048:240-246 15040:247-2…	Carbamidomethylation	C18:Carbamidomethylation:1000.00;C25:Carbamidomethylation:1000.00	6790000	#N/A	TR6913|c96_g4_i9 len=630 path=[13842:0-34 15050:35-63 15044:64-64 15035:65-88 15060:89-90 15076:91-93 14771:94-114 15011:115-138 14984:139-228 15063:229-239 15078:240-246 15039:247-252 15026:253-264 15002:265-268 14971:269-362 15068:363-378 14811:379-471.:TR6913|c96_g4_i10 len=559 path=[13842:0-34 15050:35-63 15044:64-64 15035:65-88 15060:89-90 14687:91-220 15053:221-239 15048:240-246 15040:247-2…	TR6913|c96_g4_i9|m.5198 TR6913|c96_g4_i9|g.5198 type:complete len:139 gc:universal TR6913|c96_g4_i9:41-457(+):TR6913|c96_g4_i10|m.5199 TR6913|c96_g4_i10|g.5199 type:complete len:139 gc:universal TR6913|c96_g4_i10:41-457(+)	ORF_Azemiops_Trinity_name_transcriptome_TR6913|c96_g4_i9_frame2:ORF_Azemiops_Trinity_name_transcriptome_TR6913|c96_g4_i10_frame2:ORF_Azemiops_Trinity_name_transcriptome_TR6913|c96_g4_i2_frame2
DNPC(+57.02)KKEVC(+57.02)EC(+57.02)DKAAAIC(+57.02)FR	59.62	2470.09	20	4.6	824.373	26.65	785000	1	9613	AZP-2mkl.raw	2	TR6913|c96_g4_i9 len=630 path=[13842:0-34 15050:35-63 15044:64-64 15035:65-88 15060:89-90 15076:91-93 14771:94-114 15011:115-138 14984:139-228 15063:229-239 15078:240-246 15039:247-252 15026:253-264 15002:265-268 14971:269-362 15068:363-378 14811:379-471.:TR6913|c96_g4_i10 len=559 path=[13842:0-34 15050:35-63 15044:64-64 15035:65-88 15060:89-90 14687:91-220 15053:221-239 15048:240-246 15040:247-2…	Carbamidomethylation	C4:Carbamidomethylation:1000.00;C9:Carbamidomethylation:1000.00;C11:Carbamidomethylation:1000.00;C18:Carbamidomethylation:1000.00	4690000	#N/A	TR6913|c96_g4_i9 len=630 path=[13842:0-34 15050:35-63 15044:64-64 15035:65-88 15060:89-90 15076:91-93 14771:94-114 15011:115-138 14984:139-228 15063:229-239 15078:240-246 15039:247-252 15026:253-264 15002:265-268 14971:269-362 15068:363-378 14811:379-471.:TR6913|c96_g4_i10 len=559 path=[13842:0-34 15050:35-63 15044:64-64 15035:65-88 15060:89-90 14687:91-220 15053:221-239 15048:240-246 15040:247-2…	TR6913|c96_g4_i9|m.5198 TR6913|c96_g4_i9|g.5198 type:complete len:139 gc:universal TR6913|c96_g4_i9:41-457(+):TR6913|c96_g4_i10|m.5199 TR6913|c96_g4_i10|g.5199 type:complete len:139 gc:universal TR6913|c96_g4_i10:41-457(+)	ORF_Azemiops_Trinity_name_transcriptome_TR6913|c96_g4_i9_frame2:ORF_Azemiops_Trinity_name_transcriptome_TR6913|c96_g4_i10_frame2
DNWWPK	33.49	844.387	6	0.7	423.201	44.15	2940000	1	17951	AZP-2mkl.raw	1	TR4845|c1_g1_i1 len=412 path=[929:0-121 933:122-339 932:340-411] [-1 929 933 932 -2]			2940000	#N/A	TR4845|c1_g1_i1 len=412 path=[929:0-121 933:122-339 932:340-411] [-1 929 933 932 -2]	#N/A	ORF_Azemiops_Trinity_name_transcriptome_TR4845|c1_g1_i1_frame4
DNWWPKPP	39.09	1038.49	8	-1.6	520.253	57.04	17000000	1	23543	AZP-2mkl.raw	4	TR4845|c1_g1_i1 len=412 path=[929:0-121 933:122-339 932:340-411] [-1 929 933 932 -2]			22900000	B3EWH2|AON_AZEFE	TR4845|c1_g1_i1 len=412 path=[929:0-121 933:122-339 932:340-411] [-1 929 933 932 -2]	#N/A	ORF_Azemiops_Trinity_name_transcriptome_TR4845|c1_g1_i1_frame4
DNWWPKPPH	42.63	1175.55	9	2.1	588.784	42.86	73900000	1	17347	AZP-2mkl.raw	12	TR4845|c1_g1_i1 len=412 path=[929:0-121 933:122-339 932:340-411] [-1 929 933 932 -2]			545000000	B3EWH2|AON_AZEFE	TR4845|c1_g1_i1 len=412 path=[929:0-121 933:122-339 932:340-411] [-1 929 933 932 -2]	#N/A	ORF_Azemiops_Trinity_name_transcriptome_TR4845|c1_g1_i1_frame4
DNWWPKPPHQ	47.79	1303.61	10	6.7	435.547	42.05	10700000	1	16977	AZP-2mkl.raw	4	TR4845|c1_g1_i1 len=412 path=[929:0-121 933:122-339 932:340-411] [-1 929 933 932 -2]			36300000	B3EWH2|AON_AZEFE	TR4845|c1_g1_i1 len=412 path=[929:0-121 933:122-339 932:340-411] [-1 929 933 932 -2]	#N/A	ORF_Azemiops_Trinity_name_transcriptome_TR4845|c1_g1_i1_frame4
DNWWPKPPHQ(+.98)GPRPPRPR	31.71	2218.13	18	7.5	444.637	34.61	35600	1	13481	AZP-2mkl.raw	2	TR4845|c1_g1_i1 len=412 path=[929:0-121 933:122-339 932:340-411] [-1 929 933 932 -2]	Deamidation (NQ)	Q10:Deamidation (NQ):35.35	439000	B3EWH2|AON_AZEFE	TR4845|c1_g1_i1 len=412 path=[929:0-121 933:122-339 932:340-411] [-1 929 933 932 -2]	#N/A	#N/A
DNWWPKPPHQ(+.98)GPRPPRPRPKP	32.92	2540.33	21	-2.9	847.782	31.6		1	12025	AZP-2mkl.raw	3	TR4845|c1_g1_i1 len=412 path=[929:0-121 933:122-339 932:340-411] [-1 929 933 932 -2]	Deamidation (NQ)	Q10:Deamidation (NQ):8.02	6860000	B3EWH2|AON_AZEFE	TR4845|c1_g1_i1 len=412 path=[929:0-121 933:122-339 932:340-411] [-1 929 933 932 -2]	#N/A	#N/A
DNWWPKPPHQGP	32.11	1457.68	12	3.4	486.904	43.89	2630000	1	17827	AZP-2mkl.raw	2	TR4845|c1_g1_i1 len=412 path=[929:0-121 933:122-339 932:340-411] [-1 929 933 932 -2]			4800000	B3EWH2|AON_AZEFE	TR4845|c1_g1_i1 len=412 path=[929:0-121 933:122-339 932:340-411] [-1 929 933 932 -2]	#N/A	ORF_Azemiops_Trinity_name_transcriptome_TR4845|c1_g1_i1_frame4
DNWWPKPPHQGPR	55.63	1613.79	13	1.3	404.454	32.74	6340000	1	12571	AZP-2mkl.raw	12	TR4845|c1_g1_i1 len=412 path=[929:0-121 933:122-339 932:340-411] [-1 929 933 932 -2]			57200000	B3EWH2|AON_AZEFE	TR4845|c1_g1_i1 len=412 path=[929:0-121 933:122-339 932:340-411] [-1 929 933 932 -2]	#N/A	ORF_Azemiops_Trinity_name_transcriptome_TR4845|c1_g1_i1_frame4
DNWWPKPPHQGPRPP	60.88	1807.89	15	4.7	452.982	37.91	14400000	1	15044	AZP-2mkl.raw	6	TR4845|c1_g1_i1 len=412 path=[929:0-121 933:122-339 932:340-411] [-1 929 933 932 -2]			31100000	B3EWH2|AON_AZEFE	TR4845|c1_g1_i1 len=412 path=[929:0-121 933:122-339 932:340-411] [-1 929 933 932 -2]	#N/A	ORF_Azemiops_Trinity_name_transcriptome_TR4845|c1_g1_i1_frame4
DNWWPKPPHQGPRPPR	52.4	1963.99	16	1.5	492.006	30.85	10800000	1	11645	AZP-2mkl.raw	8	TR4845|c1_g1_i1 len=412 path=[929:0-121 933:122-339 932:340-411] [-1 929 933 932 -2]			54500000	B3EWH2|AON_AZEFE	TR4845|c1_g1_i1 len=412 path=[929:0-121 933:122-339 932:340-411] [-1 929 933 932 -2]	#N/A	ORF_Azemiops_Trinity_name_transcriptome_TR4845|c1_g1_i1_frame4
DNWWPKPPHQGPRPPRP	55.19	2061.04	17	5.3	413.218	33.21	3320000	1	12790	AZP-2mkl.raw	12	TR4845|c1_g1_i1 len=412 path=[929:0-121 933:122-339 932:340-411] [-1 929 933 932 -2]			60300000	B3EWH2|AON_AZEFE	TR4845|c1_g1_i1 len=412 path=[929:0-121 933:122-339 932:340-411] [-1 929 933 932 -2]	#N/A	ORF_Azemiops_Trinity_name_transcriptome_TR4845|c1_g1_i1_frame4
DNWWPKPPHQGPRPPRPR	55.45	2217.15	18	5.4	555.297	29.1	22200000	1	10806	AZP-2mkl.raw	7	TR4845|c1_g1_i1 len=412 path=[929:0-121 933:122-339 932:340-411] [-1 929 933 932 -2]			114000000	B3EWH2|AON_AZEFE	TR4845|c1_g1_i1 len=412 path=[929:0-121 933:122-339 932:340-411] [-1 929 933 932 -2]	#N/A	ORF_Azemiops_Trinity_name_transcriptome_TR4845|c1_g1_i1_frame4
DNWWPKPPHQGPRPPRPRP	45.77	2314.2	19	3.3	463.848	28.86	5480000	1	10694	AZP-2mkl.raw	10	TR4845|c1_g1_i1 len=412 path=[929:0-121 933:122-339 932:340-411] [-1 929 933 932 -2]			28500000	B3EWH2|AON_AZEFE	TR4845|c1_g1_i1 len=412 path=[929:0-121 933:122-339 932:340-411] [-1 929 933 932 -2]	#N/A	ORF_Azemiops_Trinity_name_transcriptome_TR4845|c1_g1_i1_frame4
DNWWPKPPHQGPRPPRPRPK	36.02	2442.29	20	6.5	611.585	24.66	1610000	1	8605	AZP-2mkl.raw	2	TR4845|c1_g1_i1 len=412 path=[929:0-121 933:122-339 932:340-411] [-1 929 933 932 -2]			7700000	B3EWH2|AON_AZEFE	TR4845|c1_g1_i1 len=412 path=[929:0-121 933:122-339 932:340-411] [-1 929 933 932 -2]	#N/A	ORF_Azemiops_Trinity_name_transcriptome_TR4845|c1_g1_i1_frame4
DNWWPKPPHQGPRPPRPRPKP	57.11	2539.35	21	3.1	1270.68	25.38	1250000	1	8961	AZP-2mkl.raw	20	TR4845|c1_g1_i1 len=412 path=[929:0-121 933:122-339 932:340-411] [-1 929 933 932 -2]			375000000	B3EWH2|AON_AZEFE	TR4845|c1_g1_i1 len=412 path=[929:0-121 933:122-339 932:340-411] [-1 929 933 932 -2]	#N/A	ORF_Azemiops_Trinity_name_transcriptome_TR4845|c1_g1_i1_frame4
DPKEKFLC(+57.02)LGR	52.29	1361.71	11	6.1	454.914	30.57	8090000	1	11505	AZP-2mkl.raw	1	TR3569|c0_g1_i1 len=284 path=[881:0-53 884:54-116 880:117-283] [-1 881 884 880 -2]	Carbamidomethylation	C8:Carbamidomethylation:1000.00	8090000	#N/A	TR3569|c0_g1_i1 len=284 path=[881:0-53 884:54-116 880:117-283] [-1 881 884 880 -2]	#N/A	ORF_Azemiops_Trinity_name_transcriptome_TR3569|c0_g1_i1_frame6
DPKEKFLC(+57.02)LGRK	45.75	1489.81	12	0.2	373.459	23.44	5900000	1	7972	AZP-2mkl.raw	2	TR3569|c0_g1_i1 len=284 path=[881:0-53 884:54-116 880:117-283] [-1 881 884 880 -2]	Carbamidomethylation	C8:Carbamidomethylation:1000.00	11300000	#N/A	TR3569|c0_g1_i1 len=284 path=[881:0-53 884:54-116 880:117-283] [-1 881 884 880 -2]	#N/A	ORF_Azemiops_Trinity_name_transcriptome_TR3569|c0_g1_i1_frame6
DPKEKFLC(+57.02)LGRKN(+.98)EKDKDIM(+15.99)LIRL	32.85	2975.59	24	1.6	744.907	42.9	1760000	1	17369	AZP-2mkl.raw	2	TR3569|c0_g1_i1 len=284 path=[881:0-53 884:54-116 880:117-283] [-1 881 884 880 -2]	Carbamidomethylation; Deamidation (NQ); Oxidation (M)	C8:Carbamidomethylation:1000.00;N13:Deamidation (NQ):1000.00;M20:Oxidation (M):1000.00	7710000	#N/A	TR3569|c0_g1_i1 len=284 path=[881:0-53 884:54-116 880:117-283] [-1 881 884 880 -2]	#N/A	#N/A
DPKEKFLC(+57.02)LGRKN(+.98)EKDKDIMLIRL	28.65	2959.6	24	1.1	592.928	46.74	2420000	1	19116	AZP-2mkl.raw	1	TR3569|c0_g1_i1 len=284 path=[881:0-53 884:54-116 880:117-283] [-1 881 884 880 -2]	Carbamidomethylation; Deamidation (NQ)	C8:Carbamidomethylation:1000.00;N13:Deamidation (NQ):1000.00	2420000	#N/A	TR3569|c0_g1_i1 len=284 path=[881:0-53 884:54-116 880:117-283] [-1 881 884 880 -2]	#N/A	#N/A
DPKEKFLC(+57.02)LGRKNEKDKDIM(+15.99)LIRL	36.81	2974.61	24	6.5	992.55	40.46	124000	1	16247	AZP-2mkl.raw	1	TR3569|c0_g1_i1 len=284 path=[881:0-53 884:54-116 880:117-283] [-1 881 884 880 -2]	Carbamidomethylation; Oxidation (M)	C8:Carbamidomethylation:1000.00;M20:Oxidation (M):1000.00	124000	#N/A	TR3569|c0_g1_i1 len=284 path=[881:0-53 884:54-116 880:117-283] [-1 881 884 880 -2]	#N/A	ORF_Azemiops_Trinity_name_transcriptome_TR3569|c0_g1_i1_frame6
DPKEKFLC(+57.02)LGRKNEKDKDIMLIRL	30.58	2958.61	24	2	740.662	44.11	2140000	1	17929	AZP-2mkl.raw	1	TR3569|c0_g1_i1 len=284 path=[881:0-53 884:54-116 880:117-283] [-1 881 884 880 -2]	Carbamidomethylation	C8:Carbamidomethylation:1000.00	2140000	#N/A	TR3569|c0_g1_i1 len=284 path=[881:0-53 884:54-116 880:117-283] [-1 881 884 880 -2]	#N/A	ORF_Azemiops_Trinity_name_transcriptome_TR3569|c0_g1_i1_frame6
DQHFKPY	34.5	933.434	7	2.3	467.726	21.94	6740000	1	7171	AZP-2mkl.raw	3	TR14748|c0_g1_i2 len=3245 path=[6830:0-44 6831:45-65 6835:66-484 6811:485-508 6837:509-568 6818:569-592 6834:593-751 6826:752-775 6839:776-1854 6833:1855-1959 6814:1960-3244] [-1 6830 6831 6835 6811 6837 6818 6834 6826 6839 6833 6814 -2]:TR14748|c0_g1_i1 len=3281 path=[6828:0-44 6838:45-101 6835:102-520 6811:521-544 6837:545-604 6818:605-628 6834:629-787 6826:788-811 6839:812-1890 6833:1891-1995 …			12800000	#N/A	TR14748|c0_g1_i2 len=3245 path=[6830:0-44 6831:45-65 6835:66-484 6811:485-508 6837:509-568 6818:569-592 6834:593-751 6826:752-775 6839:776-1854 6833:1855-1959 6814:1960-3244] [-1 6830 6831 6835 6811 6837 6818 6834 6826 6839 6833 6814 -2]:TR14748|c0_g1_i1 len=3281 path=[6828:0-44 6838:45-101 6835:102-520 6811:521-544 6837:545-604 6818:605-628 6834:629-787 6826:788-811 6839:812-1890 6833:1891-1995 …	TR14748|c0_g1_i2|m.10590 TR14748|c0_g1_i2|g.10590 type:5prime_partial len:918 gc:universal TR14748|c0_g1_i2:1-2754(+):TR14748|c0_g1_i1|m.10587 TR14748|c0_g1_i1|g.10587 type:5prime_partial len:930 gc:universal TR14748|c0_g1_i1:1-2790(+)	ORF_Azemiops_Trinity_name_transcriptome_TR14748|c0_g1_i2_frame1:ORF_Azemiops_Trinity_name_transcriptome_TR14748|c0_g1_i1_frame1
DRNPLEEC(+57.02)FQET	44.93	1536.65	12	0.2	769.333	50.57	3980000	1	20788	AZP-2mkl.raw	3	TR4770|c0_g1_i1 len=2851 path=[6067:0-607 6068:608-631 6074:632-1605 6059:1606-1629 6079:1630-2433 6077:2434-2481 6073:2482-2630 6064:2631-2654 6075:2655-2675 6072:2676-2699 6057:2700-2850] [-1 6067 6068 6074 6059 6079 6077 6073 6064 6075 6072 .	Carbamidomethylation	C8:Carbamidomethylation:1000.00	4910000	#N/A	TR4770|c0_g1_i1 len=2851 path=[6067:0-607 6068:608-631 6074:632-1605 6059:1606-1629 6079:1630-2433 6077:2434-2481 6073:2482-2630 6064:2631-2654 6075:2655-2675 6072:2676-2699 6057:2700-2850] [-1 6067 6068 6074 6059 6079 6077 6073 6064 6075 6072 .	TR4770|c0_g1_i1|m.3219 TR4770|c0_g1_i1|g.3219 type:complete len:517 gc:universal TR4770|c0_g1_i1:2730-1180(-)	ORF_Azemiops_Trinity_name_transcriptome_TR4770|c0_g1_i1_frame5
DRNPLEEC(+57.02)FQETDYEEFLEIAR	56.66	2802.24	22	2.4	935.091	84.93	315000	1	34947	AZP-2mkl.raw	1	TR4770|c0_g1_i1 len=2851 path=[6067:0-607 6068:608-631 6074:632-1605 6059:1606-1629 6079:1630-2433 6077:2434-2481 6073:2482-2630 6064:2631-2654 6075:2655-2675 6072:2676-2699 6057:2700-2850] [-1 6067 6068 6074 6059 6079 6077 6073 6064 6075 6072 .	Carbamidomethylation	C8:Carbamidomethylation:1000.00	315000	A0A024BTN9|OXLA_BOTSC	TR4770|c0_g1_i1 len=2851 path=[6067:0-607 6068:608-631 6074:632-1605 6059:1606-1629 6079:1630-2433 6077:2434-2481 6073:2482-2630 6064:2631-2654 6075:2655-2675 6072:2676-2699 6057:2700-2850] [-1 6067 6068 6074 6059 6079 6077 6073 6064 6075 6072 .	TR4770|c0_g1_i1|m.3219 TR4770|c0_g1_i1|g.3219 type:complete len:517 gc:universal TR4770|c0_g1_i1:2730-1180(-)	ORF_Azemiops_Trinity_name_transcriptome_TR4770|c0_g1_i1_frame5
DSESPRKPEIQNEIVDLHNSLR	46.18	2575.3	22	-0.5	644.832	42.69	4340000	1	17264	AZP-2mkl.raw	2	TR6925|c0_g1_i1 len=1429 path=[1419:0-1428] [-1 1419 -2]			4340000	Q8JI40|CRVP_GLOBL:P60623|CRVP_TRIST	TR6925|c0_g1_i1 len=1429 path=[1419:0-1428] [-1 1419 -2]	TR6925|c0_g1_i1|m.5242 TR6925|c0_g1_i1|g.5242 type:5prime_partial len:278 gc:universal TR6925|c0_g1_i1:2-835(+)	ORF_Azemiops_Trinity_name_transcriptome_TR6925|c0_g1_i1_frame2
DSYTYSEENKAIVC(+57.02)GGDNPC(+57.02)KKEVC(+57.02)EC(+57.02)DKAAAIC(+57.02)FR	60.24	4243.84	36	-4.5	849.771	41.31		1	16641	AZP-2mkl.raw	1	TR6913|c96_g4_i9 len=630 path=[13842:0-34 15050:35-63 15044:64-64 15035:65-88 15060:89-90 15076:91-93 14771:94-114 15011:115-138 14984:139-228 15063:229-239 15078:240-246 15039:247-252 15026:253-264 15002:265-268 14971:269-362 15068:363-378 14811:379-471.:TR6913|c96_g4_i10 len=559 path=[13842:0-34 15050:35-63 15044:64-64 15035:65-88 15060:89-90 14687:91-220 15053:221-239 15048:240-246 15040:247-2…	Carbamidomethylation	C14:Carbamidomethylation:1000.00;C20:Carbamidomethylation:1000.00;C25:Carbamidomethylation:1000.00;C27:Carbamidomethylation:1000.00;C34:Carbamidomethylation:1000.00		#N/A	TR6913|c96_g4_i9 len=630 path=[13842:0-34 15050:35-63 15044:64-64 15035:65-88 15060:89-90 15076:91-93 14771:94-114 15011:115-138 14984:139-228 15063:229-239 15078:240-246 15039:247-252 15026:253-264 15002:265-268 14971:269-362 15068:363-378 14811:379-471.:TR6913|c96_g4_i10 len=559 path=[13842:0-34 15050:35-63 15044:64-64 15035:65-88 15060:89-90 14687:91-220 15053:221-239 15048:240-246 15040:247-2…	TR6913|c96_g4_i9|m.5198 TR6913|c96_g4_i9|g.5198 type:complete len:139 gc:universal TR6913|c96_g4_i9:41-457(+):TR6913|c96_g4_i10|m.5199 TR6913|c96_g4_i10|g.5199 type:complete len:139 gc:universal TR6913|c96_g4_i10:41-457(+)	ORF_Azemiops_Trinity_name_transcriptome_TR6913|c96_g4_i9_frame2:ORF_Azemiops_Trinity_name_transcriptome_TR6913|c96_g4_i10_frame2
DTC(+57.02)VGDSGGPL	40.42	1076.44	11	1.5	539.23	43.96	4800000	1	17861	AZP-2mkl.raw	1	TR4767|c1_g1_i6 len=377 path=[3070:0-43 3476:44-79 3470:80-81 3457:82-103 3432:104-127 3478:128-133 3505:134-134 3467:135-202 3508:203-215 3502:216-237 3465:238-240 3485:241-261 3481:262-269 3498:270-278 3462:279-293 3448:294-309 3398:310-340 3370:341-34.:TR4767|c1_g1_i5 len=409 path=[3222:0-111 3470:112-113 3457:114-135 3432:136-159 3478:160-165 3505:166-166 3467:167-234 3508:235-247 3502:248-26…	Carbamidomethylation	C3:Carbamidomethylation:1000.00	4800000	O13069|VSP2_BOTJA:J3RY93|VSPC_CROAD:Q8QHK3|VSP1_CROAT:Q8QG86|VSP_BOTIN:Q2PQJ3|VSP1_BOTJR	TR4767|c1_g1_i6 len=377 path=[3070:0-43 3476:44-79 3470:80-81 3457:82-103 3432:104-127 3478:128-133 3505:134-134 3467:135-202 3508:203-215 3502:216-237 3465:238-240 3485:241-261 3481:262-269 3498:270-278 3462:279-293 3448:294-309 3398:310-340 3370:341-34.:TR4767|c1_g1_i5 len=409 path=[3222:0-111 3470:112-113 3457:114-135 3432:136-159 3478:160-165 3505:166-166 3467:167-234 3508:235-247 3502:248-26…	TR4767|c1_g1_i5|m.3211 TR4767|c1_g1_i5|g.3211 type:5prime_partial len:112 gc:universal TR4767|c1_g1_i5:409-74(-):TR4767|c1_g1_i6|m.3213 TR4767|c1_g1_i6|g.3213 type:5prime_partial len:112 gc:universal TR4767|c1_g1_i6:377-42(-):TR4767|c1_g1_i9|m.3216 TR4767|c1_g1_i9|g.3216 type:5prime_partial len:112 gc:universal TR4767|c1_g1_i9:377-42(-):TR4767|c1_g1_i3|m.3208 TR4767|c1_g1_i3|g.3208 type:5prime_pa…	ORF_Azemiops_Trinity_name_transcriptome_TR4767|c1_g1_i9_frame4:ORF_Azemiops_Trinity_name_transcriptome_TR4767|c1_g1_i3_frame4:ORF_Azemiops_Trinity_name_transcriptome_TR4767|c1_g1_i6_frame4:ORF_Azemiops_Trinity_name_transcriptome_TR4767|c1_g1_i5_frame4:ORF_Azemiops_Trinity_name_transcriptome_TR4767|c1_g1_i7_frame4
DTC(+57.02)VGDSGGPLIC(+57.02)N	26.66	1463.6	14	1.9	732.81	51.87	2910000	1	21357	AZP-2mkl.raw	1	TR4767|c1_g1_i6 len=377 path=[3070:0-43 3476:44-79 3470:80-81 3457:82-103 3432:104-127 3478:128-133 3505:134-134 3467:135-202 3508:203-215 3502:216-237 3465:238-240 3485:241-261 3481:262-269 3498:270-278 3462:279-293 3448:294-309 3398:310-340 3370:341-34.:TR4767|c1_g1_i5 len=409 path=[3222:0-111 3470:112-113 3457:114-135 3432:136-159 3478:160-165 3505:166-166 3467:167-234 3508:235-247 3502:248-26…	Carbamidomethylation	C3:Carbamidomethylation:1000.00;C13:Carbamidomethylation:1000.00	2910000	O13069|VSP2_BOTJA:J3RY93|VSPC_CROAD:Q8QHK3|VSP1_CROAT:Q8QG86|VSP_BOTIN:Q2PQJ3|VSP1_BOTJR	TR4767|c1_g1_i6 len=377 path=[3070:0-43 3476:44-79 3470:80-81 3457:82-103 3432:104-127 3478:128-133 3505:134-134 3467:135-202 3508:203-215 3502:216-237 3465:238-240 3485:241-261 3481:262-269 3498:270-278 3462:279-293 3448:294-309 3398:310-340 3370:341-34.:TR4767|c1_g1_i5 len=409 path=[3222:0-111 3470:112-113 3457:114-135 3432:136-159 3478:160-165 3505:166-166 3467:167-234 3508:235-247 3502:248-26…	TR4767|c1_g1_i5|m.3211 TR4767|c1_g1_i5|g.3211 type:5prime_partial len:112 gc:universal TR4767|c1_g1_i5:409-74(-):TR4767|c1_g1_i6|m.3213 TR4767|c1_g1_i6|g.3213 type:5prime_partial len:112 gc:universal TR4767|c1_g1_i6:377-42(-):TR4767|c1_g1_i9|m.3216 TR4767|c1_g1_i9|g.3216 type:5prime_partial len:112 gc:universal TR4767|c1_g1_i9:377-42(-):TR4767|c1_g1_i3|m.3208 TR4767|c1_g1_i3|g.3208 type:5prime_pa…	ORF_Azemiops_Trinity_name_transcriptome_TR4767|c1_g1_i9_frame4:ORF_Azemiops_Trinity_name_transcriptome_TR4767|c1_g1_i3_frame4:ORF_Azemiops_Trinity_name_transcriptome_TR4767|c1_g1_i6_frame4:ORF_Azemiops_Trinity_name_transcriptome_TR4767|c1_g1_i5_frame4:ORF_Azemiops_Trinity_name_transcriptome_TR4767|c1_g1_i7_frame4
DTC(+57.02)VGDSGGPLIC(+57.02)N(+.98)GHF	47.4	1805.73	17	-5.6	903.87	60.84	1670000	1	25124	AZP-2mkl.raw	3	TR4767|c1_g1_i6 len=377 path=[3070:0-43 3476:44-79 3470:80-81 3457:82-103 3432:104-127 3478:128-133 3505:134-134 3467:135-202 3508:203-215 3502:216-237 3465:238-240 3485:241-261 3481:262-269 3498:270-278 3462:279-293 3448:294-309 3398:310-340 3370:341-34.:TR4767|c1_g1_i5 len=409 path=[3222:0-111 3470:112-113 3457:114-135 3432:136-159 3478:160-165 3505:166-166 3467:167-234 3508:235-247 3502:248-26…	Carbamidomethylation; Deamidation (NQ)	C3:Carbamidomethylation:1000.00;C13:Carbamidomethylation:1000.00;N14:Deamidation (NQ):1000.00	3020000	#N/A	TR4767|c1_g1_i6 len=377 path=[3070:0-43 3476:44-79 3470:80-81 3457:82-103 3432:104-127 3478:128-133 3505:134-134 3467:135-202 3508:203-215 3502:216-237 3465:238-240 3485:241-261 3481:262-269 3498:270-278 3462:279-293 3448:294-309 3398:310-340 3370:341-34.:TR4767|c1_g1_i5 len=409 path=[3222:0-111 3470:112-113 3457:114-135 3432:136-159 3478:160-165 3505:166-166 3467:167-234 3508:235-247 3502:248-26…	TR4767|c1_g1_i5|m.3211 TR4767|c1_g1_i5|g.3211 type:5prime_partial len:112 gc:universal TR4767|c1_g1_i5:409-74(-):TR4767|c1_g1_i6|m.3213 TR4767|c1_g1_i6|g.3213 type:5prime_partial len:112 gc:universal TR4767|c1_g1_i6:377-42(-):TR4767|c1_g1_i2|m.3206 TR4767|c1_g1_i2|g.3206 type:5prime_partial len:119 gc:universal TR4767|c1_g1_i2:430-74(-)	#N/A
DTC(+57.02)VGDSGGPLIC(+57.02)N(+.98)GHFQ	49.5	1933.79	18	-2	967.902	56.41	516000	1	23278	AZP-2mkl.raw	2	TR4767|c1_g1_i6 len=377 path=[3070:0-43 3476:44-79 3470:80-81 3457:82-103 3432:104-127 3478:128-133 3505:134-134 3467:135-202 3508:203-215 3502:216-237 3465:238-240 3485:241-261 3481:262-269 3498:270-278 3462:279-293 3448:294-309 3398:310-340 3370:341-34.:TR4767|c1_g1_i5 len=409 path=[3222:0-111 3470:112-113 3457:114-135 3432:136-159 3478:160-165 3505:166-166 3467:167-234 3508:235-247 3502:248-26…	Carbamidomethylation; Deamidation (NQ)	C3:Carbamidomethylation:1000.00;C13:Carbamidomethylation:1000.00;N14:Deamidation (NQ):16.51	708000	#N/A	TR4767|c1_g1_i6 len=377 path=[3070:0-43 3476:44-79 3470:80-81 3457:82-103 3432:104-127 3478:128-133 3505:134-134 3467:135-202 3508:203-215 3502:216-237 3465:238-240 3485:241-261 3481:262-269 3498:270-278 3462:279-293 3448:294-309 3398:310-340 3370:341-34.:TR4767|c1_g1_i5 len=409 path=[3222:0-111 3470:112-113 3457:114-135 3432:136-159 3478:160-165 3505:166-166 3467:167-234 3508:235-247 3502:248-26…	TR4767|c1_g1_i5|m.3211 TR4767|c1_g1_i5|g.3211 type:5prime_partial len:112 gc:universal TR4767|c1_g1_i5:409-74(-):TR4767|c1_g1_i6|m.3213 TR4767|c1_g1_i6|g.3213 type:5prime_partial len:112 gc:universal TR4767|c1_g1_i6:377-42(-):TR4767|c1_g1_i2|m.3206 TR4767|c1_g1_i2|g.3206 type:5prime_partial len:119 gc:universal TR4767|c1_g1_i2:430-74(-)	#N/A
DTLVSILEEHPHEISHIFKPSC(+57.02)VVVLR	41.18	3153.66	27	0.6	789.424	66.89	771000	1	27628	AZP-2mkl.raw	1	TR1669|c1_g1_i1 len=1334 path=[1335:0-1333] [-1 1335 -2]	Carbamidomethylation	C22:Carbamidomethylation:1000.00	771000	#N/A	TR1669|c1_g1_i1 len=1334 path=[1335:0-1333] [-1 1335 -2]	TR1669|c1_g1_i1|m.1002 TR1669|c1_g1_i1|g.1002 type:complete len:146 gc:universal TR1669|c1_g1_i1:1077-640(-)	ORF_Azemiops_Trinity_name_transcriptome_TR1669|c1_g1_i1_frame6
DTYNKKYWFYPASNC(+57.02)QEESEQC(+57.02)	28.22	2846.16	22	1.1	949.728	51.76	1030000	1	21312	AZP-2mkl.raw	1	TR6913|c96_g4_i9 len=630 path=[13842:0-34 15050:35-63 15044:64-64 15035:65-88 15060:89-90 15076:91-93 14771:94-114 15011:115-138 14984:139-228 15063:229-239 15078:240-246 15039:247-252 15026:253-264 15002:265-268 14971:269-362 15068:363-378 14811:379-471.:TR6913|c96_g4_i10 len=559 path=[13842:0-34 15050:35-63 15044:64-64 15035:65-88 15060:89-90 14687:91-220 15053:221-239 15048:240-246 15040:247-2…	Carbamidomethylation	C15:Carbamidomethylation:1000.00;C22:Carbamidomethylation:1000.00	1030000	#N/A	TR6913|c96_g4_i9 len=630 path=[13842:0-34 15050:35-63 15044:64-64 15035:65-88 15060:89-90 15076:91-93 14771:94-114 15011:115-138 14984:139-228 15063:229-239 15078:240-246 15039:247-252 15026:253-264 15002:265-268 14971:269-362 15068:363-378 14811:379-471.:TR6913|c96_g4_i10 len=559 path=[13842:0-34 15050:35-63 15044:64-64 15035:65-88 15060:89-90 14687:91-220 15053:221-239 15048:240-246 15040:247-2…	TR6913|c96_g4_i9|m.5198 TR6913|c96_g4_i9|g.5198 type:complete len:139 gc:universal TR6913|c96_g4_i9:41-457(+):TR6913|c96_g4_i10|m.5199 TR6913|c96_g4_i10|g.5199 type:complete len:139 gc:universal TR6913|c96_g4_i10:41-457(+)	#N/A
DYEEFLEIAR	42.83	1283.6	10	-3.4	642.807	70.33	394000	1	29038	AZP-2mkl.raw	1	TR4770|c0_g1_i1 len=2851 path=[6067:0-607 6068:608-631 6074:632-1605 6059:1606-1629 6079:1630-2433 6077:2434-2481 6073:2482-2630 6064:2631-2654 6075:2655-2675 6072:2676-2699 6057:2700-2850] [-1 6067 6068 6074 6059 6079 6077 6073 6064 6075 6072 .			394000	A0A024BTN9|OXLA_BOTSC:P0DI84|OXLA_VIPAA:Q6STF1|OXLA_GLOHA:A8QL52|OXLA_BUNFA:Q4JHE3|OXLA_OXYSC:K9N7B7|OXLA_CRODM:P81382|OXLA_CALRH:P0C2D5|OXLA_PROFL:P0DI88|OXLA_BOTJA	TR4770|c0_g1_i1 len=2851 path=[6067:0-607 6068:608-631 6074:632-1605 6059:1606-1629 6079:1630-2433 6077:2434-2481 6073:2482-2630 6064:2631-2654 6075:2655-2675 6072:2676-2699 6057:2700-2850] [-1 6067 6068 6074 6059 6079 6077 6073 6064 6075 6072 .	TR4770|c0_g1_i1|m.3219 TR4770|c0_g1_i1|g.3219 type:complete len:517 gc:universal TR4770|c0_g1_i1:2730-1180(-)	ORF_Azemiops_Trinity_name_transcriptome_TR4770|c0_g1_i1_frame5
E(+42.01)PPLPPK	28.51	818.454	7	1.6	410.235	37.97	1810000	1	15071	AZP-2mkl.raw	3	TR4770|c0_g1_i1 len=2851 path=[6067:0-607 6068:608-631 6074:632-1605 6059:1606-1629 6079:1630-2433 6077:2434-2481 6073:2482-2630 6064:2631-2654 6075:2655-2675 6072:2676-2699 6057:2700-2850] [-1 6067 6068 6074 6059 6079 6077 6073 6064 6075 6072 .	Acetylation (N-term)	E1:Acetylation (N-term):1000.00	6070000	#N/A	TR4770|c0_g1_i1 len=2851 path=[6067:0-607 6068:608-631 6074:632-1605 6059:1606-1629 6079:1630-2433 6077:2434-2481 6073:2482-2630 6064:2631-2654 6075:2655-2675 6072:2676-2699 6057:2700-2850] [-1 6067 6068 6074 6059 6079 6077 6073 6064 6075 6072 .	#N/A	#N/A
EHDC(+57.02)C(+57.02)YGKL	42.84	1180.46	9	4.1	591.242	20.17	788000	1	6178	AZP-2mkl.raw	1	TR6913|c96_g4_i4 len=502 path=[13842:0-34 15050:35-63 15044:64-64 15035:65-88 15060:89-90 15076:91-93 15087:94-104 14757:105-131 14657:132-239 13531:240-263 14937:264-291 13785:292-315 14888:316-383 15069:384-392 15084:393-397 14961:398-451 15073:452-468.	Carbamidomethylation	C4:Carbamidomethylation:1000.00;C5:Carbamidomethylation:1000.00	788000	#N/A	TR6913|c96_g4_i4 len=502 path=[13842:0-34 15050:35-63 15044:64-64 15035:65-88 15060:89-90 15076:91-93 15087:94-104 14757:105-131 14657:132-239 13531:240-263 14937:264-291 13785:292-315 14888:316-383 15069:384-392 15084:393-397 14961:398-451 15073:452-468.	TR6913|c96_g4_i4|m.5192 TR6913|c96_g4_i4|g.5192 type:complete len:139 gc:universal TR6913|c96_g4_i4:41-457(+)	ORF_Azemiops_Trinity_name_transcriptome_TR6913|c96_g4_i4_frame2
EIC(+57.02)IK	25.57	661.347	5	1.1	331.681	21.1	8150000	1	6710	AZP-2mkl.raw	1		Carbamidomethylation	C3:Carbamidomethylation:1000.00	8150000	0		#N/A	#N/A
EIC(+57.02)LK	25.57	661.347	5	1.1	331.681	21.1	8150000	1	6710	AZP-2mkl.raw	1	TR7889|c1_g1_i1 len=4057 path=[8863:0-71 8895:72-234 @8901@!:235-490 8884:491-507 8894:508-738 8900:739-1276 @8898@!:1277-3324 8872:3325-3344 8873:3345-3345 8874:3346-4056] [-1 8863 8895 8901 8884 8894 8900 8898 8872 8873 8874 -2]:TR912|c0_g1_i1 len=321 path=[299:0-320] [-1 299 -2]	Carbamidomethylation	C3:Carbamidomethylation:1000.00	8150000	0	TR7889|c1_g1_i1 len=4057 path=[8863:0-71 8895:72-234 @8901@!:235-490 8884:491-507 8894:508-738 8900:739-1276 @8898@!:1277-3324 8872:3325-3344 8873:3345-3345 8874:3346-4056] [-1 8863 8895 8901 8884 8894 8900 8898 8872 8873 8874 -2]:TR912|c0_g1_i1 len=321 path=[299:0-320] [-1 299 -2]	#N/A	#N/A
EKDKDIMLIRL	29.74	1372.77	11	0.8	458.599	42.57	505000	1	17208	AZP-2mkl.raw	1	TR3569|c0_g1_i1 len=284 path=[881:0-53 884:54-116 880:117-283] [-1 881 884 880 -2]			505000	#N/A	TR3569|c0_g1_i1 len=284 path=[881:0-53 884:54-116 880:117-283] [-1 881 884 880 -2]	#N/A	ORF_Azemiops_Trinity_name_transcriptome_TR3569|c0_g1_i1_frame6
ELC(+57.02)LK	25.57	661.347	5	1.1	331.681	21.1	8150000	1	6710	AZP-2mkl.raw	1	TR14748|c0_g1_i2 len=3245 path=[6830:0-44 6831:45-65 6835:66-484 6811:485-508 6837:509-568 6818:569-592 6834:593-751 6826:752-775 6839:776-1854 6833:1855-1959 6814:1960-3244] [-1 6830 6831 6835 6811 6837 6818 6834 6826 6839 6833 6814 -2]:TR14748|c0_g1_i1 len=3281 path=[6828:0-44 6838:45-101 6835:102-520 6811:521-544 6837:545-604 6818:605-628 6834:629-787 6826:788-811 6839:812-1890 6833:1891-1995 …	Carbamidomethylation	C3:Carbamidomethylation:1000.00	8150000	Q9R1E6|ENPP2_MOUSE:Q13822|ENPP2_HUMAN:A1A4K5|ENPP2_BOVIN:Q8WU17|RN139_HUMAN	TR14748|c0_g1_i2 len=3245 path=[6830:0-44 6831:45-65 6835:66-484 6811:485-508 6837:509-568 6818:569-592 6834:593-751 6826:752-775 6839:776-1854 6833:1855-1959 6814:1960-3244] [-1 6830 6831 6835 6811 6837 6818 6834 6826 6839 6833 6814 -2]:TR14748|c0_g1_i1 len=3281 path=[6828:0-44 6838:45-101 6835:102-520 6811:521-544 6837:545-604 6818:605-628 6834:629-787 6826:788-811 6839:812-1890 6833:1891-1995 …	#N/A	#N/A
EN(+.98)GAIVC(+57.02)GGGTSC(+57.02)ENQIC(+57.02)EC(+57.02)DKAAAIC(+57.02)FR	55.61	3247.35	29	6.1	1083.46	52.37	765000	1	21580	AZP-2mkl.raw	2	TR6913|c96_g4_i1 len=503 path=[13951:0-34 14953:35-63 14908:64-178 13509:179-202 14851:203-246 15040:247-252 15026:253-264 15002:265-268 14640:269-301 14968:302-320 14927:321-344 14877:345-383 15069:384-392 15084:393-397 15037:398-404 15019:405-409 14719.:TR6913|c96_g4_i12 len=439 path=[14368:0-34 14953:35-63 14908:64-178 13509:179-202 14851:203-246 15040:247-252 15026:253-264 15002:265-268 14640…	Deamidation (NQ); Carbamidomethylation	N2:Deamidation (NQ):65.65;C7:Carbamidomethylation:1000.00;C13:Carbamidomethylation:1000.00;C18:Carbamidomethylation:1000.00;C20:Carbamidomethylation:1000.00;C27:Carbamidomethylation:1000.00	1120000	#N/A	TR6913|c96_g4_i1 len=503 path=[13951:0-34 14953:35-63 14908:64-178 13509:179-202 14851:203-246 15040:247-252 15026:253-264 15002:265-268 14640:269-301 14968:302-320 14927:321-344 14877:345-383 15069:384-392 15084:393-397 15037:398-404 15019:405-409 14719.:TR6913|c96_g4_i12 len=439 path=[14368:0-34 14953:35-63 14908:64-178 13509:179-202 14851:203-246 15040:247-252 15026:253-264 15002:265-268 14640…	TR6913|c96_g4_i1|m.5190 TR6913|c96_g4_i1|g.5190 type:complete len:139 gc:universal TR6913|c96_g4_i1:41-457(+):TR6913|c96_g4_i13|m.5202 TR6913|c96_g4_i13|g.5202 type:complete len:139 gc:universal TR6913|c96_g4_i13:41-457(+)	#N/A
ENGAIVC(+57.02)GGGTSC(+57.02)ENQIC(+57.02)EC(+57.02)DKAAAIC(+57.02)FR	33.65	3246.36	29	7.2	1083.14	49.23		1	20199	AZP-2mkl.raw	1	TR6913|c96_g4_i1 len=503 path=[13951:0-34 14953:35-63 14908:64-178 13509:179-202 14851:203-246 15040:247-252 15026:253-264 15002:265-268 14640:269-301 14968:302-320 14927:321-344 14877:345-383 15069:384-392 15084:393-397 15037:398-404 15019:405-409 14719.:TR6913|c96_g4_i12 len=439 path=[14368:0-34 14953:35-63 14908:64-178 13509:179-202 14851:203-246 15040:247-252 15026:253-264 15002:265-268 14640…	Carbamidomethylation	C7:Carbamidomethylation:1000.00;C13:Carbamidomethylation:1000.00;C18:Carbamidomethylation:1000.00;C20:Carbamidomethylation:1000.00;C27:Carbamidomethylation:1000.00		#N/A	TR6913|c96_g4_i1 len=503 path=[13951:0-34 14953:35-63 14908:64-178 13509:179-202 14851:203-246 15040:247-252 15026:253-264 15002:265-268 14640:269-301 14968:302-320 14927:321-344 14877:345-383 15069:384-392 15084:393-397 15037:398-404 15019:405-409 14719.:TR6913|c96_g4_i12 len=439 path=[14368:0-34 14953:35-63 14908:64-178 13509:179-202 14851:203-246 15040:247-252 15026:253-264 15002:265-268 14640…	TR6913|c96_g4_i1|m.5190 TR6913|c96_g4_i1|g.5190 type:complete len:139 gc:universal TR6913|c96_g4_i1:41-457(+):TR6913|c96_g4_i13|m.5202 TR6913|c96_g4_i13|g.5202 type:complete len:139 gc:universal TR6913|c96_g4_i13:41-457(+)	ORF_Azemiops_Trinity_name_transcriptome_TR6913|c96_g4_i1_frame2:ORF_Azemiops_Trinity_name_transcriptome_TR6913|c96_g4_i13_frame2
EPPLPPK	29.66	776.443	7	0.5	389.229	21.04	366000000	1	6677	AZP-2mkl.raw	4	TR4770|c0_g1_i1 len=2851 path=[6067:0-607 6068:608-631 6074:632-1605 6059:1606-1629 6079:1630-2433 6077:2434-2481 6073:2482-2630 6064:2631-2654 6075:2655-2675 6072:2676-2699 6057:2700-2850] [-1 6067 6068 6074 6059 6079 6077 6073 6064 6075 6072 .			366000000	A0A024BTN9|OXLA_BOTSC:J7H670|OXLA_LACMT:X2L4E2|OXLA_BOTPC:P0DI84|OXLA_VIPAA:Q6STF1|OXLA_GLOHA:A8QL52|OXLA_BUNFA:Q4JHE3|OXLA_OXYSC:A8QL58|OXLA_NAJAT:Q4JHE1|OXLA_PSEAU:K9N7B7|OXLA_CRODM:F8S0Z5|OXLA2_CROAD:P56742|OXLA_CROAT:Q6TGQ8|OXLA_BOTMO:O93364|OXLA_CROAD:B0VXW0|OXLA_SISCA	TR4770|c0_g1_i1 len=2851 path=[6067:0-607 6068:608-631 6074:632-1605 6059:1606-1629 6079:1630-2433 6077:2434-2481 6073:2482-2630 6064:2631-2654 6075:2655-2675 6072:2676-2699 6057:2700-2850] [-1 6067 6068 6074 6059 6079 6077 6073 6064 6075 6072 .	TR4770|c0_g1_i1|m.3219 TR4770|c0_g1_i1|g.3219 type:complete len:517 gc:universal TR4770|c0_g1_i1:2730-1180(-)	ORF_Azemiops_Trinity_name_transcriptome_TR4770|c0_g1_i1_frame5
EPQIVC(+57.02)GV	30.42	900.438	8	-3	451.225	72.3	117000	1	29850	AZP-2mkl.raw	1	TR5928|c0_g1_i1 len=688 path=[666:0-687] [-1 666 -2]	Carbamidomethylation	C6:Carbamidomethylation:1000.00	117000	#N/A	TR5928|c0_g1_i1 len=688 path=[666:0-687] [-1 666 -2]	#N/A	ORF_Azemiops_Trinity_name_transcriptome_TR5928|c0_g1_i1_frame5
ESDN(+.98)WWPKPPHQGPRPPRPRPKP	30.29	2756.4	23	6.5	919.815	25.31	336000	1	8933	AZP-2mkl.raw	1	TR4845|c1_g1_i1 len=412 path=[929:0-121 933:122-339 932:340-411] [-1 929 933 932 -2]	Deamidation (NQ)	N4:Deamidation (NQ):55.71	336000	#N/A	TR4845|c1_g1_i1 len=412 path=[929:0-121 933:122-339 932:340-411] [-1 929 933 932 -2]	#N/A	#N/A
ESDNWWPKPPH	27.2	1391.63	11	2.1	464.884	43.61	1600000	1	17701	AZP-2mkl.raw	3	TR4845|c1_g1_i1 len=412 path=[929:0-121 933:122-339 932:340-411] [-1 929 933 932 -2]			2400000	#N/A	TR4845|c1_g1_i1 len=412 path=[929:0-121 933:122-339 932:340-411] [-1 929 933 932 -2]	#N/A	ORF_Azemiops_Trinity_name_transcriptome_TR4845|c1_g1_i1_frame4
ESDNWWPKPPHQGPRPPRP	28.5	2277.12	19	-2.2	570.286	41.14	1310000	1	16563	AZP-2mkl.raw	2	TR4845|c1_g1_i1 len=412 path=[929:0-121 933:122-339 932:340-411] [-1 929 933 932 -2]			1750000	#N/A	TR4845|c1_g1_i1 len=412 path=[929:0-121 933:122-339 932:340-411] [-1 929 933 932 -2]	#N/A	ORF_Azemiops_Trinity_name_transcriptome_TR4845|c1_g1_i1_frame4
ESDNWWPKPPHQGPRPPRPRPKP	48.34	2755.42	23	-1.2	919.48	25.83	4540000	1	9190	AZP-2mkl.raw	3	TR4845|c1_g1_i1 len=412 path=[929:0-121 933:122-339 932:340-411] [-1 929 933 932 -2]			9260000	#N/A	TR4845|c1_g1_i1 len=412 path=[929:0-121 933:122-339 932:340-411] [-1 929 933 932 -2]	#N/A	ORF_Azemiops_Trinity_name_transcriptome_TR4845|c1_g1_i1_frame4
ETLIM(+15.99)KVAGR	34.41	1132.63	10	0.2	378.55	28.36	6870000	1	10442	AZP-2mkl.raw	3	TR6913|c96_g4_i9 len=630 path=[13842:0-34 15050:35-63 15044:64-64 15035:65-88 15060:89-90 15076:91-93 14771:94-114 15011:115-138 14984:139-228 15063:229-239 15078:240-246 15039:247-252 15026:253-264 15002:265-268 14971:269-362 15068:363-378 14811:379-471.:TR6913|c96_g4_i7 len=553 path=[13842:0-34 15050:35-63 15044:64-64 15035:65-88 15060:89-90 15076:91-93 14771:94-114 15011:115-138 14984:139-228 …	Oxidation (M)	M5:Oxidation (M):1000.00	20500000	P81479|PA2A4_TRIGA:P81480|PA2A3_TRIGA:Q6H3D0|PA2AA_TRIST:P20476|PA2A1_TRIGA	TR6913|c96_g4_i9 len=630 path=[13842:0-34 15050:35-63 15044:64-64 15035:65-88 15060:89-90 15076:91-93 14771:94-114 15011:115-138 14984:139-228 15063:229-239 15078:240-246 15039:247-252 15026:253-264 15002:265-268 14971:269-362 15068:363-378 14811:379-471.:TR6913|c96_g4_i7 len=553 path=[13842:0-34 15050:35-63 15044:64-64 15035:65-88 15060:89-90 15076:91-93 14771:94-114 15011:115-138 14984:139-228 …	TR6913|c96_g4_i9|m.5198 TR6913|c96_g4_i9|g.5198 type:complete len:139 gc:universal TR6913|c96_g4_i9:41-457(+):TR6913|c96_g4_i7|m.5195 TR6913|c96_g4_i7|g.5195 type:complete len:137 gc:universal TR6913|c96_g4_i7:41-451(+):TR6913|c96_g4_i11|m.5200 TR6913|c96_g4_i11|g.5200 type:complete len:152 gc:universal TR6913|c96_g4_i11:41-496(+)	ORF_Azemiops_Trinity_name_transcriptome_TR6913|c96_g4_i9_frame2:ORF_Azemiops_Trinity_name_transcriptome_TR6913|c96_g4_i7_frame2:ORF_Azemiops_Trinity_name_transcriptome_TR6913|c96_g4_i11_frame2
EVC(+57.02)EC(+57.02)DKAAAIC(+57.02)F	29.97	1571.64	13	6.7	786.833	45.05	237000	1	18354	AZP-2mkl.raw	1	TR6913|c96_g4_i9 len=630 path=[13842:0-34 15050:35-63 15044:64-64 15035:65-88 15060:89-90 15076:91-93 14771:94-114 15011:115-138 14984:139-228 15063:229-239 15078:240-246 15039:247-252 15026:253-264 15002:265-268 14971:269-362 15068:363-378 14811:379-471.:TR6913|c96_g4_i10 len=559 path=[13842:0-34 15050:35-63 15044:64-64 15035:65-88 15060:89-90 14687:91-220 15053:221-239 15048:240-246 15040:247-2…	Carbamidomethylation	C3:Carbamidomethylation:1000.00;C5:Carbamidomethylation:1000.00;C12:Carbamidomethylation:1000.00	237000	Q8JIG0|PA2BQ_PROFL:O42187|PA2BB_GLOHA:O42188|PA2H_GLOHA	TR6913|c96_g4_i9 len=630 path=[13842:0-34 15050:35-63 15044:64-64 15035:65-88 15060:89-90 15076:91-93 14771:94-114 15011:115-138 14984:139-228 15063:229-239 15078:240-246 15039:247-252 15026:253-264 15002:265-268 14971:269-362 15068:363-378 14811:379-471.:TR6913|c96_g4_i10 len=559 path=[13842:0-34 15050:35-63 15044:64-64 15035:65-88 15060:89-90 14687:91-220 15053:221-239 15048:240-246 15040:247-2…	TR6913|c96_g4_i9|m.5198 TR6913|c96_g4_i9|g.5198 type:complete len:139 gc:universal TR6913|c96_g4_i9:41-457(+):TR6913|c96_g4_i10|m.5199 TR6913|c96_g4_i10|g.5199 type:complete len:139 gc:universal TR6913|c96_g4_i10:41-457(+)	ORF_Azemiops_Trinity_name_transcriptome_TR6913|c96_g4_i9_frame2:ORF_Azemiops_Trinity_name_transcriptome_TR6913|c96_g4_i10_frame2
EVC(+57.02)EC(+57.02)DKAAAIC(+57.02)FR	57.18	1727.74	14	3.7	864.882	31.97	581000	1	12199	AZP-2mkl.raw	2	TR6913|c96_g4_i9 len=630 path=[13842:0-34 15050:35-63 15044:64-64 15035:65-88 15060:89-90 15076:91-93 14771:94-114 15011:115-138 14984:139-228 15063:229-239 15078:240-246 15039:247-252 15026:253-264 15002:265-268 14971:269-362 15068:363-378 14811:379-471.:TR6913|c96_g4_i10 len=559 path=[13842:0-34 15050:35-63 15044:64-64 15035:65-88 15060:89-90 14687:91-220 15053:221-239 15048:240-246 15040:247-2…	Carbamidomethylation	C3:Carbamidomethylation:1000.00;C5:Carbamidomethylation:1000.00;C12:Carbamidomethylation:1000.00	4600000	Q8JIG0|PA2BQ_PROFL:O42187|PA2BB_GLOHA:O42188|PA2H_GLOHA	TR6913|c96_g4_i9 len=630 path=[13842:0-34 15050:35-63 15044:64-64 15035:65-88 15060:89-90 15076:91-93 14771:94-114 15011:115-138 14984:139-228 15063:229-239 15078:240-246 15039:247-252 15026:253-264 15002:265-268 14971:269-362 15068:363-378 14811:379-471.:TR6913|c96_g4_i10 len=559 path=[13842:0-34 15050:35-63 15044:64-64 15035:65-88 15060:89-90 14687:91-220 15053:221-239 15048:240-246 15040:247-2…	TR6913|c96_g4_i9|m.5198 TR6913|c96_g4_i9|g.5198 type:complete len:139 gc:universal TR6913|c96_g4_i9:41-457(+):TR6913|c96_g4_i10|m.5199 TR6913|c96_g4_i10|g.5199 type:complete len:139 gc:universal TR6913|c96_g4_i10:41-457(+)	ORF_Azemiops_Trinity_name_transcriptome_TR6913|c96_g4_i9_frame2:ORF_Azemiops_Trinity_name_transcriptome_TR6913|c96_g4_i10_frame2
F(+42.01)C(+57.02)GAGGQGRPQDASDR	30	1719.74	16	5.8	860.881	27.3	262000	1	9916	AZP-2mkl.raw	1	TR6913|c96_g4_i9 len=630 path=[13842:0-34 15050:35-63 15044:64-64 15035:65-88 15060:89-90 15076:91-93 14771:94-114 15011:115-138 14984:139-228 15063:229-239 15078:240-246 15039:247-252 15026:253-264 15002:265-268 14971:269-362 15068:363-378 14811:379-471.:TR6913|c96_g4_i7 len=553 path=[13842:0-34 15050:35-63 15044:64-64 15035:65-88 15060:89-90 15076:91-93 14771:94-114 15011:115-138 14984:139-228 …	Acetylation (N-term); Carbamidomethylation	F1:Acetylation (N-term):1000.00;C2:Carbamidomethylation:1000.00	262000	#N/A	TR6913|c96_g4_i9 len=630 path=[13842:0-34 15050:35-63 15044:64-64 15035:65-88 15060:89-90 15076:91-93 14771:94-114 15011:115-138 14984:139-228 15063:229-239 15078:240-246 15039:247-252 15026:253-264 15002:265-268 14971:269-362 15068:363-378 14811:379-471.:TR6913|c96_g4_i7 len=553 path=[13842:0-34 15050:35-63 15044:64-64 15035:65-88 15060:89-90 15076:91-93 14771:94-114 15011:115-138 14984:139-228 …	TR6913|c96_g4_i9|m.5198 TR6913|c96_g4_i9|g.5198 type:complete len:139 gc:universal TR6913|c96_g4_i9:41-457(+):TR6913|c96_g4_i7|m.5195 TR6913|c96_g4_i7|g.5195 type:complete len:137 gc:universal TR6913|c96_g4_i7:41-451(+):TR6913|c96_g4_i11|m.5200 TR6913|c96_g4_i11|g.5200 type:complete len:152 gc:universal TR6913|c96_g4_i11:41-496(+)	ORF_Azemiops_Trinity_name_transcriptome_TR6913|c96_g4_i9_frame2:ORF_Azemiops_Trinity_name_transcriptome_TR6913|c96_g4_i7_frame2:ORF_Azemiops_Trinity_name_transcriptome_TR6913|c96_g4_i11_frame2
F(+42.01)TEHTDC(+57.02)EC(+57.02)RPG	49.69	1549.59	12	7.2	775.809	29.02	442000	1	10767	AZP-2mkl.raw	1	TR1669|c1_g1_i1 len=1334 path=[1335:0-1333] [-1 1335 -2]	Acetylation (N-term); Carbamidomethylation	F1:Acetylation (N-term):1000.00;C7:Carbamidomethylation:1000.00;C9:Carbamidomethylation:1000.00	442000	#N/A	TR1669|c1_g1_i1 len=1334 path=[1335:0-1333] [-1 1335 -2]	TR1669|c1_g1_i1|m.1002 TR1669|c1_g1_i1|g.1002 type:complete len:146 gc:universal TR1669|c1_g1_i1:1077-640(-)	ORF_Azemiops_Trinity_name_transcriptome_TR1669|c1_g1_i1_frame6
F(+42.01)TEHTDC(+57.02)EC(+57.02)RPGR	59.3	1705.69	13	-1.9	853.852	23.32	4460000	1	7907	AZP-2mkl.raw	2	TR1669|c1_g1_i1 len=1334 path=[1335:0-1333] [-1 1335 -2]	Acetylation (N-term); Carbamidomethylation	F1:Acetylation (N-term):1000.00;C7:Carbamidomethylation:1000.00;C9:Carbamidomethylation:1000.00	33600000	#N/A	TR1669|c1_g1_i1 len=1334 path=[1335:0-1333] [-1 1335 -2]	TR1669|c1_g1_i1|m.1002 TR1669|c1_g1_i1|g.1002 type:complete len:146 gc:universal TR1669|c1_g1_i1:1077-640(-)	ORF_Azemiops_Trinity_name_transcriptome_TR1669|c1_g1_i1_frame6
FC(+57.02)GAGGQGRPQD	47.24	1248.53	12	-0.1	625.273	17.49	1400000	1	4816	AZP-2mkl.raw	1	TR6913|c96_g4_i9 len=630 path=[13842:0-34 15050:35-63 15044:64-64 15035:65-88 15060:89-90 15076:91-93 14771:94-114 15011:115-138 14984:139-228 15063:229-239 15078:240-246 15039:247-252 15026:253-264 15002:265-268 14971:269-362 15068:363-378 14811:379-471.:TR6913|c96_g4_i7 len=553 path=[13842:0-34 15050:35-63 15044:64-64 15035:65-88 15060:89-90 15076:91-93 14771:94-114 15011:115-138 14984:139-228 …	Carbamidomethylation	C2:Carbamidomethylation:1000.00	1400000	#N/A	TR6913|c96_g4_i9 len=630 path=[13842:0-34 15050:35-63 15044:64-64 15035:65-88 15060:89-90 15076:91-93 14771:94-114 15011:115-138 14984:139-228 15063:229-239 15078:240-246 15039:247-252 15026:253-264 15002:265-268 14971:269-362 15068:363-378 14811:379-471.:TR6913|c96_g4_i7 len=553 path=[13842:0-34 15050:35-63 15044:64-64 15035:65-88 15060:89-90 15076:91-93 14771:94-114 15011:115-138 14984:139-228 …	TR6913|c96_g4_i9|m.5198 TR6913|c96_g4_i9|g.5198 type:complete len:139 gc:universal TR6913|c96_g4_i9:41-457(+):TR6913|c96_g4_i7|m.5195 TR6913|c96_g4_i7|g.5195 type:complete len:137 gc:universal TR6913|c96_g4_i7:41-451(+):TR6913|c96_g4_i11|m.5200 TR6913|c96_g4_i11|g.5200 type:complete len:152 gc:universal TR6913|c96_g4_i11:41-496(+)	ORF_Azemiops_Trinity_name_transcriptome_TR6913|c96_g4_i9_frame2:ORF_Azemiops_Trinity_name_transcriptome_TR6913|c96_g4_i7_frame2:ORF_Azemiops_Trinity_name_transcriptome_TR6913|c96_g4_i11_frame2
FC(+57.02)GAGGQGRPQDASDR	44.49	1677.73	16	-0.2	839.871	16.59	2850000	1	4358	AZP-2mkl.raw	1	TR6913|c96_g4_i9 len=630 path=[13842:0-34 15050:35-63 15044:64-64 15035:65-88 15060:89-90 15076:91-93 14771:94-114 15011:115-138 14984:139-228 15063:229-239 15078:240-246 15039:247-252 15026:253-264 15002:265-268 14971:269-362 15068:363-378 14811:379-471.:TR6913|c96_g4_i7 len=553 path=[13842:0-34 15050:35-63 15044:64-64 15035:65-88 15060:89-90 15076:91-93 14771:94-114 15011:115-138 14984:139-228 …	Carbamidomethylation	C2:Carbamidomethylation:1000.00	2850000	P81479|PA2A4_TRIGA:P81480|PA2A3_TRIGA:Q6H3D0|PA2AA_TRIST:P20476|PA2A1_TRIGA	TR6913|c96_g4_i9 len=630 path=[13842:0-34 15050:35-63 15044:64-64 15035:65-88 15060:89-90 15076:91-93 14771:94-114 15011:115-138 14984:139-228 15063:229-239 15078:240-246 15039:247-252 15026:253-264 15002:265-268 14971:269-362 15068:363-378 14811:379-471.:TR6913|c96_g4_i7 len=553 path=[13842:0-34 15050:35-63 15044:64-64 15035:65-88 15060:89-90 15076:91-93 14771:94-114 15011:115-138 14984:139-228 …	TR6913|c96_g4_i9|m.5198 TR6913|c96_g4_i9|g.5198 type:complete len:139 gc:universal TR6913|c96_g4_i9:41-457(+):TR6913|c96_g4_i7|m.5195 TR6913|c96_g4_i7|g.5195 type:complete len:137 gc:universal TR6913|c96_g4_i7:41-451(+):TR6913|c96_g4_i11|m.5200 TR6913|c96_g4_i11|g.5200 type:complete len:152 gc:universal TR6913|c96_g4_i11:41-496(+)	ORF_Azemiops_Trinity_name_transcriptome_TR6913|c96_g4_i9_frame2:ORF_Azemiops_Trinity_name_transcriptome_TR6913|c96_g4_i7_frame2:ORF_Azemiops_Trinity_name_transcriptome_TR6913|c96_g4_i11_frame2
FDEIVDGM(+15.99)DQLP	29.61	1393.61	12	-0.3	697.811	70.54	986000	1	29126	AZP-2mkl.raw	3	TR4770|c0_g1_i1 len=2851 path=[6067:0-607 6068:608-631 6074:632-1605 6059:1606-1629 6079:1630-2433 6077:2434-2481 6073:2482-2630 6064:2631-2654 6075:2655-2675 6072:2676-2699 6057:2700-2850] [-1 6067 6068 6074 6059 6079 6077 6073 6064 6075 6072 .	Oxidation (M)	M8:Oxidation (M):1000.00	19300000	#N/A	TR4770|c0_g1_i1 len=2851 path=[6067:0-607 6068:608-631 6074:632-1605 6059:1606-1629 6079:1630-2433 6077:2434-2481 6073:2482-2630 6064:2631-2654 6075:2655-2675 6072:2676-2699 6057:2700-2850] [-1 6067 6068 6074 6059 6079 6077 6073 6064 6075 6072 .	TR4770|c0_g1_i1|m.3219 TR4770|c0_g1_i1|g.3219 type:complete len:517 gc:universal TR4770|c0_g1_i1:2730-1180(-)	ORF_Azemiops_Trinity_name_transcriptome_TR4770|c0_g1_i1_frame5
FDEIVDGM(+15.99)DQLPIFM(+15.99)YR	41.4	2119.96	17	-0.3	1060.99	79.1	1660000	1	32604	AZP-2mkl.raw	2	TR4770|c0_g1_i1 len=2851 path=[6067:0-607 6068:608-631 6074:632-1605 6059:1606-1629 6079:1630-2433 6077:2434-2481 6073:2482-2630 6064:2631-2654 6075:2655-2675 6072:2676-2699 6057:2700-2850] [-1 6067 6068 6074 6059 6079 6077 6073 6064 6075 6072 .	Oxidation (M)	M8:Oxidation (M):1000.00;M15:Oxidation (M):1000.00	1830000	#N/A	TR4770|c0_g1_i1 len=2851 path=[6067:0-607 6068:608-631 6074:632-1605 6059:1606-1629 6079:1630-2433 6077:2434-2481 6073:2482-2630 6064:2631-2654 6075:2655-2675 6072:2676-2699 6057:2700-2850] [-1 6067 6068 6074 6059 6079 6077 6073 6064 6075 6072 .	TR4770|c0_g1_i1|m.3219 TR4770|c0_g1_i1|g.3219 type:complete len:517 gc:universal TR4770|c0_g1_i1:2730-1180(-)	ORF_Azemiops_Trinity_name_transcriptome_TR4770|c0_g1_i1_frame5
FEHDC(+57.02)C(+57.02)YGKL	47.87	1327.53	10	-0.8	664.773	24.45	1360000	1	8510	AZP-2mkl.raw	2	TR6913|c96_g4_i4 len=502 path=[13842:0-34 15050:35-63 15044:64-64 15035:65-88 15060:89-90 15076:91-93 15087:94-104 14757:105-131 14657:132-239 13531:240-263 14937:264-291 13785:292-315 14888:316-383 15069:384-392 15084:393-397 14961:398-451 15073:452-468.	Carbamidomethylation	C5:Carbamidomethylation:1000.00;C6:Carbamidomethylation:1000.00	2890000	#N/A	TR6913|c96_g4_i4 len=502 path=[13842:0-34 15050:35-63 15044:64-64 15035:65-88 15060:89-90 15076:91-93 15087:94-104 14757:105-131 14657:132-239 13531:240-263 14937:264-291 13785:292-315 14888:316-383 15069:384-392 15084:393-397 14961:398-451 15073:452-468.	TR6913|c96_g4_i4|m.5192 TR6913|c96_g4_i4|g.5192 type:complete len:139 gc:universal TR6913|c96_g4_i4:41-457(+)	ORF_Azemiops_Trinity_name_transcriptome_TR6913|c96_g4_i4_frame2
FEPPLPPK	27.71	923.512	8	2.9	462.764	35.76	227000	1	14039	AZP-2mkl.raw	3	TR4770|c0_g1_i1 len=2851 path=[6067:0-607 6068:608-631 6074:632-1605 6059:1606-1629 6079:1630-2433 6077:2434-2481 6073:2482-2630 6064:2631-2654 6075:2655-2675 6072:2676-2699 6057:2700-2850] [-1 6067 6068 6074 6059 6079 6077 6073 6064 6075 6072 .			5160000	A0A024BTN9|OXLA_BOTSC:J7H670|OXLA_LACMT:X2L4E2|OXLA_BOTPC:P0DI84|OXLA_VIPAA:Q6STF1|OXLA_GLOHA:A8QL52|OXLA_BUNFA:Q4JHE3|OXLA_OXYSC:A8QL58|OXLA_NAJAT:Q4JHE1|OXLA_PSEAU:K9N7B7|OXLA_CRODM:F8S0Z5|OXLA2_CROAD:P56742|OXLA_CROAT:Q6TGQ8|OXLA_BOTMO:O93364|OXLA_CROAD:B0VXW0|OXLA_SISCA	TR4770|c0_g1_i1 len=2851 path=[6067:0-607 6068:608-631 6074:632-1605 6059:1606-1629 6079:1630-2433 6077:2434-2481 6073:2482-2630 6064:2631-2654 6075:2655-2675 6072:2676-2699 6057:2700-2850] [-1 6067 6068 6074 6059 6079 6077 6073 6064 6075 6072 .	TR4770|c0_g1_i1|m.3219 TR4770|c0_g1_i1|g.3219 type:complete len:517 gc:universal TR4770|c0_g1_i1:2730-1180(-)	#N/A
FFC(+57.02)ISSK	25.49	887.421	7	1	444.718	35.29	574000	1	13810	AZP-2mkl.raw	1	TR12425|c0_g1_i1 len=289 path=[533:0-288] [-1 533 -2]	Carbamidomethylation	C3:Carbamidomethylation:1000.00	574000	#N/A	TR12425|c0_g1_i1 len=289 path=[533:0-288] [-1 533 -2]	#N/A	#N/A
FFC(+57.02)LSSK	25.49	887.421	7	1	444.718	35.29	574000	1	13810	AZP-2mkl.raw	1	TR10553|c0_g1_i1 len=309 path=[657:0-308] [-1 657 -2]	Carbamidomethylation	C3:Carbamidomethylation:1000.00	574000	O13069|VSP2_BOTJA:J3RY93|VSPC_CROAD:P81176|VSP1_GLOBL:Q91053|VSP1_GLOUS:Q7T229|VSPH_BOTJR:E5AJX2|VSP_VIPNI:Q9PT40|VSP2_MACLB:Q8UVX1|VSPG_GLOUS:P0C5B4|VSPGL_GLOSH:E0Y420|VSP3_MACLB:E5L0E3|VSPAF_DABSI	TR10553|c0_g1_i1 len=309 path=[657:0-308] [-1 657 -2]	TR10553|c0_g1_i1|m.7538 TR10553|c0_g1_i1|g.7538 type:internal len:103 gc:universal TR10553|c0_g1_i1:2-307(+)	#N/A
FIRIDTAC(+57.02)VC(+57.02)VISR	40.72	1708.88	14	6.8	855.451	51.02	733000	1	20989	AZP-2mkl.raw	1	TR5664|c0_g1_i1 len=1103 path=[2211:0-1102] [-1 2211 -2]	Carbamidomethylation	C8:Carbamidomethylation:1000.00;C10:Carbamidomethylation:1000.00	733000	Q2XXL6|NGFV1_AZEFE:Q1W7Q6|NGFV_CRYNI	TR5664|c0_g1_i1 len=1103 path=[2211:0-1102] [-1 2211 -2]	TR5664|c0_g1_i1|m.4375 TR5664|c0_g1_i1|g.4375 type:5prime_partial len:303 gc:universal TR5664|c0_g1_i1:1103-195(-)	ORF_Azemiops_Trinity_name_transcriptome_TR5664|c0_g1_i1_frame4
FIRIDTAC(+57.02)VC(+57.02)VISRITEN	56.76	2166.09	18	-1.8	723.037	65.22	16100000	1	26943	AZP-2mkl.raw	2	TR5664|c0_g1_i1 len=1103 path=[2211:0-1102] [-1 2211 -2]	Carbamidomethylation	C8:Carbamidomethylation:1000.00;C10:Carbamidomethylation:1000.00	16600000	Q2XXL6|NGFV1_AZEFE	TR5664|c0_g1_i1 len=1103 path=[2211:0-1102] [-1 2211 -2]	TR5664|c0_g1_i1|m.4375 TR5664|c0_g1_i1|g.4375 type:5prime_partial len:303 gc:universal TR5664|c0_g1_i1:1103-195(-)	ORF_Azemiops_Trinity_name_transcriptome_TR5664|c0_g1_i1_frame4
FKPSC(+57.02)VVVLR	38.69	1203.68	10	0.4	402.234	32.55	2470000	1	12487	AZP-2mkl.raw	1	TR1669|c1_g1_i1 len=1334 path=[1335:0-1333] [-1 1335 -2]	Carbamidomethylation	C5:Carbamidomethylation:1000.00	2470000	#N/A	TR1669|c1_g1_i1 len=1334 path=[1335:0-1333] [-1 1335 -2]	TR1669|c1_g1_i1|m.1002 TR1669|c1_g1_i1|g.1002 type:complete len:146 gc:universal TR1669|c1_g1_i1:1077-640(-)	ORF_Azemiops_Trinity_name_transcriptome_TR1669|c1_g1_i1_frame6
FKPSC(+57.02)VVVLRC(+57.02)GGC(+57.02)C(+57.02)NDESLTC(+57.02)TPVGK	48.22	3099.41	27	6.1	775.864	43.68	2100000	1	17735	AZP-2mkl.raw	1	TR1669|c1_g1_i1 len=1334 path=[1335:0-1333] [-1 1335 -2]	Carbamidomethylation	C5:Carbamidomethylation:1000.00;C11:Carbamidomethylation:1000.00;C14:Carbamidomethylation:1000.00;C15:Carbamidomethylation:1000.00;C22:Carbamidomethylation:1000.00	2100000	#N/A	TR1669|c1_g1_i1 len=1334 path=[1335:0-1333] [-1 1335 -2]	TR1669|c1_g1_i1|m.1002 TR1669|c1_g1_i1|g.1002 type:complete len:146 gc:universal TR1669|c1_g1_i1:1077-640(-)	ORF_Azemiops_Trinity_name_transcriptome_TR1669|c1_g1_i1_frame6
FKPSC(+57.02)VVVLRC(+57.02)GGC(+57.02)C(+57.02)NDESLTC(+57.02)TPVGKR	39.36	3255.51	28	1.8	652.11	38.61	2980000	1	15393	AZP-2mkl.raw	1	TR1669|c1_g1_i1 len=1334 path=[1335:0-1333] [-1 1335 -2]	Carbamidomethylation	C5:Carbamidomethylation:1000.00;C11:Carbamidomethylation:1000.00;C14:Carbamidomethylation:1000.00;C15:Carbamidomethylation:1000.00;C22:Carbamidomethylation:1000.00	2980000	#N/A	TR1669|c1_g1_i1 len=1334 path=[1335:0-1333] [-1 1335 -2]	TR1669|c1_g1_i1|m.1002 TR1669|c1_g1_i1|g.1002 type:complete len:146 gc:universal TR1669|c1_g1_i1:1077-640(-)	ORF_Azemiops_Trinity_name_transcriptome_TR1669|c1_g1_i1_frame6
FLC(+57.02)LGR	28.78	764.4	6	1.8	383.208	34.14	20000000	1	13260	AZP-2mkl.raw	2	TR3569|c0_g1_i1 len=284 path=[881:0-53 884:54-116 880:117-283] [-1 881 884 880 -2]	Carbamidomethylation	C3:Carbamidomethylation:1000.00	23300000	Q13158|FADD_HUMAN	TR3569|c0_g1_i1 len=284 path=[881:0-53 884:54-116 880:117-283] [-1 881 884 880 -2]	#N/A	#N/A
FLC(+57.02)LGRK	29.19	892.495	7	1	447.255	22.75	32800000	1	7604	AZP-2mkl.raw	1	TR3569|c0_g1_i1 len=284 path=[881:0-53 884:54-116 880:117-283] [-1 881 884 880 -2]	Carbamidomethylation	C3:Carbamidomethylation:1000.00	32800000	#N/A	TR3569|c0_g1_i1 len=284 path=[881:0-53 884:54-116 880:117-283] [-1 881 884 880 -2]	#N/A	ORF_Azemiops_Trinity_name_transcriptome_TR3569|c0_g1_i1_frame6
FLC(+57.02)LGRKN(+.98)EKDKDIM(+15.99)LIRL	45.97	2378.28	19	6.4	793.773	45.57	2990000	1	18590	AZP-2mkl.raw	3	TR3569|c0_g1_i1 len=284 path=[881:0-53 884:54-116 880:117-283] [-1 881 884 880 -2]	Carbamidomethylation; Deamidation (NQ); Oxidation (M)	C3:Carbamidomethylation:1000.00;N8:Deamidation (NQ):1000.00;M15:Oxidation (M):1000.00	8820000	#N/A	TR3569|c0_g1_i1 len=284 path=[881:0-53 884:54-116 880:117-283] [-1 881 884 880 -2]	#N/A	#N/A
FLC(+57.02)LGRKN(+.98)EKDKDIMLIRL	53.78	2362.29	19	6	788.441	50.54	419000	1	20776	AZP-2mkl.raw	3	TR3569|c0_g1_i1 len=284 path=[881:0-53 884:54-116 880:117-283] [-1 881 884 880 -2]	Carbamidomethylation; Deamidation (NQ)	C3:Carbamidomethylation:1000.00;N8:Deamidation (NQ):1000.00	5090000	#N/A	TR3569|c0_g1_i1 len=284 path=[881:0-53 884:54-116 880:117-283] [-1 881 884 880 -2]	#N/A	#N/A
FLC(+57.02)LGRKNEKDKDIM(+15.99)LIRL	36.95	2377.3	19	-4.4	793.436	41.77	2950000	1	16850	AZP-2mkl.raw	1	TR3569|c0_g1_i1 len=284 path=[881:0-53 884:54-116 880:117-283] [-1 881 884 880 -2]	Carbamidomethylation; Oxidation (M)	C3:Carbamidomethylation:1000.00;M15:Oxidation (M):1000.00	2950000	#N/A	TR3569|c0_g1_i1 len=284 path=[881:0-53 884:54-116 880:117-283] [-1 881 884 880 -2]	#N/A	ORF_Azemiops_Trinity_name_transcriptome_TR3569|c0_g1_i1_frame6
FLC(+57.02)LGRKNEKDKDIMLIRL	36.71	2361.3	19	5.9	591.336	46.29	1630000	1	18917	AZP-2mkl.raw	1	TR3569|c0_g1_i1 len=284 path=[881:0-53 884:54-116 880:117-283] [-1 881 884 880 -2]	Carbamidomethylation	C3:Carbamidomethylation:1000.00	1630000	#N/A	TR3569|c0_g1_i1 len=284 path=[881:0-53 884:54-116 880:117-283] [-1 881 884 880 -2]	#N/A	ORF_Azemiops_Trinity_name_transcriptome_TR3569|c0_g1_i1_frame6
FQQHSKC(+57.02)EC(+57.02)RPKKE	26.91	1860.87	14	-2.4	931.441	12.84	36200	1	2333	AZP-2mkl.raw	1	TR2149|c0_g3_i1 len=3841 path=[10521:0-959 @10557@!:960-3231 10552:3232-3817 10541:3818-3834 10542:3835-3840] [-1 10521 10557 10552 10541 10542 -2]	Carbamidomethylation	C7:Carbamidomethylation:1000.00;C9:Carbamidomethylation:1000.00	36200	#N/A	TR2149|c0_g3_i1 len=3841 path=[10521:0-959 @10557@!:960-3231 10552:3232-3817 10541:3818-3834 10542:3835-3840] [-1 10521 10557 10552 10541 10542 -2]	TR2149|c0_g3_i1|m.1538 TR2149|c0_g3_i1|g.1538 type:complete len:193 gc:universal TR2149|c0_g3_i1:381-959(+)	ORF_Azemiops_Trinity_name_transcriptome_TR2149|c0_g3_i1_frame3
FTEHTDC(+57.02)EC(+57.02)RPG	56.7	1507.58	12	0.6	754.799	17.22	891000	1	4688	AZP-2mkl.raw	3	TR1669|c1_g1_i1 len=1334 path=[1335:0-1333] [-1 1335 -2]	Carbamidomethylation	C7:Carbamidomethylation:1000.00;C9:Carbamidomethylation:1000.00	4230000	#N/A	TR1669|c1_g1_i1 len=1334 path=[1335:0-1333] [-1 1335 -2]	TR1669|c1_g1_i1|m.1002 TR1669|c1_g1_i1|g.1002 type:complete len:146 gc:universal TR1669|c1_g1_i1:1077-640(-)	ORF_Azemiops_Trinity_name_transcriptome_TR1669|c1_g1_i1_frame6
FTEHTDC(+57.02)EC(+57.02)RPGR	56.42	1663.68	13	0.8	832.85	15.79	64100000	1	3878	AZP-2mkl.raw	5	TR1669|c1_g1_i1 len=1334 path=[1335:0-1333] [-1 1335 -2]	Carbamidomethylation	C7:Carbamidomethylation:1000.00;C9:Carbamidomethylation:1000.00	261000000	#N/A	TR1669|c1_g1_i1 len=1334 path=[1335:0-1333] [-1 1335 -2]	TR1669|c1_g1_i1|m.1002 TR1669|c1_g1_i1|g.1002 type:complete len:146 gc:universal TR1669|c1_g1_i1:1077-640(-)	ORF_Azemiops_Trinity_name_transcriptome_TR1669|c1_g1_i1_frame6
FVHDC(+57.02)C(+57.02)YGK	51.5	1184.47	9	0.3	593.245	18.07	1740000	1	5086	AZP-2mkl.raw	2	TR6913|c96_g4_i9 len=630 path=[13842:0-34 15050:35-63 15044:64-64 15035:65-88 15060:89-90 15076:91-93 14771:94-114 15011:115-138 14984:139-228 15063:229-239 15078:240-246 15039:247-252 15026:253-264 15002:265-268 14971:269-362 15068:363-378 14811:379-471.:TR6913|c96_g4_i7 len=553 path=[13842:0-34 15050:35-63 15044:64-64 15035:65-88 15060:89-90 15076:91-93 14771:94-114 15011:115-138 14984:139-228 …	Carbamidomethylation	C5:Carbamidomethylation:1000.00;C6:Carbamidomethylation:1000.00	2490000	P81479|PA2A4_TRIGA:P81480|PA2A3_TRIGA:Q6H3D0|PA2AA_TRIST:P20476|PA2A1_TRIGA:Q8JIG0|PA2BQ_PROFL:Q6H3C6|PA2AI_TRIST:P84651|PA2A_LACST:O42191|PA2A7_GLOHA:P14418|PA2A_GLOHA:Q7LZQ4|PA2A_GLOUS:P20249|PA2A_GLOBL:Q7SID6|PA2A_DEIAC:C0HJC1|PA2_BOTLA:P51972|PA2B1_AGKPI:C0HKC4|PA2B1_AGKPC:O42192|PA2A8_GLOHA:Q2YHJ5|PA2AB_TRIPE:Q6H3C5|PA2BB_TRIST:Q2YHJ2|PA2B_TRIBO:Q2YHJ7|PA2B_TRIPE:Q8JIY9|PA2A_PROJR:Q9I968|PA2…	TR6913|c96_g4_i9 len=630 path=[13842:0-34 15050:35-63 15044:64-64 15035:65-88 15060:89-90 15076:91-93 14771:94-114 15011:115-138 14984:139-228 15063:229-239 15078:240-246 15039:247-252 15026:253-264 15002:265-268 14971:269-362 15068:363-378 14811:379-471.:TR6913|c96_g4_i7 len=553 path=[13842:0-34 15050:35-63 15044:64-64 15035:65-88 15060:89-90 15076:91-93 14771:94-114 15011:115-138 14984:139-228 …	TR6913|c96_g4_i9|m.5198 TR6913|c96_g4_i9|g.5198 type:complete len:139 gc:universal TR6913|c96_g4_i9:41-457(+):TR6913|c96_g4_i7|m.5195 TR6913|c96_g4_i7|g.5195 type:complete len:137 gc:universal TR6913|c96_g4_i7:41-451(+)	ORF_Azemiops_Trinity_name_transcriptome_TR6913|c96_g4_i9_frame2:ORF_Azemiops_Trinity_name_transcriptome_TR6913|c96_g4_i7_frame2
FVHDC(+57.02)C(+57.02)YGKVT	49.46	1384.59	11	1.8	693.304	21.73	939000	1	7049	AZP-2mkl.raw	1	TR6913|c96_g4_i9 len=630 path=[13842:0-34 15050:35-63 15044:64-64 15035:65-88 15060:89-90 15076:91-93 14771:94-114 15011:115-138 14984:139-228 15063:229-239 15078:240-246 15039:247-252 15026:253-264 15002:265-268 14971:269-362 15068:363-378 14811:379-471.:TR6913|c96_g4_i7 len=553 path=[13842:0-34 15050:35-63 15044:64-64 15035:65-88 15060:89-90 15076:91-93 14771:94-114 15011:115-138 14984:139-228 …	Carbamidomethylation	C5:Carbamidomethylation:1000.00;C6:Carbamidomethylation:1000.00	939000	#N/A	TR6913|c96_g4_i9 len=630 path=[13842:0-34 15050:35-63 15044:64-64 15035:65-88 15060:89-90 15076:91-93 14771:94-114 15011:115-138 14984:139-228 15063:229-239 15078:240-246 15039:247-252 15026:253-264 15002:265-268 14971:269-362 15068:363-378 14811:379-471.:TR6913|c96_g4_i7 len=553 path=[13842:0-34 15050:35-63 15044:64-64 15035:65-88 15060:89-90 15076:91-93 14771:94-114 15011:115-138 14984:139-228 …	TR6913|c96_g4_i9|m.5198 TR6913|c96_g4_i9|g.5198 type:complete len:139 gc:universal TR6913|c96_g4_i9:41-457(+):TR6913|c96_g4_i7|m.5195 TR6913|c96_g4_i7|g.5195 type:complete len:137 gc:universal TR6913|c96_g4_i7:41-451(+)	ORF_Azemiops_Trinity_name_transcriptome_TR6913|c96_g4_i9_frame2:ORF_Azemiops_Trinity_name_transcriptome_TR6913|c96_g4_i7_frame2
FVHDC(+57.02)C(+57.02)YGKVTGC(+57.02)D	53.08	1716.67	14	-1.9	859.34	28.26	97300	1	10389	AZP-2mkl.raw	1	TR6913|c96_g4_i9 len=630 path=[13842:0-34 15050:35-63 15044:64-64 15035:65-88 15060:89-90 15076:91-93 14771:94-114 15011:115-138 14984:139-228 15063:229-239 15078:240-246 15039:247-252 15026:253-264 15002:265-268 14971:269-362 15068:363-378 14811:379-471.:TR6913|c96_g4_i7 len=553 path=[13842:0-34 15050:35-63 15044:64-64 15035:65-88 15060:89-90 15076:91-93 14771:94-114 15011:115-138 14984:139-228 …	Carbamidomethylation	C5:Carbamidomethylation:1000.00;C6:Carbamidomethylation:1000.00;C13:Carbamidomethylation:1000.00	97300	Q8JIG0|PA2BQ_PROFL:Q6H3C6|PA2AI_TRIST:P84651|PA2A_LACST:O42191|PA2A7_GLOHA:P14418|PA2A_GLOHA:Q7LZQ4|PA2A_GLOUS:P20249|PA2A_GLOBL:Q7SID6|PA2A_DEIAC:C0HJC1|PA2_BOTLA	TR6913|c96_g4_i9 len=630 path=[13842:0-34 15050:35-63 15044:64-64 15035:65-88 15060:89-90 15076:91-93 14771:94-114 15011:115-138 14984:139-228 15063:229-239 15078:240-246 15039:247-252 15026:253-264 15002:265-268 14971:269-362 15068:363-378 14811:379-471.:TR6913|c96_g4_i7 len=553 path=[13842:0-34 15050:35-63 15044:64-64 15035:65-88 15060:89-90 15076:91-93 14771:94-114 15011:115-138 14984:139-228 …	TR6913|c96_g4_i9|m.5198 TR6913|c96_g4_i9|g.5198 type:complete len:139 gc:universal TR6913|c96_g4_i9:41-457(+):TR6913|c96_g4_i7|m.5195 TR6913|c96_g4_i7|g.5195 type:complete len:137 gc:universal TR6913|c96_g4_i7:41-451(+)	ORF_Azemiops_Trinity_name_transcriptome_TR6913|c96_g4_i9_frame2:ORF_Azemiops_Trinity_name_transcriptome_TR6913|c96_g4_i7_frame2
FVHDC(+57.02)C(+57.02)YGKVTGC(+57.02)DP	68.8	1813.72	15	8.5	907.876	26.52	478000	1	9553	AZP-2mkl.raw	3	TR6913|c96_g4_i9 len=630 path=[13842:0-34 15050:35-63 15044:64-64 15035:65-88 15060:89-90 15076:91-93 14771:94-114 15011:115-138 14984:139-228 15063:229-239 15078:240-246 15039:247-252 15026:253-264 15002:265-268 14971:269-362 15068:363-378 14811:379-471.:TR6913|c96_g4_i7 len=553 path=[13842:0-34 15050:35-63 15044:64-64 15035:65-88 15060:89-90 15076:91-93 14771:94-114 15011:115-138 14984:139-228 …	Carbamidomethylation	C5:Carbamidomethylation:1000.00;C6:Carbamidomethylation:1000.00;C13:Carbamidomethylation:1000.00	4180000	#N/A	TR6913|c96_g4_i9 len=630 path=[13842:0-34 15050:35-63 15044:64-64 15035:65-88 15060:89-90 15076:91-93 14771:94-114 15011:115-138 14984:139-228 15063:229-239 15078:240-246 15039:247-252 15026:253-264 15002:265-268 14971:269-362 15068:363-378 14811:379-471.:TR6913|c96_g4_i7 len=553 path=[13842:0-34 15050:35-63 15044:64-64 15035:65-88 15060:89-90 15076:91-93 14771:94-114 15011:115-138 14984:139-228 …	TR6913|c96_g4_i9|m.5198 TR6913|c96_g4_i9|g.5198 type:complete len:139 gc:universal TR6913|c96_g4_i9:41-457(+):TR6913|c96_g4_i7|m.5195 TR6913|c96_g4_i7|g.5195 type:complete len:137 gc:universal TR6913|c96_g4_i7:41-451(+)	ORF_Azemiops_Trinity_name_transcriptome_TR6913|c96_g4_i9_frame2:ORF_Azemiops_Trinity_name_transcriptome_TR6913|c96_g4_i7_frame2
FVHDC(+57.02)C(+57.02)YGKVTGC(+57.02)DPK	71.75	1941.82	16	0.6	971.916	21.48	1350000	1	6918	AZP-2mkl.raw	2	TR6913|c96_g4_i9 len=630 path=[13842:0-34 15050:35-63 15044:64-64 15035:65-88 15060:89-90 15076:91-93 14771:94-114 15011:115-138 14984:139-228 15063:229-239 15078:240-246 15039:247-252 15026:253-264 15002:265-268 14971:269-362 15068:363-378 14811:379-471.	Carbamidomethylation	C5:Carbamidomethylation:1000.00;C6:Carbamidomethylation:1000.00;C13:Carbamidomethylation:1000.00	5170000	#N/A	TR6913|c96_g4_i9 len=630 path=[13842:0-34 15050:35-63 15044:64-64 15035:65-88 15060:89-90 15076:91-93 14771:94-114 15011:115-138 14984:139-228 15063:229-239 15078:240-246 15039:247-252 15026:253-264 15002:265-268 14971:269-362 15068:363-378 14811:379-471.	TR6913|c96_g4_i9|m.5198 TR6913|c96_g4_i9|g.5198 type:complete len:139 gc:universal TR6913|c96_g4_i9:41-457(+)	ORF_Azemiops_Trinity_name_transcriptome_TR6913|c96_g4_i9_frame2
FVHDC(+57.02)C(+57.02)YGKVTGC(+57.02)DPKM(+15.99)D	37.26	2203.88	18	0.9	551.978	22.91	4300000	1	7690	AZP-2mkl.raw	1	TR6913|c96_g4_i9 len=630 path=[13842:0-34 15050:35-63 15044:64-64 15035:65-88 15060:89-90 15076:91-93 14771:94-114 15011:115-138 14984:139-228 15063:229-239 15078:240-246 15039:247-252 15026:253-264 15002:265-268 14971:269-362 15068:363-378 14811:379-471.	Carbamidomethylation; Oxidation (M)	C5:Carbamidomethylation:1000.00;C6:Carbamidomethylation:1000.00;C13:Carbamidomethylation:1000.00;M17:Oxidation (M):1000.00	4300000	#N/A	TR6913|c96_g4_i9 len=630 path=[13842:0-34 15050:35-63 15044:64-64 15035:65-88 15060:89-90 15076:91-93 14771:94-114 15011:115-138 14984:139-228 15063:229-239 15078:240-246 15039:247-252 15026:253-264 15002:265-268 14971:269-362 15068:363-378 14811:379-471.	TR6913|c96_g4_i9|m.5198 TR6913|c96_g4_i9|g.5198 type:complete len:139 gc:universal TR6913|c96_g4_i9:41-457(+)	ORF_Azemiops_Trinity_name_transcriptome_TR6913|c96_g4_i9_frame2
FVHDC(+57.02)C(+57.02)YGKVTGC(+57.02)DPKM(+15.99)DS	64.64	2290.91	19	-1.1	1146.46	23.05	164000	1	7769	AZP-2mkl.raw	5	TR6913|c96_g4_i9 len=630 path=[13842:0-34 15050:35-63 15044:64-64 15035:65-88 15060:89-90 15076:91-93 14771:94-114 15011:115-138 14984:139-228 15063:229-239 15078:240-246 15039:247-252 15026:253-264 15002:265-268 14971:269-362 15068:363-378 14811:379-471.	Carbamidomethylation; Oxidation (M)	C5:Carbamidomethylation:1000.00;C6:Carbamidomethylation:1000.00;C13:Carbamidomethylation:1000.00;M17:Oxidation (M):1000.00	10300000	#N/A	TR6913|c96_g4_i9 len=630 path=[13842:0-34 15050:35-63 15044:64-64 15035:65-88 15060:89-90 15076:91-93 14771:94-114 15011:115-138 14984:139-228 15063:229-239 15078:240-246 15039:247-252 15026:253-264 15002:265-268 14971:269-362 15068:363-378 14811:379-471.	TR6913|c96_g4_i9|m.5198 TR6913|c96_g4_i9|g.5198 type:complete len:139 gc:universal TR6913|c96_g4_i9:41-457(+)	ORF_Azemiops_Trinity_name_transcriptome_TR6913|c96_g4_i9_frame2
FVHDC(+57.02)C(+57.02)YGR	43.16	1212.48	9	-1.1	405.167	19.02	1980000	1	5582	AZP-2mkl.raw	2	TR6913|c96_g4_i11 len=554 path=[13842:0-34 15050:35-63 15044:64-64 15035:65-88 15060:89-90 15076:91-93 14771:94-114 15011:115-138 14984:139-228 15063:229-239 14660:240-308 14972:309-362 15068:363-378 14736:379-501 15083:502-502 14858:503-526 14787:527-52.:TR6913|c96_g4_i2 len=298 path=[15096:0-24 15063:25-35 14660:36-104 14972:105-158 15068:159-174 14811:175-267 15082:268-269 15093:270-272 14955:…	Carbamidomethylation	C5:Carbamidomethylation:1000.00;C6:Carbamidomethylation:1000.00	3170000	A8CG87|PA2A2_DABRR:A8CG78|PA2A2_DABSI:F8QN51|PA2A3_VIPRE:P21789|PA2A_CERCE	TR6913|c96_g4_i11 len=554 path=[13842:0-34 15050:35-63 15044:64-64 15035:65-88 15060:89-90 15076:91-93 14771:94-114 15011:115-138 14984:139-228 15063:229-239 14660:240-308 14972:309-362 15068:363-378 14736:379-501 15083:502-502 14858:503-526 14787:527-52.:TR6913|c96_g4_i2 len=298 path=[15096:0-24 15063:25-35 14660:36-104 14972:105-158 15068:159-174 14811:175-267 15082:268-269 15093:270-272 14955:…	TR6913|c96_g4_i11|m.5200 TR6913|c96_g4_i11|g.5200 type:complete len:152 gc:universal TR6913|c96_g4_i11:41-496(+)	ORF_Azemiops_Trinity_name_transcriptome_TR6913|c96_g4_i11_frame2:ORF_Azemiops_Trinity_name_transcriptome_TR6913|c96_g4_i2_frame2
G(+42.01)AIVC(+57.02)GVGTFC(+57.02)EM(+15.99)Q	40.14	1585.66	14	2.4	793.838	85.9	879000	1	35335	AZP-2mkl.raw	1	TR6913|c96_g4_i4 len=502 path=[13842:0-34 15050:35-63 15044:64-64 15035:65-88 15060:89-90 15076:91-93 15087:94-104 14757:105-131 14657:132-239 13531:240-263 14937:264-291 13785:292-315 14888:316-383 15069:384-392 15084:393-397 14961:398-451 15073:452-468.	Acetylation (N-term); Carbamidomethylation; Oxidation (M)	G1:Acetylation (N-term):1000.00;C5:Carbamidomethylation:1000.00;C11:Carbamidomethylation:1000.00;M13:Oxidation (M):1000.00	879000	#N/A	TR6913|c96_g4_i4 len=502 path=[13842:0-34 15050:35-63 15044:64-64 15035:65-88 15060:89-90 15076:91-93 15087:94-104 14757:105-131 14657:132-239 13531:240-263 14937:264-291 13785:292-315 14888:316-383 15069:384-392 15084:393-397 14961:398-451 15073:452-468.	TR6913|c96_g4_i4|m.5192 TR6913|c96_g4_i4|g.5192 type:complete len:139 gc:universal TR6913|c96_g4_i4:41-457(+)	ORF_Azemiops_Trinity_name_transcriptome_TR6913|c96_g4_i4_frame2
G(+42.01)AIVC(+57.02)GVGTFC(+57.02)EM(+15.99)QTC(+57.02)EC(+57.02)DK	52.11	2378.93	20	-6	793.98	68.48	780000	1	28282	AZP-2mkl.raw	1	TR6913|c96_g4_i4 len=502 path=[13842:0-34 15050:35-63 15044:64-64 15035:65-88 15060:89-90 15076:91-93 15087:94-104 14757:105-131 14657:132-239 13531:240-263 14937:264-291 13785:292-315 14888:316-383 15069:384-392 15084:393-397 14961:398-451 15073:452-468.	Acetylation (N-term); Carbamidomethylation; Oxidation (M)	G1:Acetylation (N-term):1000.00;C5:Carbamidomethylation:1000.00;C11:Carbamidomethylation:1000.00;M13:Oxidation (M):1000.00;C16:Carbamidomethylation:1000.00;C18:Carbamidomethylation:1000.00	780000	#N/A	TR6913|c96_g4_i4 len=502 path=[13842:0-34 15050:35-63 15044:64-64 15035:65-88 15060:89-90 15076:91-93 15087:94-104 14757:105-131 14657:132-239 13531:240-263 14937:264-291 13785:292-315 14888:316-383 15069:384-392 15084:393-397 14961:398-451 15073:452-468.	TR6913|c96_g4_i4|m.5192 TR6913|c96_g4_i4|g.5192 type:complete len:139 gc:universal TR6913|c96_g4_i4:41-457(+)	ORF_Azemiops_Trinity_name_transcriptome_TR6913|c96_g4_i4_frame2
G(+42.01)C(+57.02)YC(+57.02)GAGGHGQPR	50.34	1417.56	13	0.8	709.789	19.19		1	5659	AZP-2mkl.raw	1	TR6913|c96_g4_i4 len=502 path=[13842:0-34 15050:35-63 15044:64-64 15035:65-88 15060:89-90 15076:91-93 15087:94-104 14757:105-131 14657:132-239 13531:240-263 14937:264-291 13785:292-315 14888:316-383 15069:384-392 15084:393-397 14961:398-451 15073:452-468.	Acetylation (N-term); Carbamidomethylation	G1:Acetylation (N-term):1000.00;C2:Carbamidomethylation:1000.00;C4:Carbamidomethylation:1000.00		#N/A	TR6913|c96_g4_i4 len=502 path=[13842:0-34 15050:35-63 15044:64-64 15035:65-88 15060:89-90 15076:91-93 15087:94-104 14757:105-131 14657:132-239 13531:240-263 14937:264-291 13785:292-315 14888:316-383 15069:384-392 15084:393-397 14961:398-451 15073:452-468.	TR6913|c96_g4_i4|m.5192 TR6913|c96_g4_i4|g.5192 type:complete len:139 gc:universal TR6913|c96_g4_i4:41-457(+)	ORF_Azemiops_Trinity_name_transcriptome_TR6913|c96_g4_i4_frame2
G(+42.01)GPLIC(+57.02)N(+.98)GHF	25.64	1113.49	10	-3.5	557.751	67.79	225000	1	28000	AZP-2mkl.raw	1	TR4767|c1_g1_i6 len=377 path=[3070:0-43 3476:44-79 3470:80-81 3457:82-103 3432:104-127 3478:128-133 3505:134-134 3467:135-202 3508:203-215 3502:216-237 3465:238-240 3485:241-261 3481:262-269 3498:270-278 3462:279-293 3448:294-309 3398:310-340 3370:341-34.:TR4767|c1_g1_i5 len=409 path=[3222:0-111 3470:112-113 3457:114-135 3432:136-159 3478:160-165 3505:166-166 3467:167-234 3508:235-247 3502:248-26…	Acetylation (N-term); Carbamidomethylation; Deamidation (NQ)	G1:Acetylation (N-term):1000.00;C6:Carbamidomethylation:1000.00;N7:Deamidation (NQ):1000.00	225000	#N/A	TR4767|c1_g1_i6 len=377 path=[3070:0-43 3476:44-79 3470:80-81 3457:82-103 3432:104-127 3478:128-133 3505:134-134 3467:135-202 3508:203-215 3502:216-237 3465:238-240 3485:241-261 3481:262-269 3498:270-278 3462:279-293 3448:294-309 3398:310-340 3370:341-34.:TR4767|c1_g1_i5 len=409 path=[3222:0-111 3470:112-113 3457:114-135 3432:136-159 3478:160-165 3505:166-166 3467:167-234 3508:235-247 3502:248-26…	TR4767|c1_g1_i5|m.3211 TR4767|c1_g1_i5|g.3211 type:5prime_partial len:112 gc:universal TR4767|c1_g1_i5:409-74(-):TR4767|c1_g1_i6|m.3213 TR4767|c1_g1_i6|g.3213 type:5prime_partial len:112 gc:universal TR4767|c1_g1_i6:377-42(-):TR4767|c1_g1_i2|m.3206 TR4767|c1_g1_i2|g.3206 type:5prime_partial len:119 gc:universal TR4767|c1_g1_i2:430-74(-)	#N/A
G(+42.01)PRPPRPRPKP	53.21	1295.76	11	0.9	324.947	16.79	39000000	1	4472	AZP-2mkl.raw	4	TR4845|c1_g1_i1 len=412 path=[929:0-121 933:122-339 932:340-411] [-1 929 933 932 -2]	Acetylation (N-term)	G1:Acetylation (N-term):1000.00	216000000	#N/A	TR4845|c1_g1_i1 len=412 path=[929:0-121 933:122-339 932:340-411] [-1 929 933 932 -2]	#N/A	ORF_Azemiops_Trinity_name_transcriptome_TR4845|c1_g1_i1_frame4
GAAKGC(+57.02)FGLPLDRIGSTSGLGC(+57.02)	70.64	2193.07	22	-8.5	1097.53	58.4	1320000	1	24105	AZP-2mkl.raw	2	TR4845|c0_g2_i1 len=1069 path=[2351:0-357 2358:358-559 2357:560-1031 2356:1032-1068] [-1 2351 2358 2357 2356 -2]	Carbamidomethylation	C6:Carbamidomethylation:1000.00;C22:Carbamidomethylation:1000.00	16900000	#N/A	TR4845|c0_g2_i1 len=1069 path=[2351:0-357 2358:358-559 2357:560-1031 2356:1032-1068] [-1 2351 2358 2357 2356 -2]	#N/A	ORF_Azemiops_Trinity_name_transcriptome_TR4845|c0_g2_i1_frame2:ORF_Azemiops_Trinity_name_transcriptome_TR4845|c0_g1_i1_frame2
GAIVC(+57.02)GGGTSC(+57.02)EN(+.98)QIC(+57.02)EC(+57.02)DKAAAIC(+57.02)FR	48.07	3004.26	27	1.5	1002.43	47.1	1060000	1	19277	AZP-2mkl.raw	1	TR6913|c96_g4_i1 len=503 path=[13951:0-34 14953:35-63 14908:64-178 13509:179-202 14851:203-246 15040:247-252 15026:253-264 15002:265-268 14640:269-301 14968:302-320 14927:321-344 14877:345-383 15069:384-392 15084:393-397 15037:398-404 15019:405-409 14719.:TR6913|c96_g4_i12 len=439 path=[14368:0-34 14953:35-63 14908:64-178 13509:179-202 14851:203-246 15040:247-252 15026:253-264 15002:265-268 14640…	Carbamidomethylation; Deamidation (NQ)	C5:Carbamidomethylation:1000.00;C11:Carbamidomethylation:1000.00;N13:Deamidation (NQ):17.01;C16:Carbamidomethylation:1000.00;C18:Carbamidomethylation:1000.00;C25:Carbamidomethylation:1000.00	1060000	#N/A	TR6913|c96_g4_i1 len=503 path=[13951:0-34 14953:35-63 14908:64-178 13509:179-202 14851:203-246 15040:247-252 15026:253-264 15002:265-268 14640:269-301 14968:302-320 14927:321-344 14877:345-383 15069:384-392 15084:393-397 15037:398-404 15019:405-409 14719.:TR6913|c96_g4_i12 len=439 path=[14368:0-34 14953:35-63 14908:64-178 13509:179-202 14851:203-246 15040:247-252 15026:253-264 15002:265-268 14640…	TR6913|c96_g4_i1|m.5190 TR6913|c96_g4_i1|g.5190 type:complete len:139 gc:universal TR6913|c96_g4_i1:41-457(+):TR6913|c96_g4_i13|m.5202 TR6913|c96_g4_i13|g.5202 type:complete len:139 gc:universal TR6913|c96_g4_i13:41-457(+)	#N/A
GAIVC(+57.02)GGGTSC(+57.02)ENQIC(+57.02)EC(+57.02)D	43.49	2085.79	19	2.9	1043.9	41.56	748000	1	16751	AZP-2mkl.raw	1	TR6913|c96_g4_i1 len=503 path=[13951:0-34 14953:35-63 14908:64-178 13509:179-202 14851:203-246 15040:247-252 15026:253-264 15002:265-268 14640:269-301 14968:302-320 14927:321-344 14877:345-383 15069:384-392 15084:393-397 15037:398-404 15019:405-409 14719.:TR6913|c96_g4_i12 len=439 path=[14368:0-34 14953:35-63 14908:64-178 13509:179-202 14851:203-246 15040:247-252 15026:253-264 15002:265-268 14640…	Carbamidomethylation	C5:Carbamidomethylation:1000.00;C11:Carbamidomethylation:1000.00;C16:Carbamidomethylation:1000.00;C18:Carbamidomethylation:1000.00	748000	#N/A	TR6913|c96_g4_i1 len=503 path=[13951:0-34 14953:35-63 14908:64-178 13509:179-202 14851:203-246 15040:247-252 15026:253-264 15002:265-268 14640:269-301 14968:302-320 14927:321-344 14877:345-383 15069:384-392 15084:393-397 15037:398-404 15019:405-409 14719.:TR6913|c96_g4_i12 len=439 path=[14368:0-34 14953:35-63 14908:64-178 13509:179-202 14851:203-246 15040:247-252 15026:253-264 15002:265-268 14640…	TR6913|c96_g4_i1|m.5190 TR6913|c96_g4_i1|g.5190 type:complete len:139 gc:universal TR6913|c96_g4_i1:41-457(+):TR6913|c96_g4_i13|m.5202 TR6913|c96_g4_i13|g.5202 type:complete len:139 gc:universal TR6913|c96_g4_i13:41-457(+)	ORF_Azemiops_Trinity_name_transcriptome_TR6913|c96_g4_i1_frame2:ORF_Azemiops_Trinity_name_transcriptome_TR6913|c96_g4_i13_frame2
GAIVC(+57.02)GGGTSC(+57.02)ENQIC(+57.02)EC(+57.02)DK	67.99	2213.88	20	3.1	1107.95	31.06	7870000	1	11757	AZP-2mkl.raw	3	TR6913|c96_g4_i1 len=503 path=[13951:0-34 14953:35-63 14908:64-178 13509:179-202 14851:203-246 15040:247-252 15026:253-264 15002:265-268 14640:269-301 14968:302-320 14927:321-344 14877:345-383 15069:384-392 15084:393-397 15037:398-404 15019:405-409 14719.:TR6913|c96_g4_i12 len=439 path=[14368:0-34 14953:35-63 14908:64-178 13509:179-202 14851:203-246 15040:247-252 15026:253-264 15002:265-268 14640…	Carbamidomethylation	C5:Carbamidomethylation:1000.00;C11:Carbamidomethylation:1000.00;C16:Carbamidomethylation:1000.00;C18:Carbamidomethylation:1000.00	17000000	#N/A	TR6913|c96_g4_i1 len=503 path=[13951:0-34 14953:35-63 14908:64-178 13509:179-202 14851:203-246 15040:247-252 15026:253-264 15002:265-268 14640:269-301 14968:302-320 14927:321-344 14877:345-383 15069:384-392 15084:393-397 15037:398-404 15019:405-409 14719.:TR6913|c96_g4_i12 len=439 path=[14368:0-34 14953:35-63 14908:64-178 13509:179-202 14851:203-246 15040:247-252 15026:253-264 15002:265-268 14640…	TR6913|c96_g4_i1|m.5190 TR6913|c96_g4_i1|g.5190 type:complete len:139 gc:universal TR6913|c96_g4_i1:41-457(+):TR6913|c96_g4_i13|m.5202 TR6913|c96_g4_i13|g.5202 type:complete len:139 gc:universal TR6913|c96_g4_i13:41-457(+)	ORF_Azemiops_Trinity_name_transcriptome_TR6913|c96_g4_i1_frame2:ORF_Azemiops_Trinity_name_transcriptome_TR6913|c96_g4_i13_frame2
GAIVC(+57.02)GGGTSC(+57.02)ENQIC(+57.02)EC(+57.02)DKAAAIC(+57.02)FR	65.3	3003.28	27	-0.2	751.826	47.19	1320000	1	19313	AZP-2mkl.raw	1	TR6913|c96_g4_i1 len=503 path=[13951:0-34 14953:35-63 14908:64-178 13509:179-202 14851:203-246 15040:247-252 15026:253-264 15002:265-268 14640:269-301 14968:302-320 14927:321-344 14877:345-383 15069:384-392 15084:393-397 15037:398-404 15019:405-409 14719.:TR6913|c96_g4_i12 len=439 path=[14368:0-34 14953:35-63 14908:64-178 13509:179-202 14851:203-246 15040:247-252 15026:253-264 15002:265-268 14640…	Carbamidomethylation	C5:Carbamidomethylation:1000.00;C11:Carbamidomethylation:1000.00;C16:Carbamidomethylation:1000.00;C18:Carbamidomethylation:1000.00;C25:Carbamidomethylation:1000.00	1320000	#N/A	TR6913|c96_g4_i1 len=503 path=[13951:0-34 14953:35-63 14908:64-178 13509:179-202 14851:203-246 15040:247-252 15026:253-264 15002:265-268 14640:269-301 14968:302-320 14927:321-344 14877:345-383 15069:384-392 15084:393-397 15037:398-404 15019:405-409 14719.:TR6913|c96_g4_i12 len=439 path=[14368:0-34 14953:35-63 14908:64-178 13509:179-202 14851:203-246 15040:247-252 15026:253-264 15002:265-268 14640…	TR6913|c96_g4_i1|m.5190 TR6913|c96_g4_i1|g.5190 type:complete len:139 gc:universal TR6913|c96_g4_i1:41-457(+):TR6913|c96_g4_i13|m.5202 TR6913|c96_g4_i13|g.5202 type:complete len:139 gc:universal TR6913|c96_g4_i13:41-457(+)	ORF_Azemiops_Trinity_name_transcriptome_TR6913|c96_g4_i1_frame2:ORF_Azemiops_Trinity_name_transcriptome_TR6913|c96_g4_i13_frame2
GAIVC(+57.02)GV	26.14	674.342	7	0.1	338.178	34.9	403000	1	13628	AZP-2mkl.raw	1	TR6913|c96_g4_i4 len=502 path=[13842:0-34 15050:35-63 15044:64-64 15035:65-88 15060:89-90 15076:91-93 15087:94-104 14757:105-131 14657:132-239 13531:240-263 14937:264-291 13785:292-315 14888:316-383 15069:384-392 15084:393-397 14961:398-451 15073:452-468.	Carbamidomethylation	C5:Carbamidomethylation:1000.00	403000	#N/A	TR6913|c96_g4_i4 len=502 path=[13842:0-34 15050:35-63 15044:64-64 15035:65-88 15060:89-90 15076:91-93 15087:94-104 14757:105-131 14657:132-239 13531:240-263 14937:264-291 13785:292-315 14888:316-383 15069:384-392 15084:393-397 14961:398-451 15073:452-468.	TR6913|c96_g4_i4|m.5192 TR6913|c96_g4_i4|g.5192 type:complete len:139 gc:universal TR6913|c96_g4_i4:41-457(+)	#N/A
GAIVC(+57.02)GVGTFC(+57.02)EM(+15.99)	39.17	1415.59	13	-4.8	708.798	57.41	3880000	1	23697	AZP-2mkl.raw	1	TR6913|c96_g4_i4 len=502 path=[13842:0-34 15050:35-63 15044:64-64 15035:65-88 15060:89-90 15076:91-93 15087:94-104 14757:105-131 14657:132-239 13531:240-263 14937:264-291 13785:292-315 14888:316-383 15069:384-392 15084:393-397 14961:398-451 15073:452-468.	Carbamidomethylation; Oxidation (M)	C5:Carbamidomethylation:1000.00;C11:Carbamidomethylation:1000.00;M13:Oxidation (M):1000.00	3880000	#N/A	TR6913|c96_g4_i4 len=502 path=[13842:0-34 15050:35-63 15044:64-64 15035:65-88 15060:89-90 15076:91-93 15087:94-104 14757:105-131 14657:132-239 13531:240-263 14937:264-291 13785:292-315 14888:316-383 15069:384-392 15084:393-397 14961:398-451 15073:452-468.	TR6913|c96_g4_i4|m.5192 TR6913|c96_g4_i4|g.5192 type:complete len:139 gc:universal TR6913|c96_g4_i4:41-457(+)	ORF_Azemiops_Trinity_name_transcriptome_TR6913|c96_g4_i4_frame2
GAIVC(+57.02)GVGTFC(+57.02)EM(+15.99)Q	41.07	1543.65	14	-5.2	772.827	55.54	7420000	1	22907	AZP-2mkl.raw	1	TR6913|c96_g4_i4 len=502 path=[13842:0-34 15050:35-63 15044:64-64 15035:65-88 15060:89-90 15076:91-93 15087:94-104 14757:105-131 14657:132-239 13531:240-263 14937:264-291 13785:292-315 14888:316-383 15069:384-392 15084:393-397 14961:398-451 15073:452-468.	Carbamidomethylation; Oxidation (M)	C5:Carbamidomethylation:1000.00;C11:Carbamidomethylation:1000.00;M13:Oxidation (M):1000.00	7420000	#N/A	TR6913|c96_g4_i4 len=502 path=[13842:0-34 15050:35-63 15044:64-64 15035:65-88 15060:89-90 15076:91-93 15087:94-104 14757:105-131 14657:132-239 13531:240-263 14937:264-291 13785:292-315 14888:316-383 15069:384-392 15084:393-397 14961:398-451 15073:452-468.	TR6913|c96_g4_i4|m.5192 TR6913|c96_g4_i4|g.5192 type:complete len:139 gc:universal TR6913|c96_g4_i4:41-457(+)	ORF_Azemiops_Trinity_name_transcriptome_TR6913|c96_g4_i4_frame2
GAIVC(+57.02)GVGTFC(+57.02)EM(+15.99)QTC(+57.02)EC(+57.02)DK	62.93	2336.92	20	3.8	1169.47	45.61	4580000	1	18608	AZP-2mkl.raw	2	TR6913|c96_g4_i4 len=502 path=[13842:0-34 15050:35-63 15044:64-64 15035:65-88 15060:89-90 15076:91-93 15087:94-104 14757:105-131 14657:132-239 13531:240-263 14937:264-291 13785:292-315 14888:316-383 15069:384-392 15084:393-397 14961:398-451 15073:452-468.	Carbamidomethylation; Oxidation (M)	C5:Carbamidomethylation:1000.00;C11:Carbamidomethylation:1000.00;M13:Oxidation (M):1000.00;C16:Carbamidomethylation:1000.00;C18:Carbamidomethylation:1000.00	20500000	#N/A	TR6913|c96_g4_i4 len=502 path=[13842:0-34 15050:35-63 15044:64-64 15035:65-88 15060:89-90 15076:91-93 15087:94-104 14757:105-131 14657:132-239 13531:240-263 14937:264-291 13785:292-315 14888:316-383 15069:384-392 15084:393-397 14961:398-451 15073:452-468.	TR6913|c96_g4_i4|m.5192 TR6913|c96_g4_i4|g.5192 type:complete len:139 gc:universal TR6913|c96_g4_i4:41-457(+)	ORF_Azemiops_Trinity_name_transcriptome_TR6913|c96_g4_i4_frame2
GAIVC(+57.02)GVGTFC(+57.02)EM(+15.99)QTC(+57.02)EC(+57.02)DKTAAIC(+57.02)FR	55.48	3156.33	27	-4.2	790.086	55.91	756000	1	23071	AZP-2mkl.raw	2	TR6913|c96_g4_i4 len=502 path=[13842:0-34 15050:35-63 15044:64-64 15035:65-88 15060:89-90 15076:91-93 15087:94-104 14757:105-131 14657:132-239 13531:240-263 14937:264-291 13785:292-315 14888:316-383 15069:384-392 15084:393-397 14961:398-451 15073:452-468.	Carbamidomethylation; Oxidation (M)	C5:Carbamidomethylation:1000.00;C11:Carbamidomethylation:1000.00;M13:Oxidation (M):1000.00;C16:Carbamidomethylation:1000.00;C18:Carbamidomethylation:1000.00;C25:Carbamidomethylation:1000.00	2430000	#N/A	TR6913|c96_g4_i4 len=502 path=[13842:0-34 15050:35-63 15044:64-64 15035:65-88 15060:89-90 15076:91-93 15087:94-104 14757:105-131 14657:132-239 13531:240-263 14937:264-291 13785:292-315 14888:316-383 15069:384-392 15084:393-397 14961:398-451 15073:452-468.	TR6913|c96_g4_i4|m.5192 TR6913|c96_g4_i4|g.5192 type:complete len:139 gc:universal TR6913|c96_g4_i4:41-457(+)	ORF_Azemiops_Trinity_name_transcriptome_TR6913|c96_g4_i4_frame2
GAM(+15.99)IIEETLRNPVTSYSAYGC(+57.02)YC(+57.02)GVGGR	53.97	3096.41	28	6.9	1033.15	63.52	516000	1	26234	AZP-2mkl.raw	1	TR6913|c96_g4_i10 len=559 path=[13842:0-34 15050:35-63 15044:64-64 15035:65-88 15060:89-90 14687:91-220 15053:221-239 15048:240-246 15040:247-252 15026:253-264 15002:265-268 14971:269-362 15068:363-378 14811:379-471 15082:472-473 15093:474-476 14955:477-.:TR6913|c96_g4_i8 len=624 path=[13842:0-34 15050:35-63 15044:64-64 15035:65-88 15060:89-90 14687:91-220 15053:221-239 15048:240-246 15040:247-25…	Oxidation (M); Carbamidomethylation	M3:Oxidation (M):1000.00;C21:Carbamidomethylation:1000.00;C23:Carbamidomethylation:1000.00	516000	#N/A	TR6913|c96_g4_i10 len=559 path=[13842:0-34 15050:35-63 15044:64-64 15035:65-88 15060:89-90 14687:91-220 15053:221-239 15048:240-246 15040:247-252 15026:253-264 15002:265-268 14971:269-362 15068:363-378 14811:379-471 15082:472-473 15093:474-476 14955:477-.:TR6913|c96_g4_i8 len=624 path=[13842:0-34 15050:35-63 15044:64-64 15035:65-88 15060:89-90 14687:91-220 15053:221-239 15048:240-246 15040:247-25…	TR6913|c96_g4_i10|m.5199 TR6913|c96_g4_i10|g.5199 type:complete len:139 gc:universal TR6913|c96_g4_i10:41-457(+):TR6913|c96_g4_i8|m.5196 TR6913|c96_g4_i8|g.5196 type:complete len:137 gc:universal TR6913|c96_g4_i8:41-451(+)	ORF_Azemiops_Trinity_name_transcriptome_TR6913|c96_g4_i10_frame2:ORF_Azemiops_Trinity_name_transcriptome_TR6913|c96_g4_i8_frame2
GAMIIEETLRNPVTSYSAYGC(+57.02)YC(+57.02)GVGGR	35.28	3080.42	28	-7.8	1027.8	67.3	64500	1	27797	AZP-2mkl.raw	1	TR6913|c96_g4_i10 len=559 path=[13842:0-34 15050:35-63 15044:64-64 15035:65-88 15060:89-90 14687:91-220 15053:221-239 15048:240-246 15040:247-252 15026:253-264 15002:265-268 14971:269-362 15068:363-378 14811:379-471 15082:472-473 15093:474-476 14955:477-.:TR6913|c96_g4_i8 len=624 path=[13842:0-34 15050:35-63 15044:64-64 15035:65-88 15060:89-90 14687:91-220 15053:221-239 15048:240-246 15040:247-25…	Carbamidomethylation	C21:Carbamidomethylation:1000.00;C23:Carbamidomethylation:1000.00	64500	#N/A	TR6913|c96_g4_i10 len=559 path=[13842:0-34 15050:35-63 15044:64-64 15035:65-88 15060:89-90 14687:91-220 15053:221-239 15048:240-246 15040:247-252 15026:253-264 15002:265-268 14971:269-362 15068:363-378 14811:379-471 15082:472-473 15093:474-476 14955:477-.:TR6913|c96_g4_i8 len=624 path=[13842:0-34 15050:35-63 15044:64-64 15035:65-88 15060:89-90 14687:91-220 15053:221-239 15048:240-246 15040:247-25…	TR6913|c96_g4_i10|m.5199 TR6913|c96_g4_i10|g.5199 type:complete len:139 gc:universal TR6913|c96_g4_i10:41-457(+):TR6913|c96_g4_i8|m.5196 TR6913|c96_g4_i8|g.5196 type:complete len:137 gc:universal TR6913|c96_g4_i8:41-451(+)	ORF_Azemiops_Trinity_name_transcriptome_TR6913|c96_g4_i10_frame2:ORF_Azemiops_Trinity_name_transcriptome_TR6913|c96_g4_i8_frame2
GAVDM(+15.99)IGDLLNED	28.41	1376.61	13	-3.2	689.312	77.3	1130000	1	31881	AZP-2mkl.raw	1	TR4770|c0_g1_i1 len=2851 path=[6067:0-607 6068:608-631 6074:632-1605 6059:1606-1629 6079:1630-2433 6077:2434-2481 6073:2482-2630 6064:2631-2654 6075:2655-2675 6072:2676-2699 6057:2700-2850] [-1 6067 6068 6074 6059 6079 6077 6073 6064 6075 6072 .	Oxidation (M)	M5:Oxidation (M):1000.00	1130000	A8QL52|OXLA_BUNFA:Q4JHE3|OXLA_OXYSC:A8QL58|OXLA_NAJAT	TR4770|c0_g1_i1 len=2851 path=[6067:0-607 6068:608-631 6074:632-1605 6059:1606-1629 6079:1630-2433 6077:2434-2481 6073:2482-2630 6064:2631-2654 6075:2655-2675 6072:2676-2699 6057:2700-2850] [-1 6067 6068 6074 6059 6079 6077 6073 6064 6075 6072 .	TR4770|c0_g1_i1|m.3219 TR4770|c0_g1_i1|g.3219 type:complete len:517 gc:universal TR4770|c0_g1_i1:2730-1180(-)	ORF_Azemiops_Trinity_name_transcriptome_TR4770|c0_g1_i1_frame5
GC(+57.02)C(+57.02)NDESLTC(+57.02)TPVGK	58.4	1696.69	15	4.3	849.354	27.55	834000	1	10032	AZP-2mkl.raw	1	TR1669|c1_g1_i1 len=1334 path=[1335:0-1333] [-1 1335 -2]	Carbamidomethylation	C2:Carbamidomethylation:1000.00;C3:Carbamidomethylation:1000.00;C10:Carbamidomethylation:1000.00	834000	#N/A	TR1669|c1_g1_i1 len=1334 path=[1335:0-1333] [-1 1335 -2]	TR1669|c1_g1_i1|m.1002 TR1669|c1_g1_i1|g.1002 type:complete len:146 gc:universal TR1669|c1_g1_i1:1077-640(-)	ORF_Azemiops_Trinity_name_transcriptome_TR1669|c1_g1_i1_frame6
GC(+57.02)FC(+57.02)GAGGQGRPQ	51.43	1350.56	13	3.4	676.287	19.9	1910000	1	6018	AZP-2mkl.raw	1	TR6913|c96_g4_i9 len=630 path=[13842:0-34 15050:35-63 15044:64-64 15035:65-88 15060:89-90 15076:91-93 14771:94-114 15011:115-138 14984:139-228 15063:229-239 15078:240-246 15039:247-252 15026:253-264 15002:265-268 14971:269-362 15068:363-378 14811:379-471.:TR6913|c96_g4_i7 len=553 path=[13842:0-34 15050:35-63 15044:64-64 15035:65-88 15060:89-90 15076:91-93 14771:94-114 15011:115-138 14984:139-228 …	Carbamidomethylation	C2:Carbamidomethylation:1000.00;C4:Carbamidomethylation:1000.00	1910000	#N/A	TR6913|c96_g4_i9 len=630 path=[13842:0-34 15050:35-63 15044:64-64 15035:65-88 15060:89-90 15076:91-93 14771:94-114 15011:115-138 14984:139-228 15063:229-239 15078:240-246 15039:247-252 15026:253-264 15002:265-268 14971:269-362 15068:363-378 14811:379-471.:TR6913|c96_g4_i7 len=553 path=[13842:0-34 15050:35-63 15044:64-64 15035:65-88 15060:89-90 15076:91-93 14771:94-114 15011:115-138 14984:139-228 …	TR6913|c96_g4_i9|m.5198 TR6913|c96_g4_i9|g.5198 type:complete len:139 gc:universal TR6913|c96_g4_i9:41-457(+):TR6913|c96_g4_i7|m.5195 TR6913|c96_g4_i7|g.5195 type:complete len:137 gc:universal TR6913|c96_g4_i7:41-451(+):TR6913|c96_g4_i11|m.5200 TR6913|c96_g4_i11|g.5200 type:complete len:152 gc:universal TR6913|c96_g4_i11:41-496(+)	ORF_Azemiops_Trinity_name_transcriptome_TR6913|c96_g4_i9_frame2:ORF_Azemiops_Trinity_name_transcriptome_TR6913|c96_g4_i7_frame2:ORF_Azemiops_Trinity_name_transcriptome_TR6913|c96_g4_i11_frame2
GC(+57.02)FC(+57.02)GAGGQGRPQDASDRC(+57.02)C(+57.02)FV	38	2460.98	22	1.3	821.334	34.31	337000	1	13334	AZP-2mkl.raw	2	TR6913|c96_g4_i9 len=630 path=[13842:0-34 15050:35-63 15044:64-64 15035:65-88 15060:89-90 15076:91-93 14771:94-114 15011:115-138 14984:139-228 15063:229-239 15078:240-246 15039:247-252 15026:253-264 15002:265-268 14971:269-362 15068:363-378 14811:379-471.:TR6913|c96_g4_i7 len=553 path=[13842:0-34 15050:35-63 15044:64-64 15035:65-88 15060:89-90 15076:91-93 14771:94-114 15011:115-138 14984:139-228 …	Carbamidomethylation	C2:Carbamidomethylation:1000.00;C4:Carbamidomethylation:1000.00;C19:Carbamidomethylation:1000.00;C20:Carbamidomethylation:1000.00	337000	#N/A	TR6913|c96_g4_i9 len=630 path=[13842:0-34 15050:35-63 15044:64-64 15035:65-88 15060:89-90 15076:91-93 14771:94-114 15011:115-138 14984:139-228 15063:229-239 15078:240-246 15039:247-252 15026:253-264 15002:265-268 14971:269-362 15068:363-378 14811:379-471.:TR6913|c96_g4_i7 len=553 path=[13842:0-34 15050:35-63 15044:64-64 15035:65-88 15060:89-90 15076:91-93 14771:94-114 15011:115-138 14984:139-228 …	TR6913|c96_g4_i9|m.5198 TR6913|c96_g4_i9|g.5198 type:complete len:139 gc:universal TR6913|c96_g4_i9:41-457(+):TR6913|c96_g4_i7|m.5195 TR6913|c96_g4_i7|g.5195 type:complete len:137 gc:universal TR6913|c96_g4_i7:41-451(+):TR6913|c96_g4_i11|m.5200 TR6913|c96_g4_i11|g.5200 type:complete len:152 gc:universal TR6913|c96_g4_i11:41-496(+)	ORF_Azemiops_Trinity_name_transcriptome_TR6913|c96_g4_i9_frame2:ORF_Azemiops_Trinity_name_transcriptome_TR6913|c96_g4_i7_frame2:ORF_Azemiops_Trinity_name_transcriptome_TR6913|c96_g4_i11_frame2
GC(+57.02)FGLPLDR	40.65	1033.5	9	0.3	517.758	49.09	1910000	1	20141	AZP-2mkl.raw	1	TR4845|c0_g2_i1 len=1069 path=[2351:0-357 2358:358-559 2357:560-1031 2356:1032-1068] [-1 2351 2358 2357 2356 -2]	Carbamidomethylation	C2:Carbamidomethylation:1000.00	1910000	P0C7P6|BNP_TRIGA	TR4845|c0_g2_i1 len=1069 path=[2351:0-357 2358:358-559 2357:560-1031 2356:1032-1068] [-1 2351 2358 2357 2356 -2]	#N/A	ORF_Azemiops_Trinity_name_transcriptome_TR4845|c0_g2_i1_frame2:ORF_Azemiops_Trinity_name_transcriptome_TR4845|c0_g1_i1_frame2
GC(+57.02)FGLPLDRIGSTSGLGC(+57.02)	53.84	1865.88	18	-2.4	933.943	72.04	15400000	1	29743	AZP-2mkl.raw	1	TR4845|c0_g2_i1 len=1069 path=[2351:0-357 2358:358-559 2357:560-1031 2356:1032-1068] [-1 2351 2358 2357 2356 -2]	Carbamidomethylation	C2:Carbamidomethylation:1000.00;C18:Carbamidomethylation:1000.00	15400000	#N/A	TR4845|c0_g2_i1 len=1069 path=[2351:0-357 2358:358-559 2357:560-1031 2356:1032-1068] [-1 2351 2358 2357 2356 -2]	#N/A	ORF_Azemiops_Trinity_name_transcriptome_TR4845|c0_g2_i1_frame2:ORF_Azemiops_Trinity_name_transcriptome_TR4845|c0_g1_i1_frame2
GC(+57.02)YC(+57.02)GAGGHGQPR	58.54	1375.55	13	-0.2	688.783	14.23	973000	1	3047	AZP-2mkl.raw	1	TR6913|c96_g4_i4 len=502 path=[13842:0-34 15050:35-63 15044:64-64 15035:65-88 15060:89-90 15076:91-93 15087:94-104 14757:105-131 14657:132-239 13531:240-263 14937:264-291 13785:292-315 14888:316-383 15069:384-392 15084:393-397 14961:398-451 15073:452-468.	Carbamidomethylation	C2:Carbamidomethylation:1000.00;C4:Carbamidomethylation:1000.00	973000	#N/A	TR6913|c96_g4_i4 len=502 path=[13842:0-34 15050:35-63 15044:64-64 15035:65-88 15060:89-90 15076:91-93 15087:94-104 14757:105-131 14657:132-239 13531:240-263 14937:264-291 13785:292-315 14888:316-383 15069:384-392 15084:393-397 14961:398-451 15073:452-468.	TR6913|c96_g4_i4|m.5192 TR6913|c96_g4_i4|g.5192 type:complete len:139 gc:universal TR6913|c96_g4_i4:41-457(+)	ORF_Azemiops_Trinity_name_transcriptome_TR6913|c96_g4_i4_frame2
GGC(+57.02)C(+57.02)NDESLTC(+57.02)TPVGK	54.38	1753.71	16	0.5	877.861	27.52	863000	1	10023	AZP-2mkl.raw	1	TR1669|c1_g1_i1 len=1334 path=[1335:0-1333] [-1 1335 -2]	Carbamidomethylation	C3:Carbamidomethylation:1000.00;C4:Carbamidomethylation:1000.00;C11:Carbamidomethylation:1000.00	863000	#N/A	TR1669|c1_g1_i1 len=1334 path=[1335:0-1333] [-1 1335 -2]	TR1669|c1_g1_i1|m.1002 TR1669|c1_g1_i1|g.1002 type:complete len:146 gc:universal TR1669|c1_g1_i1:1077-640(-)	ORF_Azemiops_Trinity_name_transcriptome_TR1669|c1_g1_i1_frame6
GGDNPC(+57.02)KKEVC(+57.02)EC(+57.02)DKAAAIC(+57.02)FR	40.37	2584.13	22	-5.9	862.379	39.79	353000	1	15937	AZP-2mkl.raw	2	TR6913|c96_g4_i9 len=630 path=[13842:0-34 15050:35-63 15044:64-64 15035:65-88 15060:89-90 15076:91-93 14771:94-114 15011:115-138 14984:139-228 15063:229-239 15078:240-246 15039:247-252 15026:253-264 15002:265-268 14971:269-362 15068:363-378 14811:379-471.:TR6913|c96_g4_i10 len=559 path=[13842:0-34 15050:35-63 15044:64-64 15035:65-88 15060:89-90 14687:91-220 15053:221-239 15048:240-246 15040:247-2…	Carbamidomethylation	C6:Carbamidomethylation:1000.00;C11:Carbamidomethylation:1000.00;C13:Carbamidomethylation:1000.00;C20:Carbamidomethylation:1000.00	2670000	#N/A	TR6913|c96_g4_i9 len=630 path=[13842:0-34 15050:35-63 15044:64-64 15035:65-88 15060:89-90 15076:91-93 14771:94-114 15011:115-138 14984:139-228 15063:229-239 15078:240-246 15039:247-252 15026:253-264 15002:265-268 14971:269-362 15068:363-378 14811:379-471.:TR6913|c96_g4_i10 len=559 path=[13842:0-34 15050:35-63 15044:64-64 15035:65-88 15060:89-90 14687:91-220 15053:221-239 15048:240-246 15040:247-2…	TR6913|c96_g4_i9|m.5198 TR6913|c96_g4_i9|g.5198 type:complete len:139 gc:universal TR6913|c96_g4_i9:41-457(+):TR6913|c96_g4_i10|m.5199 TR6913|c96_g4_i10|g.5199 type:complete len:139 gc:universal TR6913|c96_g4_i10:41-457(+)	ORF_Azemiops_Trinity_name_transcriptome_TR6913|c96_g4_i9_frame2:ORF_Azemiops_Trinity_name_transcriptome_TR6913|c96_g4_i10_frame2
GGILEFGK	29.26	819.449	8	1.7	410.733	40.47	345000	1	16250	AZP-2mkl.raw	1	TR6913|c96_g4_i1 len=503 path=[13951:0-34 14953:35-63 14908:64-178 13509:179-202 14851:203-246 15040:247-252 15026:253-264 15002:265-268 14640:269-301 14968:302-320 14927:321-344 14877:345-383 15069:384-392 15084:393-397 15037:398-404 15019:405-409 14719.:TR6913|c96_g4_i12 len=439 path=[14368:0-34 14953:35-63 14908:64-178 13509:179-202 14851:203-246 15040:247-252 15026:253-264 15002:265-268 14640…			345000	#N/A	TR6913|c96_g4_i1 len=503 path=[13951:0-34 14953:35-63 14908:64-178 13509:179-202 14851:203-246 15040:247-252 15026:253-264 15002:265-268 14640:269-301 14968:302-320 14927:321-344 14877:345-383 15069:384-392 15084:393-397 15037:398-404 15019:405-409 14719.:TR6913|c96_g4_i12 len=439 path=[14368:0-34 14953:35-63 14908:64-178 13509:179-202 14851:203-246 15040:247-252 15026:253-264 15002:265-268 14640…	TR6913|c96_g4_i1|m.5190 TR6913|c96_g4_i1|g.5190 type:complete len:139 gc:universal TR6913|c96_g4_i1:41-457(+):TR6913|c96_g4_i5|m.5193 TR6913|c96_g4_i5|g.5193 type:3prime_partial len:134 gc:universal TR6913|c96_g4_i5:41-439(+)	#N/A
GGKDTC(+57.02)VGDSGGPLIC(+57.02)N	37.37	1705.74	17	2.1	853.879	32.77	176000	1	12587	AZP-2mkl.raw	1	TR4767|c1_g1_i6 len=377 path=[3070:0-43 3476:44-79 3470:80-81 3457:82-103 3432:104-127 3478:128-133 3505:134-134 3467:135-202 3508:203-215 3502:216-237 3465:238-240 3485:241-261 3481:262-269 3498:270-278 3462:279-293 3448:294-309 3398:310-340 3370:341-34.:TR4767|c1_g1_i5 len=409 path=[3222:0-111 3470:112-113 3457:114-135 3432:136-159 3478:160-165 3505:166-166 3467:167-234 3508:235-247 3502:248-26…	Carbamidomethylation	C6:Carbamidomethylation:1000.00;C16:Carbamidomethylation:1000.00	176000	#N/A	TR4767|c1_g1_i6 len=377 path=[3070:0-43 3476:44-79 3470:80-81 3457:82-103 3432:104-127 3478:128-133 3505:134-134 3467:135-202 3508:203-215 3502:216-237 3465:238-240 3485:241-261 3481:262-269 3498:270-278 3462:279-293 3448:294-309 3398:310-340 3370:341-34.:TR4767|c1_g1_i5 len=409 path=[3222:0-111 3470:112-113 3457:114-135 3432:136-159 3478:160-165 3505:166-166 3467:167-234 3508:235-247 3502:248-26…	TR4767|c1_g1_i5|m.3211 TR4767|c1_g1_i5|g.3211 type:5prime_partial len:112 gc:universal TR4767|c1_g1_i5:409-74(-):TR4767|c1_g1_i6|m.3213 TR4767|c1_g1_i6|g.3213 type:5prime_partial len:112 gc:universal TR4767|c1_g1_i6:377-42(-):TR4767|c1_g1_i9|m.3216 TR4767|c1_g1_i9|g.3216 type:5prime_partial len:112 gc:universal TR4767|c1_g1_i9:377-42(-):TR4767|c1_g1_i3|m.3208 TR4767|c1_g1_i3|g.3208 type:5prime_pa…	ORF_Azemiops_Trinity_name_transcriptome_TR4767|c1_g1_i9_frame4:ORF_Azemiops_Trinity_name_transcriptome_TR4767|c1_g1_i3_frame4:ORF_Azemiops_Trinity_name_transcriptome_TR4767|c1_g1_i6_frame4:ORF_Azemiops_Trinity_name_transcriptome_TR4767|c1_g1_i5_frame4:ORF_Azemiops_Trinity_name_transcriptome_TR4767|c1_g1_i7_frame4
GGPLIC(+57.02)N	27.07	729.348	7	0.4	365.681	28.6	560000	1	10566	AZP-2mkl.raw	1	TR4767|c1_g1_i6 len=377 path=[3070:0-43 3476:44-79 3470:80-81 3457:82-103 3432:104-127 3478:128-133 3505:134-134 3467:135-202 3508:203-215 3502:216-237 3465:238-240 3485:241-261 3481:262-269 3498:270-278 3462:279-293 3448:294-309 3398:310-340 3370:341-34.:TR4767|c1_g1_i5 len=409 path=[3222:0-111 3470:112-113 3457:114-135 3432:136-159 3478:160-165 3505:166-166 3467:167-234 3508:235-247 3502:248-26…	Carbamidomethylation	C6:Carbamidomethylation:1000.00	560000	#N/A	TR4767|c1_g1_i6 len=377 path=[3070:0-43 3476:44-79 3470:80-81 3457:82-103 3432:104-127 3478:128-133 3505:134-134 3467:135-202 3508:203-215 3502:216-237 3465:238-240 3485:241-261 3481:262-269 3498:270-278 3462:279-293 3448:294-309 3398:310-340 3370:341-34.:TR4767|c1_g1_i5 len=409 path=[3222:0-111 3470:112-113 3457:114-135 3432:136-159 3478:160-165 3505:166-166 3467:167-234 3508:235-247 3502:248-26…	TR4767|c1_g1_i5|m.3211 TR4767|c1_g1_i5|g.3211 type:5prime_partial len:112 gc:universal TR4767|c1_g1_i5:409-74(-):TR4767|c1_g1_i6|m.3213 TR4767|c1_g1_i6|g.3213 type:5prime_partial len:112 gc:universal TR4767|c1_g1_i6:377-42(-):TR4767|c1_g1_i9|m.3216 TR4767|c1_g1_i9|g.3216 type:5prime_partial len:112 gc:universal TR4767|c1_g1_i9:377-42(-):TR4767|c1_g1_i3|m.3208 TR4767|c1_g1_i3|g.3208 type:5prime_pa…	#N/A
GGPLIC(+57.02)N(+.98)GHF	26.66	1071.48	10	-0.6	536.747	42.26	3050000	1	17070	AZP-2mkl.raw	1	TR4767|c1_g1_i6 len=377 path=[3070:0-43 3476:44-79 3470:80-81 3457:82-103 3432:104-127 3478:128-133 3505:134-134 3467:135-202 3508:203-215 3502:216-237 3465:238-240 3485:241-261 3481:262-269 3498:270-278 3462:279-293 3448:294-309 3398:310-340 3370:341-34.:TR4767|c1_g1_i5 len=409 path=[3222:0-111 3470:112-113 3457:114-135 3432:136-159 3478:160-165 3505:166-166 3467:167-234 3508:235-247 3502:248-26…	Carbamidomethylation; Deamidation (NQ)	C6:Carbamidomethylation:1000.00;N7:Deamidation (NQ):1000.00	3050000	#N/A	TR4767|c1_g1_i6 len=377 path=[3070:0-43 3476:44-79 3470:80-81 3457:82-103 3432:104-127 3478:128-133 3505:134-134 3467:135-202 3508:203-215 3502:216-237 3465:238-240 3485:241-261 3481:262-269 3498:270-278 3462:279-293 3448:294-309 3398:310-340 3370:341-34.:TR4767|c1_g1_i5 len=409 path=[3222:0-111 3470:112-113 3457:114-135 3432:136-159 3478:160-165 3505:166-166 3467:167-234 3508:235-247 3502:248-26…	TR4767|c1_g1_i5|m.3211 TR4767|c1_g1_i5|g.3211 type:5prime_partial len:112 gc:universal TR4767|c1_g1_i5:409-74(-):TR4767|c1_g1_i6|m.3213 TR4767|c1_g1_i6|g.3213 type:5prime_partial len:112 gc:universal TR4767|c1_g1_i6:377-42(-):TR4767|c1_g1_i2|m.3206 TR4767|c1_g1_i2|g.3206 type:5prime_partial len:119 gc:universal TR4767|c1_g1_i2:430-74(-)	#N/A
GGPLIC(+57.02)N(+.98)GHFQ	40.4	1199.54	11	0.7	600.777	41.54	5380000	1	16739	AZP-2mkl.raw	1	TR4767|c1_g1_i6 len=377 path=[3070:0-43 3476:44-79 3470:80-81 3457:82-103 3432:104-127 3478:128-133 3505:134-134 3467:135-202 3508:203-215 3502:216-237 3465:238-240 3485:241-261 3481:262-269 3498:270-278 3462:279-293 3448:294-309 3398:310-340 3370:341-34.:TR4767|c1_g1_i5 len=409 path=[3222:0-111 3470:112-113 3457:114-135 3432:136-159 3478:160-165 3505:166-166 3467:167-234 3508:235-247 3502:248-26…	Carbamidomethylation; Deamidation (NQ)	C6:Carbamidomethylation:1000.00;N7:Deamidation (NQ):16.76	5380000	#N/A	TR4767|c1_g1_i6 len=377 path=[3070:0-43 3476:44-79 3470:80-81 3457:82-103 3432:104-127 3478:128-133 3505:134-134 3467:135-202 3508:203-215 3502:216-237 3465:238-240 3485:241-261 3481:262-269 3498:270-278 3462:279-293 3448:294-309 3398:310-340 3370:341-34.:TR4767|c1_g1_i5 len=409 path=[3222:0-111 3470:112-113 3457:114-135 3432:136-159 3478:160-165 3505:166-166 3467:167-234 3508:235-247 3502:248-26…	TR4767|c1_g1_i5|m.3211 TR4767|c1_g1_i5|g.3211 type:5prime_partial len:112 gc:universal TR4767|c1_g1_i5:409-74(-):TR4767|c1_g1_i6|m.3213 TR4767|c1_g1_i6|g.3213 type:5prime_partial len:112 gc:universal TR4767|c1_g1_i6:377-42(-):TR4767|c1_g1_i2|m.3206 TR4767|c1_g1_i2|g.3206 type:5prime_partial len:119 gc:universal TR4767|c1_g1_i2:430-74(-)	#N/A
GGPLIC(+57.02)N(+.98)GHFQG	29.76	1256.56	12	-2.1	629.286	41.91	792000	1	16914	AZP-2mkl.raw	1	TR4767|c1_g1_i6 len=377 path=[3070:0-43 3476:44-79 3470:80-81 3457:82-103 3432:104-127 3478:128-133 3505:134-134 3467:135-202 3508:203-215 3502:216-237 3465:238-240 3485:241-261 3481:262-269 3498:270-278 3462:279-293 3448:294-309 3398:310-340 3370:341-34.:TR4767|c1_g1_i5 len=409 path=[3222:0-111 3470:112-113 3457:114-135 3432:136-159 3478:160-165 3505:166-166 3467:167-234 3508:235-247 3502:248-26…	Carbamidomethylation; Deamidation (NQ)	C6:Carbamidomethylation:1000.00;N7:Deamidation (NQ):14.19	792000	#N/A	TR4767|c1_g1_i6 len=377 path=[3070:0-43 3476:44-79 3470:80-81 3457:82-103 3432:104-127 3478:128-133 3505:134-134 3467:135-202 3508:203-215 3502:216-237 3465:238-240 3485:241-261 3481:262-269 3498:270-278 3462:279-293 3448:294-309 3398:310-340 3370:341-34.:TR4767|c1_g1_i5 len=409 path=[3222:0-111 3470:112-113 3457:114-135 3432:136-159 3478:160-165 3505:166-166 3467:167-234 3508:235-247 3502:248-26…	TR4767|c1_g1_i5|m.3211 TR4767|c1_g1_i5|g.3211 type:5prime_partial len:112 gc:universal TR4767|c1_g1_i5:409-74(-):TR4767|c1_g1_i6|m.3213 TR4767|c1_g1_i6|g.3213 type:5prime_partial len:112 gc:universal TR4767|c1_g1_i6:377-42(-):TR4767|c1_g1_i2|m.3206 TR4767|c1_g1_i2|g.3206 type:5prime_partial len:119 gc:universal TR4767|c1_g1_i2:430-74(-)	#N/A
GGPLLC(+57.02)N	27.07	729.348	7	0.4	365.681	28.6	560000	1	10566	AZP-2mkl.raw	1		Carbamidomethylation	C6:Carbamidomethylation:1000.00	560000	#N/A		#N/A	#N/A
GILEFGK	26.63	762.428	7	0.4	382.221	39.79	20800000	1	15933	AZP-2mkl.raw	1	TR6913|c96_g4_i1 len=503 path=[13951:0-34 14953:35-63 14908:64-178 13509:179-202 14851:203-246 15040:247-252 15026:253-264 15002:265-268 14640:269-301 14968:302-320 14927:321-344 14877:345-383 15069:384-392 15084:393-397 15037:398-404 15019:405-409 14719.:TR6913|c96_g4_i12 len=439 path=[14368:0-34 14953:35-63 14908:64-178 13509:179-202 14851:203-246 15040:247-252 15026:253-264 15002:265-268 14640…			20800000	#N/A	TR6913|c96_g4_i1 len=503 path=[13951:0-34 14953:35-63 14908:64-178 13509:179-202 14851:203-246 15040:247-252 15026:253-264 15002:265-268 14640:269-301 14968:302-320 14927:321-344 14877:345-383 15069:384-392 15084:393-397 15037:398-404 15019:405-409 14719.:TR6913|c96_g4_i12 len=439 path=[14368:0-34 14953:35-63 14908:64-178 13509:179-202 14851:203-246 15040:247-252 15026:253-264 15002:265-268 14640…	TR6913|c96_g4_i1|m.5190 TR6913|c96_g4_i1|g.5190 type:complete len:139 gc:universal TR6913|c96_g4_i1:41-457(+):TR6913|c96_g4_i5|m.5193 TR6913|c96_g4_i5|g.5193 type:3prime_partial len:134 gc:universal TR6913|c96_g4_i5:41-439(+)	ORF_Azemiops_Trinity_name_transcriptome_TR6913|c96_g4_i1_frame2:ORF_Azemiops_Trinity_name_transcriptome_TR6913|c96_g4_i5_frame2
GILEFGKM(+15.99)IKEE	37.05	1408.73	12	6	705.375	41.86	3510000	1	16890	AZP-2mkl.raw	1	TR6913|c96_g4_i1 len=503 path=[13951:0-34 14953:35-63 14908:64-178 13509:179-202 14851:203-246 15040:247-252 15026:253-264 15002:265-268 14640:269-301 14968:302-320 14927:321-344 14877:345-383 15069:384-392 15084:393-397 15037:398-404 15019:405-409 14719.:TR6913|c96_g4_i12 len=439 path=[14368:0-34 14953:35-63 14908:64-178 13509:179-202 14851:203-246 15040:247-252 15026:253-264 15002:265-268 14640…	Oxidation (M)	M8:Oxidation (M):1000.00	3510000	#N/A	TR6913|c96_g4_i1 len=503 path=[13951:0-34 14953:35-63 14908:64-178 13509:179-202 14851:203-246 15040:247-252 15026:253-264 15002:265-268 14640:269-301 14968:302-320 14927:321-344 14877:345-383 15069:384-392 15084:393-397 15037:398-404 15019:405-409 14719.:TR6913|c96_g4_i12 len=439 path=[14368:0-34 14953:35-63 14908:64-178 13509:179-202 14851:203-246 15040:247-252 15026:253-264 15002:265-268 14640…	TR6913|c96_g4_i1|m.5190 TR6913|c96_g4_i1|g.5190 type:complete len:139 gc:universal TR6913|c96_g4_i1:41-457(+):TR6913|c96_g4_i5|m.5193 TR6913|c96_g4_i5|g.5193 type:3prime_partial len:134 gc:universal TR6913|c96_g4_i5:41-439(+)	ORF_Azemiops_Trinity_name_transcriptome_TR6913|c96_g4_i1_frame2:ORF_Azemiops_Trinity_name_transcriptome_TR6913|c96_g4_i5_frame2
GILEFGKM(+15.99)IKEETEK	31.68	1766.91	15	4.1	442.737	42.31	379000	1	17092	AZP-2mkl.raw	1	TR6913|c96_g4_i1 len=503 path=[13951:0-34 14953:35-63 14908:64-178 13509:179-202 14851:203-246 15040:247-252 15026:253-264 15002:265-268 14640:269-301 14968:302-320 14927:321-344 14877:345-383 15069:384-392 15084:393-397 15037:398-404 15019:405-409 14719.:TR6913|c96_g4_i12 len=439 path=[14368:0-34 14953:35-63 14908:64-178 13509:179-202 14851:203-246 15040:247-252 15026:253-264 15002:265-268 14640…	Oxidation (M)	M8:Oxidation (M):1000.00	379000	#N/A	TR6913|c96_g4_i1 len=503 path=[13951:0-34 14953:35-63 14908:64-178 13509:179-202 14851:203-246 15040:247-252 15026:253-264 15002:265-268 14640:269-301 14968:302-320 14927:321-344 14877:345-383 15069:384-392 15084:393-397 15037:398-404 15019:405-409 14719.:TR6913|c96_g4_i12 len=439 path=[14368:0-34 14953:35-63 14908:64-178 13509:179-202 14851:203-246 15040:247-252 15026:253-264 15002:265-268 14640…	TR6913|c96_g4_i1|m.5190 TR6913|c96_g4_i1|g.5190 type:complete len:139 gc:universal TR6913|c96_g4_i1:41-457(+):TR6913|c96_g4_i5|m.5193 TR6913|c96_g4_i5|g.5193 type:3prime_partial len:134 gc:universal TR6913|c96_g4_i5:41-439(+)	ORF_Azemiops_Trinity_name_transcriptome_TR6913|c96_g4_i1_frame2:ORF_Azemiops_Trinity_name_transcriptome_TR6913|c96_g4_i5_frame2
GILEFGKM(+15.99)IKEETEKIAF	45.62	2098.1	18	-2.3	700.373	69.74	2360000	1	28797	AZP-2mkl.raw	2	TR6913|c96_g4_i1 len=503 path=[13951:0-34 14953:35-63 14908:64-178 13509:179-202 14851:203-246 15040:247-252 15026:253-264 15002:265-268 14640:269-301 14968:302-320 14927:321-344 14877:345-383 15069:384-392 15084:393-397 15037:398-404 15019:405-409 14719.:TR6913|c96_g4_i12 len=439 path=[14368:0-34 14953:35-63 14908:64-178 13509:179-202 14851:203-246 15040:247-252 15026:253-264 15002:265-268 14640…	Oxidation (M)	M8:Oxidation (M):1000.00	3710000	#N/A	TR6913|c96_g4_i1 len=503 path=[13951:0-34 14953:35-63 14908:64-178 13509:179-202 14851:203-246 15040:247-252 15026:253-264 15002:265-268 14640:269-301 14968:302-320 14927:321-344 14877:345-383 15069:384-392 15084:393-397 15037:398-404 15019:405-409 14719.:TR6913|c96_g4_i12 len=439 path=[14368:0-34 14953:35-63 14908:64-178 13509:179-202 14851:203-246 15040:247-252 15026:253-264 15002:265-268 14640…	TR6913|c96_g4_i1|m.5190 TR6913|c96_g4_i1|g.5190 type:complete len:139 gc:universal TR6913|c96_g4_i1:41-457(+):TR6913|c96_g4_i5|m.5193 TR6913|c96_g4_i5|g.5193 type:3prime_partial len:134 gc:universal TR6913|c96_g4_i5:41-439(+)	ORF_Azemiops_Trinity_name_transcriptome_TR6913|c96_g4_i1_frame2:ORF_Azemiops_Trinity_name_transcriptome_TR6913|c96_g4_i5_frame2
GILEFGKM(+15.99)IKEETEKIAFD	43.21	2213.13	19	-1.7	738.716	70.81	9860000	1	29236	AZP-2mkl.raw	4	TR6913|c96_g4_i1 len=503 path=[13951:0-34 14953:35-63 14908:64-178 13509:179-202 14851:203-246 15040:247-252 15026:253-264 15002:265-268 14640:269-301 14968:302-320 14927:321-344 14877:345-383 15069:384-392 15084:393-397 15037:398-404 15019:405-409 14719.:TR6913|c96_g4_i12 len=439 path=[14368:0-34 14953:35-63 14908:64-178 13509:179-202 14851:203-246 15040:247-252 15026:253-264 15002:265-268 14640…	Oxidation (M)	M8:Oxidation (M):1000.00	16100000	#N/A	TR6913|c96_g4_i1 len=503 path=[13951:0-34 14953:35-63 14908:64-178 13509:179-202 14851:203-246 15040:247-252 15026:253-264 15002:265-268 14640:269-301 14968:302-320 14927:321-344 14877:345-383 15069:384-392 15084:393-397 15037:398-404 15019:405-409 14719.:TR6913|c96_g4_i12 len=439 path=[14368:0-34 14953:35-63 14908:64-178 13509:179-202 14851:203-246 15040:247-252 15026:253-264 15002:265-268 14640…	TR6913|c96_g4_i1|m.5190 TR6913|c96_g4_i1|g.5190 type:complete len:139 gc:universal TR6913|c96_g4_i1:41-457(+):TR6913|c96_g4_i5|m.5193 TR6913|c96_g4_i5|g.5193 type:3prime_partial len:134 gc:universal TR6913|c96_g4_i5:41-439(+)	ORF_Azemiops_Trinity_name_transcriptome_TR6913|c96_g4_i1_frame2:ORF_Azemiops_Trinity_name_transcriptome_TR6913|c96_g4_i5_frame2
GILEFGKMIKEETEKIAF	41.2	2082.11	18	-2.7	695.041	77.62	577000	1	32011	AZP-2mkl.raw	1	TR6913|c96_g4_i1 len=503 path=[13951:0-34 14953:35-63 14908:64-178 13509:179-202 14851:203-246 15040:247-252 15026:253-264 15002:265-268 14640:269-301 14968:302-320 14927:321-344 14877:345-383 15069:384-392 15084:393-397 15037:398-404 15019:405-409 14719.:TR6913|c96_g4_i12 len=439 path=[14368:0-34 14953:35-63 14908:64-178 13509:179-202 14851:203-246 15040:247-252 15026:253-264 15002:265-268 14640…			577000	#N/A	TR6913|c96_g4_i1 len=503 path=[13951:0-34 14953:35-63 14908:64-178 13509:179-202 14851:203-246 15040:247-252 15026:253-264 15002:265-268 14640:269-301 14968:302-320 14927:321-344 14877:345-383 15069:384-392 15084:393-397 15037:398-404 15019:405-409 14719.:TR6913|c96_g4_i12 len=439 path=[14368:0-34 14953:35-63 14908:64-178 13509:179-202 14851:203-246 15040:247-252 15026:253-264 15002:265-268 14640…	TR6913|c96_g4_i1|m.5190 TR6913|c96_g4_i1|g.5190 type:complete len:139 gc:universal TR6913|c96_g4_i1:41-457(+):TR6913|c96_g4_i5|m.5193 TR6913|c96_g4_i5|g.5193 type:3prime_partial len:134 gc:universal TR6913|c96_g4_i5:41-439(+)	ORF_Azemiops_Trinity_name_transcriptome_TR6913|c96_g4_i1_frame2:ORF_Azemiops_Trinity_name_transcriptome_TR6913|c96_g4_i5_frame2
GISWYIVLN(+.98)H	28.31	1201.61	10	0.3	601.814	74.12	426000	1	30590	AZP-2mkl.raw	1	TR12625|c0_g1_i1 len=3107 path=[6194:0-1922 6195:1923-1946 6196:1947-3106] [-1 6194 6195 6196 -2]	Deamidation (NQ)	N9:Deamidation (NQ):1000.00	426000	#N/A	TR12625|c0_g1_i1 len=3107 path=[6194:0-1922 6195:1923-1946 6196:1947-3106] [-1 6194 6195 6196 -2]	#N/A	#N/A
GKM(+15.99)IKEETEKIAFD	50.33	1653.83	14	1	827.922	24.31	1290000	1	8436	AZP-2mkl.raw	1	TR6913|c96_g4_i1 len=503 path=[13951:0-34 14953:35-63 14908:64-178 13509:179-202 14851:203-246 15040:247-252 15026:253-264 15002:265-268 14640:269-301 14968:302-320 14927:321-344 14877:345-383 15069:384-392 15084:393-397 15037:398-404 15019:405-409 14719.:TR6913|c96_g4_i12 len=439 path=[14368:0-34 14953:35-63 14908:64-178 13509:179-202 14851:203-246 15040:247-252 15026:253-264 15002:265-268 14640…	Oxidation (M)	M3:Oxidation (M):1000.00	1290000	#N/A	TR6913|c96_g4_i1 len=503 path=[13951:0-34 14953:35-63 14908:64-178 13509:179-202 14851:203-246 15040:247-252 15026:253-264 15002:265-268 14640:269-301 14968:302-320 14927:321-344 14877:345-383 15069:384-392 15084:393-397 15037:398-404 15019:405-409 14719.:TR6913|c96_g4_i12 len=439 path=[14368:0-34 14953:35-63 14908:64-178 13509:179-202 14851:203-246 15040:247-252 15026:253-264 15002:265-268 14640…	TR6913|c96_g4_i1|m.5190 TR6913|c96_g4_i1|g.5190 type:complete len:139 gc:universal TR6913|c96_g4_i1:41-457(+):TR6913|c96_g4_i5|m.5193 TR6913|c96_g4_i5|g.5193 type:3prime_partial len:134 gc:universal TR6913|c96_g4_i5:41-439(+)	ORF_Azemiops_Trinity_name_transcriptome_TR6913|c96_g4_i1_frame2:ORF_Azemiops_Trinity_name_transcriptome_TR6913|c96_g4_i5_frame2
GKSPKC(+57.02)PEGQEKP	47.76	1440.7	13	-0.1	481.241	13.68	954000	1	2731	AZP-2mkl.raw	2	TR6913|c96_g4_i11 len=554 path=[13842:0-34 15050:35-63 15044:64-64 15035:65-88 15060:89-90 15076:91-93 14771:94-114 15011:115-138 14984:139-228 15063:229-239 14660:240-308 14972:309-362 15068:363-378 14736:379-501 15083:502-502 14858:503-526 14787:527-52.	Carbamidomethylation	C6:Carbamidomethylation:1000.00	1660000	#N/A	TR6913|c96_g4_i11 len=554 path=[13842:0-34 15050:35-63 15044:64-64 15035:65-88 15060:89-90 15076:91-93 14771:94-114 15011:115-138 14984:139-228 15063:229-239 14660:240-308 14972:309-362 15068:363-378 14736:379-501 15083:502-502 14858:503-526 14787:527-52.	TR6913|c96_g4_i11|m.5200 TR6913|c96_g4_i11|g.5200 type:complete len:152 gc:universal TR6913|c96_g4_i11:41-496(+)	ORF_Azemiops_Trinity_name_transcriptome_TR6913|c96_g4_i11_frame2
GKVC(+57.02)SN(+.98)GYC(+57.02)VDVTT	34.16	1559.66	14	1.1	780.838	37.43	315000	1	14826	AZP-2mkl.raw	1	TR6917|c2_g1_i3 len=1665 path=[12825:0-739 13198:740-788 13022:789-812 13154:813-889 13314:890-909 13263:910-928 13232:929-970 13313:971-971 13260:972-1003 13231:1004-1032 13192:1033-1056 13092:1057-1072 13145:1073-1096 13279:1097-1125 13187:1126-1178 13.:TR6917|c2_g1_i1 len=1658 path=[12688:0-739 13264:740-864 13155:865-966 13313:967-967 13260:968-999 13231:1000-1028 13192:1029-1052 13092:1053-1…	Carbamidomethylation; Deamidation (NQ)	C4:Carbamidomethylation:1000.00;N6:Deamidation (NQ):1000.00;C9:Carbamidomethylation:1000.00	315000	#N/A	TR6917|c2_g1_i3 len=1665 path=[12825:0-739 13198:740-788 13022:789-812 13154:813-889 13314:890-909 13263:910-928 13232:929-970 13313:971-971 13260:972-1003 13231:1004-1032 13192:1033-1056 13092:1057-1072 13145:1073-1096 13279:1097-1125 13187:1126-1178 13.:TR6917|c2_g1_i1 len=1658 path=[12688:0-739 13264:740-864 13155:865-966 13313:967-967 13260:968-999 13231:1000-1028 13192:1029-1052 13092:1053-1…	TR6917|c2_g1_i3|m.5219 TR6917|c2_g1_i3|g.5219 type:5prime_partial len:188 gc:universal TR6917|c2_g1_i3:1663-1100(-):TR6917|c2_g1_i1|m.5215 TR6917|c2_g1_i1|g.5215 type:5prime_partial len:187 gc:universal TR6917|c2_g1_i1:1656-1096(-)	#N/A
GKVC(+57.02)SNGYC(+57.02)VDVT	30.25	1457.63	13	9.3	729.828	30.02	2580000	1	11229	AZP-2mkl.raw	1	TR6917|c2_g1_i3 len=1665 path=[12825:0-739 13198:740-788 13022:789-812 13154:813-889 13314:890-909 13263:910-928 13232:929-970 13313:971-971 13260:972-1003 13231:1004-1032 13192:1033-1056 13092:1057-1072 13145:1073-1096 13279:1097-1125 13187:1126-1178 13.:TR6917|c2_g1_i1 len=1658 path=[12688:0-739 13264:740-864 13155:865-966 13313:967-967 13260:968-999 13231:1000-1028 13192:1029-1052 13092:1053-1…	Carbamidomethylation	C4:Carbamidomethylation:1000.00;C9:Carbamidomethylation:1000.00	2580000	#N/A	TR6917|c2_g1_i3 len=1665 path=[12825:0-739 13198:740-788 13022:789-812 13154:813-889 13314:890-909 13263:910-928 13232:929-970 13313:971-971 13260:972-1003 13231:1004-1032 13192:1033-1056 13092:1057-1072 13145:1073-1096 13279:1097-1125 13187:1126-1178 13.:TR6917|c2_g1_i1 len=1658 path=[12688:0-739 13264:740-864 13155:865-966 13313:967-967 13260:968-999 13231:1000-1028 13192:1029-1052 13092:1053-1…	TR6917|c2_g1_i3|m.5219 TR6917|c2_g1_i3|g.5219 type:5prime_partial len:188 gc:universal TR6917|c2_g1_i3:1663-1100(-):TR6917|c2_g1_i1|m.5215 TR6917|c2_g1_i1|g.5215 type:5prime_partial len:187 gc:universal TR6917|c2_g1_i1:1656-1096(-)	ORF_Azemiops_Trinity_name_transcriptome_TR6917|c2_g1_i3_frame6:ORF_Azemiops_Trinity_name_transcriptome_TR6917|c2_g1_i1_frame6
GKVC(+57.02)SNGYC(+57.02)VDVTTAY	39.32	1792.78	16	3	897.398	43.23	556000	1	17526	AZP-2mkl.raw	1	TR6917|c2_g1_i3 len=1665 path=[12825:0-739 13198:740-788 13022:789-812 13154:813-889 13314:890-909 13263:910-928 13232:929-970 13313:971-971 13260:972-1003 13231:1004-1032 13192:1033-1056 13092:1057-1072 13145:1073-1096 13279:1097-1125 13187:1126-1178 13.:TR6917|c2_g1_i1 len=1658 path=[12688:0-739 13264:740-864 13155:865-966 13313:967-967 13260:968-999 13231:1000-1028 13192:1029-1052 13092:1053-1…	Carbamidomethylation	C4:Carbamidomethylation:1000.00;C9:Carbamidomethylation:1000.00	556000	#N/A	TR6917|c2_g1_i3 len=1665 path=[12825:0-739 13198:740-788 13022:789-812 13154:813-889 13314:890-909 13263:910-928 13232:929-970 13313:971-971 13260:972-1003 13231:1004-1032 13192:1033-1056 13092:1057-1072 13145:1073-1096 13279:1097-1125 13187:1126-1178 13.:TR6917|c2_g1_i1 len=1658 path=[12688:0-739 13264:740-864 13155:865-966 13313:967-967 13260:968-999 13231:1000-1028 13192:1029-1052 13092:1053-1…	TR6917|c2_g1_i3|m.5219 TR6917|c2_g1_i3|g.5219 type:5prime_partial len:188 gc:universal TR6917|c2_g1_i3:1663-1100(-):TR6917|c2_g1_i1|m.5215 TR6917|c2_g1_i1|g.5215 type:5prime_partial len:187 gc:universal TR6917|c2_g1_i1:1656-1096(-)	ORF_Azemiops_Trinity_name_transcriptome_TR6917|c2_g1_i3_frame6:ORF_Azemiops_Trinity_name_transcriptome_TR6917|c2_g1_i1_frame6
GKVTGC(+57.02)DPKTDPYP	60.63	1533.71	14	1.7	767.865	21.32	1000000	1	6834	AZP-2mkl.raw	1	TR6913|c96_g4_i1 len=503 path=[13951:0-34 14953:35-63 14908:64-178 13509:179-202 14851:203-246 15040:247-252 15026:253-264 15002:265-268 14640:269-301 14968:302-320 14927:321-344 14877:345-383 15069:384-392 15084:393-397 15037:398-404 15019:405-409 14719.:TR6913|c96_g4_i12 len=439 path=[14368:0-34 14953:35-63 14908:64-178 13509:179-202 14851:203-246 15040:247-252 15026:253-264 15002:265-268 14640…	Carbamidomethylation	C6:Carbamidomethylation:1000.00	1000000	#N/A	TR6913|c96_g4_i1 len=503 path=[13951:0-34 14953:35-63 14908:64-178 13509:179-202 14851:203-246 15040:247-252 15026:253-264 15002:265-268 14640:269-301 14968:302-320 14927:321-344 14877:345-383 15069:384-392 15084:393-397 15037:398-404 15019:405-409 14719.:TR6913|c96_g4_i12 len=439 path=[14368:0-34 14953:35-63 14908:64-178 13509:179-202 14851:203-246 15040:247-252 15026:253-264 15002:265-268 14640…	TR6913|c96_g4_i1|m.5190 TR6913|c96_g4_i1|g.5190 type:complete len:139 gc:universal TR6913|c96_g4_i1:41-457(+):TR6913|c96_g4_i13|m.5202 TR6913|c96_g4_i13|g.5202 type:complete len:139 gc:universal TR6913|c96_g4_i13:41-457(+)	ORF_Azemiops_Trinity_name_transcriptome_TR6913|c96_g4_i1_frame2:ORF_Azemiops_Trinity_name_transcriptome_TR6913|c96_g4_i13_frame2
GLC(+57.02)TNPC(+57.02)TVENK	36.57	1391.62	12	-1.1	696.815	23.55	702000	1	8030	AZP-2mkl.raw	1	TR6925|c0_g1_i1 len=1429 path=[1419:0-1428] [-1 1419 -2]	Carbamidomethylation	C3:Carbamidomethylation:1000.00;C7:Carbamidomethylation:1000.00	702000	Q2XXQ1|CRVP_LEIMD	TR6925|c0_g1_i1 len=1429 path=[1419:0-1428] [-1 1419 -2]	TR6925|c0_g1_i1|m.5242 TR6925|c0_g1_i1|g.5242 type:5prime_partial len:278 gc:universal TR6925|c0_g1_i1:2-835(+)	ORF_Azemiops_Trinity_name_transcriptome_TR6925|c0_g1_i1_frame2
GLPLDRIGSTSGLGC(+57.02)	25.75	1501.76	15	-1.8	751.884	55.59	690000	1	22930	AZP-2mkl.raw	1	TR4845|c0_g2_i1 len=1069 path=[2351:0-357 2358:358-559 2357:560-1031 2356:1032-1068] [-1 2351 2358 2357 2356 -2]	Carbamidomethylation	C15:Carbamidomethylation:1000.00	690000	#N/A	TR4845|c0_g2_i1 len=1069 path=[2351:0-357 2358:358-559 2357:560-1031 2356:1032-1068] [-1 2351 2358 2357 2356 -2]	#N/A	ORF_Azemiops_Trinity_name_transcriptome_TR4845|c0_g2_i1_frame2:ORF_Azemiops_Trinity_name_transcriptome_TR4845|c0_g1_i1_frame2
GM(+15.99)VDPGTKC(+57.02)EDGKVC(+57.02)SNGHC(+57.02)VDVTTAY	40.99	2972.24	27	1.1	991.755	31	2230000	1	11725	AZP-2mkl.raw	1	TR6917|c2_g1_i2 len=1661 path=[12688:0-739 13264:740-864 13155:865-966 13313:967-967 13260:968-999 13231:1000-1028 13192:1029-1052 13092:1053-1068 13145:1069-1092 13279:1093-1121 13227:1122-1174 13326:1175-1175 13331:1176-1195 13133:1196-1251 13319:1252-.	Oxidation (M); Carbamidomethylation	M2:Oxidation (M):1000.00;C9:Carbamidomethylation:1000.00;C15:Carbamidomethylation:1000.00;C20:Carbamidomethylation:1000.00	2230000	#N/A	TR6917|c2_g1_i2 len=1661 path=[12688:0-739 13264:740-864 13155:865-966 13313:967-967 13260:968-999 13231:1000-1028 13192:1029-1052 13092:1053-1068 13145:1069-1092 13279:1093-1121 13227:1122-1174 13326:1175-1175 13331:1176-1195 13133:1196-1251 13319:1252-.	TR6917|c2_g1_i2|m.5217 TR6917|c2_g1_i2|g.5217 type:5prime_partial len:188 gc:universal TR6917|c2_g1_i2:1659-1096(-)	ORF_Azemiops_Trinity_name_transcriptome_TR6917|c2_g1_i2_frame6
GNEC(+57.02)QKAVC(+57.02)EC(+57.02)DKAAAIC(+57.02)FR	50.26	2386.03	20	4.3	796.354	29.55	306000	1	11023	AZP-2mkl.raw	1	TR6913|c96_g4_i11 len=554 path=[13842:0-34 15050:35-63 15044:64-64 15035:65-88 15060:89-90 15076:91-93 14771:94-114 15011:115-138 14984:139-228 15063:229-239 14660:240-308 14972:309-362 15068:363-378 14736:379-501 15083:502-502 14858:503-526 14787:527-52.:TR6913|c96_g4_i2 len=298 path=[15096:0-24 15063:25-35 14660:36-104 14972:105-158 15068:159-174 14811:175-267 15082:268-269 15093:270-272 14955:…	Carbamidomethylation	C4:Carbamidomethylation:1000.00;C9:Carbamidomethylation:1000.00;C11:Carbamidomethylation:1000.00;C18:Carbamidomethylation:1000.00	306000	#N/A	TR6913|c96_g4_i11 len=554 path=[13842:0-34 15050:35-63 15044:64-64 15035:65-88 15060:89-90 15076:91-93 14771:94-114 15011:115-138 14984:139-228 15063:229-239 14660:240-308 14972:309-362 15068:363-378 14736:379-501 15083:502-502 14858:503-526 14787:527-52.:TR6913|c96_g4_i2 len=298 path=[15096:0-24 15063:25-35 14660:36-104 14972:105-158 15068:159-174 14811:175-267 15082:268-269 15093:270-272 14955:…	TR6913|c96_g4_i11|m.5200 TR6913|c96_g4_i11|g.5200 type:complete len:152 gc:universal TR6913|c96_g4_i11:41-496(+)	ORF_Azemiops_Trinity_name_transcriptome_TR6913|c96_g4_i11_frame2:ORF_Azemiops_Trinity_name_transcriptome_TR6913|c96_g4_i2_frame2
GPGIPDRF	25.76	857.439	8	2.2	429.728	35.82	795000	1	14068	AZP-2mkl.raw	1	TR6918|c0_g1_i1 len=435 path=[874:0-269 875:270-293 876:294-434] [-1 874 875 876 -2]			795000	#N/A	TR6918|c0_g1_i1 len=435 path=[874:0-269 875:270-293 876:294-434] [-1 874 875 876 -2]	#N/A	#N/A
GPM(+15.99)RLP	29.11	685.358	6	2.6	343.687	20.04	5810000	1	6104	AZP-2mkl.raw	1	TR4770|c0_g1_i1 len=2851 path=[6067:0-607 6068:608-631 6074:632-1605 6059:1606-1629 6079:1630-2433 6077:2434-2481 6073:2482-2630 6064:2631-2654 6075:2655-2675 6072:2676-2699 6057:2700-2850] [-1 6067 6068 6074 6059 6079 6077 6073 6064 6075 6072 .	Oxidation (M)	M3:Oxidation (M):1000.00	5810000	#N/A	TR4770|c0_g1_i1 len=2851 path=[6067:0-607 6068:608-631 6074:632-1605 6059:1606-1629 6079:1630-2433 6077:2434-2481 6073:2482-2630 6064:2631-2654 6075:2655-2675 6072:2676-2699 6057:2700-2850] [-1 6067 6068 6074 6059 6079 6077 6073 6064 6075 6072 .	TR4770|c0_g1_i1|m.3219 TR4770|c0_g1_i1|g.3219 type:complete len:517 gc:universal TR4770|c0_g1_i1:2730-1180(-)	ORF_Azemiops_Trinity_name_transcriptome_TR4770|c0_g1_i1_frame5
GPM(+15.99)RLPEK	29.33	942.496	8	0.3	315.173	15.22	3140000	1	3551	AZP-2mkl.raw	2	TR4770|c0_g1_i1 len=2851 path=[6067:0-607 6068:608-631 6074:632-1605 6059:1606-1629 6079:1630-2433 6077:2434-2481 6073:2482-2630 6064:2631-2654 6075:2655-2675 6072:2676-2699 6057:2700-2850] [-1 6067 6068 6074 6059 6079 6077 6073 6064 6075 6072 .	Oxidation (M)	M3:Oxidation (M):1000.00	8900000	A0A024BTN9|OXLA_BOTSC:J7H670|OXLA_LACMT:X2L4E2|OXLA_BOTPC:Q6STF1|OXLA_GLOHA:Q6TGQ8|OXLA_BOTMO:P81382|OXLA_CALRH	TR4770|c0_g1_i1 len=2851 path=[6067:0-607 6068:608-631 6074:632-1605 6059:1606-1629 6079:1630-2433 6077:2434-2481 6073:2482-2630 6064:2631-2654 6075:2655-2675 6072:2676-2699 6057:2700-2850] [-1 6067 6068 6074 6059 6079 6077 6073 6064 6075 6072 .	TR4770|c0_g1_i1|m.3219 TR4770|c0_g1_i1|g.3219 type:complete len:517 gc:universal TR4770|c0_g1_i1:2730-1180(-)	ORF_Azemiops_Trinity_name_transcriptome_TR4770|c0_g1_i1_frame5
GPRPPRPRP	39.11	1028.6	9	0.1	343.874	14.9	51500000	1	3377	AZP-2mkl.raw	2	TR4845|c1_g1_i1 len=412 path=[929:0-121 933:122-339 932:340-411] [-1 929 933 932 -2]			96600000	#N/A	TR4845|c1_g1_i1 len=412 path=[929:0-121 933:122-339 932:340-411] [-1 929 933 932 -2]	#N/A	ORF_Azemiops_Trinity_name_transcriptome_TR4845|c1_g1_i1_frame4
GPRPPRPRPKP	45.75	1253.75	11	-2.3	314.443	14.65	21400000	1	3247	AZP-2mkl.raw	8	TR4845|c1_g1_i1 len=412 path=[929:0-121 933:122-339 932:340-411] [-1 929 933 932 -2]			3170000000	B3EWH2|AON_AZEFE	TR4845|c1_g1_i1 len=412 path=[929:0-121 933:122-339 932:340-411] [-1 929 933 932 -2]	#N/A	ORF_Azemiops_Trinity_name_transcriptome_TR4845|c1_g1_i1_frame4
GSLIQFETLIM(+15.99)KVAGR	37.22	1777.98	16	-4.4	889.991	81.82	388000	1	33697	AZP-2mkl.raw	2	TR6913|c96_g4_i9 len=630 path=[13842:0-34 15050:35-63 15044:64-64 15035:65-88 15060:89-90 15076:91-93 14771:94-114 15011:115-138 14984:139-228 15063:229-239 15078:240-246 15039:247-252 15026:253-264 15002:265-268 14971:269-362 15068:363-378 14811:379-471.:TR6913|c96_g4_i7 len=553 path=[13842:0-34 15050:35-63 15044:64-64 15035:65-88 15060:89-90 15076:91-93 14771:94-114 15011:115-138 14984:139-228 …	Oxidation (M)	M11:Oxidation (M):1000.00	1520000	#N/A	TR6913|c96_g4_i9 len=630 path=[13842:0-34 15050:35-63 15044:64-64 15035:65-88 15060:89-90 15076:91-93 14771:94-114 15011:115-138 14984:139-228 15063:229-239 15078:240-246 15039:247-252 15026:253-264 15002:265-268 14971:269-362 15068:363-378 14811:379-471.:TR6913|c96_g4_i7 len=553 path=[13842:0-34 15050:35-63 15044:64-64 15035:65-88 15060:89-90 15076:91-93 14771:94-114 15011:115-138 14984:139-228 …	TR6913|c96_g4_i9|m.5198 TR6913|c96_g4_i9|g.5198 type:complete len:139 gc:universal TR6913|c96_g4_i9:41-457(+):TR6913|c96_g4_i7|m.5195 TR6913|c96_g4_i7|g.5195 type:complete len:137 gc:universal TR6913|c96_g4_i7:41-451(+):TR6913|c96_g4_i11|m.5200 TR6913|c96_g4_i11|g.5200 type:complete len:152 gc:universal TR6913|c96_g4_i11:41-496(+)	ORF_Azemiops_Trinity_name_transcriptome_TR6913|c96_g4_i9_frame2:ORF_Azemiops_Trinity_name_transcriptome_TR6913|c96_g4_i7_frame2:ORF_Azemiops_Trinity_name_transcriptome_TR6913|c96_g4_i11_frame2
GSYGC(+57.02)FC(+57.02)GAGGQ(+.98)GRPQ(+.98)DASDRC(+57.02)C(+57.02)FVHDC(+57.02)C(+57.02)YGKVTGC(+57.02)DPKM(+15.99)D	32.19	4709.79	41	10	1178.47	36.25	10000	1	14270	AZP-2mkl.raw	1	TR6913|c96_g4_i9 len=630 path=[13842:0-34 15050:35-63 15044:64-64 15035:65-88 15060:89-90 15076:91-93 14771:94-114 15011:115-138 14984:139-228 15063:229-239 15078:240-246 15039:247-252 15026:253-264 15002:265-268 14971:269-362 15068:363-378 14811:379-471.	Carbamidomethylation; Deamidation (NQ); Oxidation (M)	C5:Carbamidomethylation:1000.00;C7:Carbamidomethylation:1000.00;Q12:Deamidation (NQ):1000.00;Q16:Deamidation (NQ):1000.00;C22:Carbamidomethylation:1000.00;C23:Carbamidomethylation:1000.00;C28:Carbamidomethylation:1000.00;C29:Carbamidomethylation:1000.00;C36:Carbamidomethylation:1000.00;M40:Oxidation (M):1000.00	10000	#N/A	TR6913|c96_g4_i9 len=630 path=[13842:0-34 15050:35-63 15044:64-64 15035:65-88 15060:89-90 15076:91-93 14771:94-114 15011:115-138 14984:139-228 15063:229-239 15078:240-246 15039:247-252 15026:253-264 15002:265-268 14971:269-362 15068:363-378 14811:379-471.	TR6913|c96_g4_i9|m.5198 TR6913|c96_g4_i9|g.5198 type:complete len:139 gc:universal TR6913|c96_g4_i9:41-457(+)	#N/A
GSYGC(+57.02)FC(+57.02)GAGGQ(+.98)GRPQDASDRC(+57.02)C(+57.02)FVHDC(+57.02)C(+57.02)YGK	34	3689.41	32	6.9	923.365	33.65	703000	1	13016	AZP-2mkl.raw	1	TR6913|c96_g4_i9 len=630 path=[13842:0-34 15050:35-63 15044:64-64 15035:65-88 15060:89-90 15076:91-93 14771:94-114 15011:115-138 14984:139-228 15063:229-239 15078:240-246 15039:247-252 15026:253-264 15002:265-268 14971:269-362 15068:363-378 14811:379-471.:TR6913|c96_g4_i7 len=553 path=[13842:0-34 15050:35-63 15044:64-64 15035:65-88 15060:89-90 15076:91-93 14771:94-114 15011:115-138 14984:139-228 …	Carbamidomethylation; Deamidation (NQ)	C5:Carbamidomethylation:1000.00;C7:Carbamidomethylation:1000.00;Q12:Deamidation (NQ):12.42;C22:Carbamidomethylation:1000.00;C23:Carbamidomethylation:1000.00;C28:Carbamidomethylation:1000.00;C29:Carbamidomethylation:1000.00	703000	P81479|PA2A4_TRIGA:P81480|PA2A3_TRIGA:Q6H3D0|PA2AA_TRIST:P20476|PA2A1_TRIGA	TR6913|c96_g4_i9 len=630 path=[13842:0-34 15050:35-63 15044:64-64 15035:65-88 15060:89-90 15076:91-93 14771:94-114 15011:115-138 14984:139-228 15063:229-239 15078:240-246 15039:247-252 15026:253-264 15002:265-268 14971:269-362 15068:363-378 14811:379-471.:TR6913|c96_g4_i7 len=553 path=[13842:0-34 15050:35-63 15044:64-64 15035:65-88 15060:89-90 15076:91-93 14771:94-114 15011:115-138 14984:139-228 …	TR6913|c96_g4_i9|m.5198 TR6913|c96_g4_i9|g.5198 type:complete len:139 gc:universal TR6913|c96_g4_i9:41-457(+):TR6913|c96_g4_i7|m.5195 TR6913|c96_g4_i7|g.5195 type:complete len:137 gc:universal TR6913|c96_g4_i7:41-451(+)	#N/A
GSYGC(+57.02)FC(+57.02)GAGGQ(+.98)GRPQDASDRC(+57.02)C(+57.02)FVHDC(+57.02)C(+57.02)YGKVTGC(+57.02)DPK	40.65	4446.75	39	2	1112.7	35.08	443000	1	13720	AZP-2mkl.raw	1	TR6913|c96_g4_i9 len=630 path=[13842:0-34 15050:35-63 15044:64-64 15035:65-88 15060:89-90 15076:91-93 14771:94-114 15011:115-138 14984:139-228 15063:229-239 15078:240-246 15039:247-252 15026:253-264 15002:265-268 14971:269-362 15068:363-378 14811:379-471.	Carbamidomethylation; Deamidation (NQ)	C5:Carbamidomethylation:1000.00;C7:Carbamidomethylation:1000.00;Q12:Deamidation (NQ):5.55;C22:Carbamidomethylation:1000.00;C23:Carbamidomethylation:1000.00;C28:Carbamidomethylation:1000.00;C29:Carbamidomethylation:1000.00;C36:Carbamidomethylation:1000.00	443000	#N/A	TR6913|c96_g4_i9 len=630 path=[13842:0-34 15050:35-63 15044:64-64 15035:65-88 15060:89-90 15076:91-93 14771:94-114 15011:115-138 14984:139-228 15063:229-239 15078:240-246 15039:247-252 15026:253-264 15002:265-268 14971:269-362 15068:363-378 14811:379-471.	TR6913|c96_g4_i9|m.5198 TR6913|c96_g4_i9|g.5198 type:complete len:139 gc:universal TR6913|c96_g4_i9:41-457(+)	#N/A
GSYGC(+57.02)FC(+57.02)GAGGQGR	49.02	1432.56	14	2.1	717.289	24.98	775000	1	8762	AZP-2mkl.raw	1	TR6913|c96_g4_i9 len=630 path=[13842:0-34 15050:35-63 15044:64-64 15035:65-88 15060:89-90 15076:91-93 14771:94-114 15011:115-138 14984:139-228 15063:229-239 15078:240-246 15039:247-252 15026:253-264 15002:265-268 14971:269-362 15068:363-378 14811:379-471.:TR6913|c96_g4_i7 len=553 path=[13842:0-34 15050:35-63 15044:64-64 15035:65-88 15060:89-90 15076:91-93 14771:94-114 15011:115-138 14984:139-228 …	Carbamidomethylation	C5:Carbamidomethylation:1000.00;C7:Carbamidomethylation:1000.00	775000	#N/A	TR6913|c96_g4_i9 len=630 path=[13842:0-34 15050:35-63 15044:64-64 15035:65-88 15060:89-90 15076:91-93 14771:94-114 15011:115-138 14984:139-228 15063:229-239 15078:240-246 15039:247-252 15026:253-264 15002:265-268 14971:269-362 15068:363-378 14811:379-471.:TR6913|c96_g4_i7 len=553 path=[13842:0-34 15050:35-63 15044:64-64 15035:65-88 15060:89-90 15076:91-93 14771:94-114 15011:115-138 14984:139-228 …	TR6913|c96_g4_i9|m.5198 TR6913|c96_g4_i9|g.5198 type:complete len:139 gc:universal TR6913|c96_g4_i9:41-457(+):TR6913|c96_g4_i7|m.5195 TR6913|c96_g4_i7|g.5195 type:complete len:137 gc:universal TR6913|c96_g4_i7:41-451(+):TR6913|c96_g4_i11|m.5200 TR6913|c96_g4_i11|g.5200 type:complete len:152 gc:universal TR6913|c96_g4_i11:41-496(+)	ORF_Azemiops_Trinity_name_transcriptome_TR6913|c96_g4_i9_frame2:ORF_Azemiops_Trinity_name_transcriptome_TR6913|c96_g4_i7_frame2:ORF_Azemiops_Trinity_name_transcriptome_TR6913|c96_g4_i11_frame2
GSYGC(+57.02)FC(+57.02)GAGGQGRPQ	56.57	1657.67	16	2.6	829.846	26.71	2120000	1	9642	AZP-2mkl.raw	1	TR6913|c96_g4_i9 len=630 path=[13842:0-34 15050:35-63 15044:64-64 15035:65-88 15060:89-90 15076:91-93 14771:94-114 15011:115-138 14984:139-228 15063:229-239 15078:240-246 15039:247-252 15026:253-264 15002:265-268 14971:269-362 15068:363-378 14811:379-471.:TR6913|c96_g4_i7 len=553 path=[13842:0-34 15050:35-63 15044:64-64 15035:65-88 15060:89-90 15076:91-93 14771:94-114 15011:115-138 14984:139-228 …	Carbamidomethylation	C5:Carbamidomethylation:1000.00;C7:Carbamidomethylation:1000.00	2120000	#N/A	TR6913|c96_g4_i9 len=630 path=[13842:0-34 15050:35-63 15044:64-64 15035:65-88 15060:89-90 15076:91-93 14771:94-114 15011:115-138 14984:139-228 15063:229-239 15078:240-246 15039:247-252 15026:253-264 15002:265-268 14971:269-362 15068:363-378 14811:379-471.:TR6913|c96_g4_i7 len=553 path=[13842:0-34 15050:35-63 15044:64-64 15035:65-88 15060:89-90 15076:91-93 14771:94-114 15011:115-138 14984:139-228 …	TR6913|c96_g4_i9|m.5198 TR6913|c96_g4_i9|g.5198 type:complete len:139 gc:universal TR6913|c96_g4_i9:41-457(+):TR6913|c96_g4_i7|m.5195 TR6913|c96_g4_i7|g.5195 type:complete len:137 gc:universal TR6913|c96_g4_i7:41-451(+):TR6913|c96_g4_i11|m.5200 TR6913|c96_g4_i11|g.5200 type:complete len:152 gc:universal TR6913|c96_g4_i11:41-496(+)	ORF_Azemiops_Trinity_name_transcriptome_TR6913|c96_g4_i9_frame2:ORF_Azemiops_Trinity_name_transcriptome_TR6913|c96_g4_i7_frame2:ORF_Azemiops_Trinity_name_transcriptome_TR6913|c96_g4_i11_frame2
GSYGC(+57.02)FC(+57.02)GAGGQGRPQD	56.93	1772.7	17	2.7	887.359	28.1	182000	1	10303	AZP-2mkl.raw	1	TR6913|c96_g4_i9 len=630 path=[13842:0-34 15050:35-63 15044:64-64 15035:65-88 15060:89-90 15076:91-93 14771:94-114 15011:115-138 14984:139-228 15063:229-239 15078:240-246 15039:247-252 15026:253-264 15002:265-268 14971:269-362 15068:363-378 14811:379-471.:TR6913|c96_g4_i7 len=553 path=[13842:0-34 15050:35-63 15044:64-64 15035:65-88 15060:89-90 15076:91-93 14771:94-114 15011:115-138 14984:139-228 …	Carbamidomethylation	C5:Carbamidomethylation:1000.00;C7:Carbamidomethylation:1000.00	182000	#N/A	TR6913|c96_g4_i9 len=630 path=[13842:0-34 15050:35-63 15044:64-64 15035:65-88 15060:89-90 15076:91-93 14771:94-114 15011:115-138 14984:139-228 15063:229-239 15078:240-246 15039:247-252 15026:253-264 15002:265-268 14971:269-362 15068:363-378 14811:379-471.:TR6913|c96_g4_i7 len=553 path=[13842:0-34 15050:35-63 15044:64-64 15035:65-88 15060:89-90 15076:91-93 14771:94-114 15011:115-138 14984:139-228 …	TR6913|c96_g4_i9|m.5198 TR6913|c96_g4_i9|g.5198 type:complete len:139 gc:universal TR6913|c96_g4_i9:41-457(+):TR6913|c96_g4_i7|m.5195 TR6913|c96_g4_i7|g.5195 type:complete len:137 gc:universal TR6913|c96_g4_i7:41-451(+):TR6913|c96_g4_i11|m.5200 TR6913|c96_g4_i11|g.5200 type:complete len:152 gc:universal TR6913|c96_g4_i11:41-496(+)	ORF_Azemiops_Trinity_name_transcriptome_TR6913|c96_g4_i9_frame2:ORF_Azemiops_Trinity_name_transcriptome_TR6913|c96_g4_i7_frame2:ORF_Azemiops_Trinity_name_transcriptome_TR6913|c96_g4_i11_frame2
GSYGC(+57.02)FC(+57.02)GAGGQGRPQDASDR	64.92	2201.9	21	8.1	734.979	24.52	1020000	1	8538	AZP-2mkl.raw	2	TR6913|c96_g4_i9 len=630 path=[13842:0-34 15050:35-63 15044:64-64 15035:65-88 15060:89-90 15076:91-93 14771:94-114 15011:115-138 14984:139-228 15063:229-239 15078:240-246 15039:247-252 15026:253-264 15002:265-268 14971:269-362 15068:363-378 14811:379-471.:TR6913|c96_g4_i7 len=553 path=[13842:0-34 15050:35-63 15044:64-64 15035:65-88 15060:89-90 15076:91-93 14771:94-114 15011:115-138 14984:139-228 …	Carbamidomethylation	C5:Carbamidomethylation:1000.00;C7:Carbamidomethylation:1000.00	1020000	P81479|PA2A4_TRIGA:P81480|PA2A3_TRIGA:Q6H3D0|PA2AA_TRIST:P20476|PA2A1_TRIGA	TR6913|c96_g4_i9 len=630 path=[13842:0-34 15050:35-63 15044:64-64 15035:65-88 15060:89-90 15076:91-93 14771:94-114 15011:115-138 14984:139-228 15063:229-239 15078:240-246 15039:247-252 15026:253-264 15002:265-268 14971:269-362 15068:363-378 14811:379-471.:TR6913|c96_g4_i7 len=553 path=[13842:0-34 15050:35-63 15044:64-64 15035:65-88 15060:89-90 15076:91-93 14771:94-114 15011:115-138 14984:139-228 …	TR6913|c96_g4_i9|m.5198 TR6913|c96_g4_i9|g.5198 type:complete len:139 gc:universal TR6913|c96_g4_i9:41-457(+):TR6913|c96_g4_i7|m.5195 TR6913|c96_g4_i7|g.5195 type:complete len:137 gc:universal TR6913|c96_g4_i7:41-451(+):TR6913|c96_g4_i11|m.5200 TR6913|c96_g4_i11|g.5200 type:complete len:152 gc:universal TR6913|c96_g4_i11:41-496(+)	ORF_Azemiops_Trinity_name_transcriptome_TR6913|c96_g4_i9_frame2:ORF_Azemiops_Trinity_name_transcriptome_TR6913|c96_g4_i7_frame2:ORF_Azemiops_Trinity_name_transcriptome_TR6913|c96_g4_i11_frame2
GSYGC(+57.02)FC(+57.02)GAGGQGRPQDASDRC(+57.02)C(+57.02)FV	40.51	2768.09	25	7.7	923.713	41.53	60000	1	16734	AZP-2mkl.raw	1	TR6913|c96_g4_i9 len=630 path=[13842:0-34 15050:35-63 15044:64-64 15035:65-88 15060:89-90 15076:91-93 14771:94-114 15011:115-138 14984:139-228 15063:229-239 15078:240-246 15039:247-252 15026:253-264 15002:265-268 14971:269-362 15068:363-378 14811:379-471.:TR6913|c96_g4_i7 len=553 path=[13842:0-34 15050:35-63 15044:64-64 15035:65-88 15060:89-90 15076:91-93 14771:94-114 15011:115-138 14984:139-228 …	Carbamidomethylation	C5:Carbamidomethylation:1000.00;C7:Carbamidomethylation:1000.00;C22:Carbamidomethylation:1000.00;C23:Carbamidomethylation:1000.00	60000	#N/A	TR6913|c96_g4_i9 len=630 path=[13842:0-34 15050:35-63 15044:64-64 15035:65-88 15060:89-90 15076:91-93 14771:94-114 15011:115-138 14984:139-228 15063:229-239 15078:240-246 15039:247-252 15026:253-264 15002:265-268 14971:269-362 15068:363-378 14811:379-471.:TR6913|c96_g4_i7 len=553 path=[13842:0-34 15050:35-63 15044:64-64 15035:65-88 15060:89-90 15076:91-93 14771:94-114 15011:115-138 14984:139-228 …	TR6913|c96_g4_i9|m.5198 TR6913|c96_g4_i9|g.5198 type:complete len:139 gc:universal TR6913|c96_g4_i9:41-457(+):TR6913|c96_g4_i7|m.5195 TR6913|c96_g4_i7|g.5195 type:complete len:137 gc:universal TR6913|c96_g4_i7:41-451(+):TR6913|c96_g4_i11|m.5200 TR6913|c96_g4_i11|g.5200 type:complete len:152 gc:universal TR6913|c96_g4_i11:41-496(+)	ORF_Azemiops_Trinity_name_transcriptome_TR6913|c96_g4_i9_frame2:ORF_Azemiops_Trinity_name_transcriptome_TR6913|c96_g4_i7_frame2:ORF_Azemiops_Trinity_name_transcriptome_TR6913|c96_g4_i11_frame2
GSYGC(+57.02)FC(+57.02)GAGGQGRPQDASDRC(+57.02)C(+57.02)FVHDC(+57.02)C(+57.02)YGK	57.8	3688.42	32	3.8	923.116	33.71		1	13050	AZP-2mkl.raw	1	TR6913|c96_g4_i9 len=630 path=[13842:0-34 15050:35-63 15044:64-64 15035:65-88 15060:89-90 15076:91-93 14771:94-114 15011:115-138 14984:139-228 15063:229-239 15078:240-246 15039:247-252 15026:253-264 15002:265-268 14971:269-362 15068:363-378 14811:379-471.:TR6913|c96_g4_i7 len=553 path=[13842:0-34 15050:35-63 15044:64-64 15035:65-88 15060:89-90 15076:91-93 14771:94-114 15011:115-138 14984:139-228 …	Carbamidomethylation	C5:Carbamidomethylation:1000.00;C7:Carbamidomethylation:1000.00;C22:Carbamidomethylation:1000.00;C23:Carbamidomethylation:1000.00;C28:Carbamidomethylation:1000.00;C29:Carbamidomethylation:1000.00		P81479|PA2A4_TRIGA:P81480|PA2A3_TRIGA:Q6H3D0|PA2AA_TRIST:P20476|PA2A1_TRIGA	TR6913|c96_g4_i9 len=630 path=[13842:0-34 15050:35-63 15044:64-64 15035:65-88 15060:89-90 15076:91-93 14771:94-114 15011:115-138 14984:139-228 15063:229-239 15078:240-246 15039:247-252 15026:253-264 15002:265-268 14971:269-362 15068:363-378 14811:379-471.:TR6913|c96_g4_i7 len=553 path=[13842:0-34 15050:35-63 15044:64-64 15035:65-88 15060:89-90 15076:91-93 14771:94-114 15011:115-138 14984:139-228 …	TR6913|c96_g4_i9|m.5198 TR6913|c96_g4_i9|g.5198 type:complete len:139 gc:universal TR6913|c96_g4_i9:41-457(+):TR6913|c96_g4_i7|m.5195 TR6913|c96_g4_i7|g.5195 type:complete len:137 gc:universal TR6913|c96_g4_i7:41-451(+)	ORF_Azemiops_Trinity_name_transcriptome_TR6913|c96_g4_i9_frame2:ORF_Azemiops_Trinity_name_transcriptome_TR6913|c96_g4_i7_frame2
GSYGC(+57.02)FC(+57.02)GAGGQGRPQDASDRC(+57.02)C(+57.02)FVHDC(+57.02)C(+57.02)YGKVTGC(+57.02)D	52.62	4220.62	37	-2.3	1056.16	39.08		1	15610	AZP-2mkl.raw	1	TR6913|c96_g4_i9 len=630 path=[13842:0-34 15050:35-63 15044:64-64 15035:65-88 15060:89-90 15076:91-93 14771:94-114 15011:115-138 14984:139-228 15063:229-239 15078:240-246 15039:247-252 15026:253-264 15002:265-268 14971:269-362 15068:363-378 14811:379-471.:TR6913|c96_g4_i7 len=553 path=[13842:0-34 15050:35-63 15044:64-64 15035:65-88 15060:89-90 15076:91-93 14771:94-114 15011:115-138 14984:139-228 …	Carbamidomethylation	C5:Carbamidomethylation:1000.00;C7:Carbamidomethylation:1000.00;C22:Carbamidomethylation:1000.00;C23:Carbamidomethylation:1000.00;C28:Carbamidomethylation:1000.00;C29:Carbamidomethylation:1000.00;C36:Carbamidomethylation:1000.00		#N/A	TR6913|c96_g4_i9 len=630 path=[13842:0-34 15050:35-63 15044:64-64 15035:65-88 15060:89-90 15076:91-93 14771:94-114 15011:115-138 14984:139-228 15063:229-239 15078:240-246 15039:247-252 15026:253-264 15002:265-268 14971:269-362 15068:363-378 14811:379-471.:TR6913|c96_g4_i7 len=553 path=[13842:0-34 15050:35-63 15044:64-64 15035:65-88 15060:89-90 15076:91-93 14771:94-114 15011:115-138 14984:139-228 …	TR6913|c96_g4_i9|m.5198 TR6913|c96_g4_i9|g.5198 type:complete len:139 gc:universal TR6913|c96_g4_i9:41-457(+):TR6913|c96_g4_i7|m.5195 TR6913|c96_g4_i7|g.5195 type:complete len:137 gc:universal TR6913|c96_g4_i7:41-451(+)	ORF_Azemiops_Trinity_name_transcriptome_TR6913|c96_g4_i9_frame2:ORF_Azemiops_Trinity_name_transcriptome_TR6913|c96_g4_i7_frame2
GSYGC(+57.02)FC(+57.02)GAGGQGRPQDASDRC(+57.02)C(+57.02)FVHDC(+57.02)C(+57.02)YGKVTGC(+57.02)DPK	51.47	4445.76	39	6	1112.46	37.22		1	14731	AZP-2mkl.raw	2	TR6913|c96_g4_i9 len=630 path=[13842:0-34 15050:35-63 15044:64-64 15035:65-88 15060:89-90 15076:91-93 14771:94-114 15011:115-138 14984:139-228 15063:229-239 15078:240-246 15039:247-252 15026:253-264 15002:265-268 14971:269-362 15068:363-378 14811:379-471.	Carbamidomethylation	C5:Carbamidomethylation:1000.00;C7:Carbamidomethylation:1000.00;C22:Carbamidomethylation:1000.00;C23:Carbamidomethylation:1000.00;C28:Carbamidomethylation:1000.00;C29:Carbamidomethylation:1000.00;C36:Carbamidomethylation:1000.00	3600000	#N/A	TR6913|c96_g4_i9 len=630 path=[13842:0-34 15050:35-63 15044:64-64 15035:65-88 15060:89-90 15076:91-93 14771:94-114 15011:115-138 14984:139-228 15063:229-239 15078:240-246 15039:247-252 15026:253-264 15002:265-268 14971:269-362 15068:363-378 14811:379-471.	TR6913|c96_g4_i9|m.5198 TR6913|c96_g4_i9|g.5198 type:complete len:139 gc:universal TR6913|c96_g4_i9:41-457(+)	ORF_Azemiops_Trinity_name_transcriptome_TR6913|c96_g4_i9_frame2
GSYGC(+57.02)FC(+57.02)GAGGQGRPQDASDRC(+57.02)C(+57.02)FVHDC(+57.02)C(+57.02)YGKVTGC(+57.02)DPKM(+15.99)	50.28	4592.8	40	1.1	919.568	35.71	4030000	1	14013	AZP-2mkl.raw	2	TR6913|c96_g4_i9 len=630 path=[13842:0-34 15050:35-63 15044:64-64 15035:65-88 15060:89-90 15076:91-93 14771:94-114 15011:115-138 14984:139-228 15063:229-239 15078:240-246 15039:247-252 15026:253-264 15002:265-268 14971:269-362 15068:363-378 14811:379-471.	Carbamidomethylation; Oxidation (M)	C5:Carbamidomethylation:1000.00;C7:Carbamidomethylation:1000.00;C22:Carbamidomethylation:1000.00;C23:Carbamidomethylation:1000.00;C28:Carbamidomethylation:1000.00;C29:Carbamidomethylation:1000.00;C36:Carbamidomethylation:1000.00;M40:Oxidation (M):1000.00	4810000	#N/A	TR6913|c96_g4_i9 len=630 path=[13842:0-34 15050:35-63 15044:64-64 15035:65-88 15060:89-90 15076:91-93 14771:94-114 15011:115-138 14984:139-228 15063:229-239 15078:240-246 15039:247-252 15026:253-264 15002:265-268 14971:269-362 15068:363-378 14811:379-471.	TR6913|c96_g4_i9|m.5198 TR6913|c96_g4_i9|g.5198 type:complete len:139 gc:universal TR6913|c96_g4_i9:41-457(+)	ORF_Azemiops_Trinity_name_transcriptome_TR6913|c96_g4_i9_frame2
GSYGC(+57.02)FC(+57.02)GAGGQGRPQDASDRC(+57.02)C(+57.02)FVHDC(+57.02)C(+57.02)YGKVTGC(+57.02)DPKM(+15.99)D	60.27	4707.83	41	5.7	1177.97	36.27	1220000	1	14279	AZP-2mkl.raw	2	TR6913|c96_g4_i9 len=630 path=[13842:0-34 15050:35-63 15044:64-64 15035:65-88 15060:89-90 15076:91-93 14771:94-114 15011:115-138 14984:139-228 15063:229-239 15078:240-246 15039:247-252 15026:253-264 15002:265-268 14971:269-362 15068:363-378 14811:379-471.	Carbamidomethylation; Oxidation (M)	C5:Carbamidomethylation:1000.00;C7:Carbamidomethylation:1000.00;C22:Carbamidomethylation:1000.00;C23:Carbamidomethylation:1000.00;C28:Carbamidomethylation:1000.00;C29:Carbamidomethylation:1000.00;C36:Carbamidomethylation:1000.00;M40:Oxidation (M):1000.00	8210000	#N/A	TR6913|c96_g4_i9 len=630 path=[13842:0-34 15050:35-63 15044:64-64 15035:65-88 15060:89-90 15076:91-93 14771:94-114 15011:115-138 14984:139-228 15063:229-239 15078:240-246 15039:247-252 15026:253-264 15002:265-268 14971:269-362 15068:363-378 14811:379-471.	TR6913|c96_g4_i9|m.5198 TR6913|c96_g4_i9|g.5198 type:complete len:139 gc:universal TR6913|c96_g4_i9:41-457(+)	ORF_Azemiops_Trinity_name_transcriptome_TR6913|c96_g4_i9_frame2
GSYGC(+57.02)FC(+57.02)GAGGQGRPQDASDRC(+57.02)C(+57.02)FVHDC(+57.02)C(+57.02)YGKVTGC(+57.02)DPKM(+15.99)DS	33.96	4794.86	42	1.5	959.981	36.24	1650000	1	14266	AZP-2mkl.raw	1	TR6913|c96_g4_i9 len=630 path=[13842:0-34 15050:35-63 15044:64-64 15035:65-88 15060:89-90 15076:91-93 14771:94-114 15011:115-138 14984:139-228 15063:229-239 15078:240-246 15039:247-252 15026:253-264 15002:265-268 14971:269-362 15068:363-378 14811:379-471.	Carbamidomethylation; Oxidation (M)	C5:Carbamidomethylation:1000.00;C7:Carbamidomethylation:1000.00;C22:Carbamidomethylation:1000.00;C23:Carbamidomethylation:1000.00;C28:Carbamidomethylation:1000.00;C29:Carbamidomethylation:1000.00;C36:Carbamidomethylation:1000.00;M40:Oxidation (M):1000.00	1650000	#N/A	TR6913|c96_g4_i9 len=630 path=[13842:0-34 15050:35-63 15044:64-64 15035:65-88 15060:89-90 15076:91-93 14771:94-114 15011:115-138 14984:139-228 15063:229-239 15078:240-246 15039:247-252 15026:253-264 15002:265-268 14971:269-362 15068:363-378 14811:379-471.	TR6913|c96_g4_i9|m.5198 TR6913|c96_g4_i9|g.5198 type:complete len:139 gc:universal TR6913|c96_g4_i9:41-457(+)	ORF_Azemiops_Trinity_name_transcriptome_TR6913|c96_g4_i9_frame2
GSYGC(+57.02)FC(+57.02)GAGGQGRPQDASDRC(+57.02)C(+57.02)FVHDC(+57.02)C(+57.02)YGKVTGC(+57.02)DPKM(+15.99)DSY	28.07	4957.92	43	-2.1	992.59	39.18	3260000	1	15650	AZP-2mkl.raw	1	TR6913|c96_g4_i9 len=630 path=[13842:0-34 15050:35-63 15044:64-64 15035:65-88 15060:89-90 15076:91-93 14771:94-114 15011:115-138 14984:139-228 15063:229-239 15078:240-246 15039:247-252 15026:253-264 15002:265-268 14971:269-362 15068:363-378 14811:379-471.	Carbamidomethylation; Oxidation (M)	C5:Carbamidomethylation:1000.00;C7:Carbamidomethylation:1000.00;C22:Carbamidomethylation:1000.00;C23:Carbamidomethylation:1000.00;C28:Carbamidomethylation:1000.00;C29:Carbamidomethylation:1000.00;C36:Carbamidomethylation:1000.00;M40:Oxidation (M):1000.00	3260000	#N/A	TR6913|c96_g4_i9 len=630 path=[13842:0-34 15050:35-63 15044:64-64 15035:65-88 15060:89-90 15076:91-93 14771:94-114 15011:115-138 14984:139-228 15063:229-239 15078:240-246 15039:247-252 15026:253-264 15002:265-268 14971:269-362 15068:363-378 14811:379-471.	TR6913|c96_g4_i9|m.5198 TR6913|c96_g4_i9|g.5198 type:complete len:139 gc:universal TR6913|c96_g4_i9:41-457(+)	ORF_Azemiops_Trinity_name_transcriptome_TR6913|c96_g4_i9_frame2
GVIVC(+57.02)GVGTPC(+57.02)QNQM(+15.99)C(+57.02)EC(+57.02)DK	64.44	2326.95	20	6.8	1164.49	35.85	787000	1	14084	AZP-2mkl.raw	2	TR6913|c96_g4_i7 len=553 path=[13842:0-34 15050:35-63 15044:64-64 15035:65-88 15060:89-90 15076:91-93 14771:94-114 15011:115-138 14984:139-228 15063:229-239 15078:240-246 15039:247-252 15026:253-264 14642:265-317 14883:318-359 14738:360-383 14812:384-404.:TR6913|c96_g4_i8 len=624 path=[13842:0-34 15050:35-63 15044:64-64 15035:65-88 15060:89-90 14687:91-220 15053:221-239 15048:240-246 15040:247-25…	Carbamidomethylation; Oxidation (M)	C5:Carbamidomethylation:1000.00;C11:Carbamidomethylation:1000.00;M15:Oxidation (M):1000.00;C16:Carbamidomethylation:1000.00;C18:Carbamidomethylation:1000.00	3490000	#N/A	TR6913|c96_g4_i7 len=553 path=[13842:0-34 15050:35-63 15044:64-64 15035:65-88 15060:89-90 15076:91-93 14771:94-114 15011:115-138 14984:139-228 15063:229-239 15078:240-246 15039:247-252 15026:253-264 14642:265-317 14883:318-359 14738:360-383 14812:384-404.:TR6913|c96_g4_i8 len=624 path=[13842:0-34 15050:35-63 15044:64-64 15035:65-88 15060:89-90 14687:91-220 15053:221-239 15048:240-246 15040:247-25…	TR6913|c96_g4_i7|m.5195 TR6913|c96_g4_i7|g.5195 type:complete len:137 gc:universal TR6913|c96_g4_i7:41-451(+):TR6913|c96_g4_i8|m.5196 TR6913|c96_g4_i8|g.5196 type:complete len:137 gc:universal TR6913|c96_g4_i8:41-451(+):TR6913|c96_g4_i5|m.5193 TR6913|c96_g4_i5|g.5193 type:3prime_partial len:134 gc:universal TR6913|c96_g4_i5:41-439(+):TR6913|c96_g4_i14|m.5203 TR6913|c96_g4_i14|g.5203 type:complete…	ORF_Azemiops_Trinity_name_transcriptome_TR6913|c96_g4_i7_frame2:ORF_Azemiops_Trinity_name_transcriptome_TR6913|c96_g4_i5_frame2:ORF_Azemiops_Trinity_name_transcriptome_TR6913|c96_g4_i8_frame2:ORF_Azemiops_Trinity_name_transcriptome_TR6913|c96_g4_i14_frame2
GYGPSFK	33.14	754.365	7	0	378.19	23.54	5110000	1	8026	AZP-2mkl.raw	1	TR14748|c0_g1_i2 len=3245 path=[6830:0-44 6831:45-65 6835:66-484 6811:485-508 6837:509-568 6818:569-592 6834:593-751 6826:752-775 6839:776-1854 6833:1855-1959 6814:1960-3244] [-1 6830 6831 6835 6811 6837 6818 6834 6826 6839 6833 6814 -2]:TR14748|c0_g1_i1 len=3281 path=[6828:0-44 6838:45-101 6835:102-520 6811:521-544 6837:545-604 6818:605-628 6834:629-787 6826:788-811 6839:812-1890 6833:1891-1995 …			5110000	#N/A	TR14748|c0_g1_i2 len=3245 path=[6830:0-44 6831:45-65 6835:66-484 6811:485-508 6837:509-568 6818:569-592 6834:593-751 6826:752-775 6839:776-1854 6833:1855-1959 6814:1960-3244] [-1 6830 6831 6835 6811 6837 6818 6834 6826 6839 6833 6814 -2]:TR14748|c0_g1_i1 len=3281 path=[6828:0-44 6838:45-101 6835:102-520 6811:521-544 6837:545-604 6818:605-628 6834:629-787 6826:788-811 6839:812-1890 6833:1891-1995 …	TR14748|c0_g1_i2|m.10590 TR14748|c0_g1_i2|g.10590 type:5prime_partial len:918 gc:universal TR14748|c0_g1_i2:1-2754(+):TR14748|c0_g1_i1|m.10587 TR14748|c0_g1_i1|g.10587 type:5prime_partial len:930 gc:universal TR14748|c0_g1_i1:1-2790(+)	ORF_Azemiops_Trinity_name_transcriptome_TR14748|c0_g1_i2_frame1:ORF_Azemiops_Trinity_name_transcriptome_TR14748|c0_g1_i1_frame1
H(+42.01)QGPRPPRPR	39.98	1238.67	10	-3.5	310.675	14.94	3400000	1	3396	AZP-2mkl.raw	1	TR4845|c1_g1_i1 len=412 path=[929:0-121 933:122-339 932:340-411] [-1 929 933 932 -2]	Acetylation (N-term)	H1:Acetylation (N-term):1000.00	3400000	#N/A	TR4845|c1_g1_i1 len=412 path=[929:0-121 933:122-339 932:340-411] [-1 929 933 932 -2]	#N/A	ORF_Azemiops_Trinity_name_transcriptome_TR4845|c1_g1_i1_frame4
HHIPSFSF	26.11	970.466	8	6.2	486.243	33.83	28500000	1	13108	AZP-2mkl.raw	1	TR12604|c0_g1_i1 len=3177 path=[6461:0-339 6465:340-1257 6459:1258-1281 6460:1282-3176] [-1 6461 6465 6459 6460 -2]			28500000	#N/A	TR12604|c0_g1_i1 len=3177 path=[6461:0-339 6465:340-1257 6459:1258-1281 6460:1282-3176] [-1 6461 6465 6459 6460 -2]	#N/A	#N/A
HNC(+57.02)C(+57.02)YGKVTGC(+57.02)DPK	69.39	1694.7	14	-0.8	848.355	16.02	2410000	1	4015	AZP-2mkl.raw	2	TR6913|c96_g4_i10 len=559 path=[13842:0-34 15050:35-63 15044:64-64 15035:65-88 15060:89-90 14687:91-220 15053:221-239 15048:240-246 15040:247-252 15026:253-264 15002:265-268 14971:269-362 15068:363-378 14811:379-471 15082:472-473 15093:474-476 14955:477-.:TR6913|c96_g4_i1 len=503 path=[13951:0-34 14953:35-63 14908:64-178 13509:179-202 14851:203-246 15040:247-252 15026:253-264 15002:265-268 14640:…	Carbamidomethylation	C3:Carbamidomethylation:1000.00;C4:Carbamidomethylation:1000.00;C11:Carbamidomethylation:1000.00	7760000	#N/A	TR6913|c96_g4_i10 len=559 path=[13842:0-34 15050:35-63 15044:64-64 15035:65-88 15060:89-90 14687:91-220 15053:221-239 15048:240-246 15040:247-252 15026:253-264 15002:265-268 14971:269-362 15068:363-378 14811:379-471 15082:472-473 15093:474-476 14955:477-.:TR6913|c96_g4_i1 len=503 path=[13951:0-34 14953:35-63 14908:64-178 13509:179-202 14851:203-246 15040:247-252 15026:253-264 15002:265-268 14640:…	TR6913|c96_g4_i10|m.5199 TR6913|c96_g4_i10|g.5199 type:complete len:139 gc:universal TR6913|c96_g4_i10:41-457(+):TR6913|c96_g4_i1|m.5190 TR6913|c96_g4_i1|g.5190 type:complete len:139 gc:universal TR6913|c96_g4_i1:41-457(+):TR6913|c96_g4_i13|m.5202 TR6913|c96_g4_i13|g.5202 type:complete len:139 gc:universal TR6913|c96_g4_i13:41-457(+)	ORF_Azemiops_Trinity_name_transcriptome_TR6913|c96_g4_i10_frame2:ORF_Azemiops_Trinity_name_transcriptome_TR6913|c96_g4_i1_frame2:ORF_Azemiops_Trinity_name_transcriptome_TR6913|c96_g4_i13_frame2
HNC(+57.02)C(+57.02)YGKVTGC(+57.02)DPKTDPYP	35.22	2267.94	19	0.2	756.987	24.39		1	8476	AZP-2mkl.raw	1	TR6913|c96_g4_i1 len=503 path=[13951:0-34 14953:35-63 14908:64-178 13509:179-202 14851:203-246 15040:247-252 15026:253-264 15002:265-268 14640:269-301 14968:302-320 14927:321-344 14877:345-383 15069:384-392 15084:393-397 15037:398-404 15019:405-409 14719.:TR6913|c96_g4_i12 len=439 path=[14368:0-34 14953:35-63 14908:64-178 13509:179-202 14851:203-246 15040:247-252 15026:253-264 15002:265-268 14640…	Carbamidomethylation	C3:Carbamidomethylation:1000.00;C4:Carbamidomethylation:1000.00;C11:Carbamidomethylation:1000.00		#N/A	TR6913|c96_g4_i1 len=503 path=[13951:0-34 14953:35-63 14908:64-178 13509:179-202 14851:203-246 15040:247-252 15026:253-264 15002:265-268 14640:269-301 14968:302-320 14927:321-344 14877:345-383 15069:384-392 15084:393-397 15037:398-404 15019:405-409 14719.:TR6913|c96_g4_i12 len=439 path=[14368:0-34 14953:35-63 14908:64-178 13509:179-202 14851:203-246 15040:247-252 15026:253-264 15002:265-268 14640…	TR6913|c96_g4_i1|m.5190 TR6913|c96_g4_i1|g.5190 type:complete len:139 gc:universal TR6913|c96_g4_i1:41-457(+):TR6913|c96_g4_i13|m.5202 TR6913|c96_g4_i13|g.5202 type:complete len:139 gc:universal TR6913|c96_g4_i13:41-457(+)	ORF_Azemiops_Trinity_name_transcriptome_TR6913|c96_g4_i1_frame2:ORF_Azemiops_Trinity_name_transcriptome_TR6913|c96_g4_i13_frame2
HNC(+57.02)C(+57.02)YGKVTGC(+57.02)DPKTDPYPY	45.07	2431	20	3.1	811.344	28.76	347000	1	10648	AZP-2mkl.raw	1	TR6913|c96_g4_i1 len=503 path=[13951:0-34 14953:35-63 14908:64-178 13509:179-202 14851:203-246 15040:247-252 15026:253-264 15002:265-268 14640:269-301 14968:302-320 14927:321-344 14877:345-383 15069:384-392 15084:393-397 15037:398-404 15019:405-409 14719.:TR6913|c96_g4_i12 len=439 path=[14368:0-34 14953:35-63 14908:64-178 13509:179-202 14851:203-246 15040:247-252 15026:253-264 15002:265-268 14640…	Carbamidomethylation	C3:Carbamidomethylation:1000.00;C4:Carbamidomethylation:1000.00;C11:Carbamidomethylation:1000.00	347000	#N/A	TR6913|c96_g4_i1 len=503 path=[13951:0-34 14953:35-63 14908:64-178 13509:179-202 14851:203-246 15040:247-252 15026:253-264 15002:265-268 14640:269-301 14968:302-320 14927:321-344 14877:345-383 15069:384-392 15084:393-397 15037:398-404 15019:405-409 14719.:TR6913|c96_g4_i12 len=439 path=[14368:0-34 14953:35-63 14908:64-178 13509:179-202 14851:203-246 15040:247-252 15026:253-264 15002:265-268 14640…	TR6913|c96_g4_i1|m.5190 TR6913|c96_g4_i1|g.5190 type:complete len:139 gc:universal TR6913|c96_g4_i1:41-457(+):TR6913|c96_g4_i13|m.5202 TR6913|c96_g4_i13|g.5202 type:complete len:139 gc:universal TR6913|c96_g4_i13:41-457(+)	ORF_Azemiops_Trinity_name_transcriptome_TR6913|c96_g4_i1_frame2:ORF_Azemiops_Trinity_name_transcriptome_TR6913|c96_g4_i13_frame2
HPPLIIFSVDGFR	40.35	1496.81	13	-0.8	749.414	65.49	1370000	1	27053	AZP-2mkl.raw	3	TR14748|c0_g1_i2 len=3245 path=[6830:0-44 6831:45-65 6835:66-484 6811:485-508 6837:509-568 6818:569-592 6834:593-751 6826:752-775 6839:776-1854 6833:1855-1959 6814:1960-3244] [-1 6830 6831 6835 6811 6837 6818 6834 6826 6839 6833 6814 -2]:TR14748|c0_g1_i1 len=3281 path=[6828:0-44 6838:45-101 6835:102-520 6811:521-544 6837:545-604 6818:605-628 6834:629-787 6826:788-811 6839:812-1890 6833:1891-1995 …			2280000	#N/A	TR14748|c0_g1_i2 len=3245 path=[6830:0-44 6831:45-65 6835:66-484 6811:485-508 6837:509-568 6818:569-592 6834:593-751 6826:752-775 6839:776-1854 6833:1855-1959 6814:1960-3244] [-1 6830 6831 6835 6811 6837 6818 6834 6826 6839 6833 6814 -2]:TR14748|c0_g1_i1 len=3281 path=[6828:0-44 6838:45-101 6835:102-520 6811:521-544 6837:545-604 6818:605-628 6834:629-787 6826:788-811 6839:812-1890 6833:1891-1995 …	TR14748|c0_g1_i2|m.10590 TR14748|c0_g1_i2|g.10590 type:5prime_partial len:918 gc:universal TR14748|c0_g1_i2:1-2754(+):TR14748|c0_g1_i1|m.10587 TR14748|c0_g1_i1|g.10587 type:5prime_partial len:930 gc:universal TR14748|c0_g1_i1:1-2790(+)	ORF_Azemiops_Trinity_name_transcriptome_TR14748|c0_g1_i2_frame1:ORF_Azemiops_Trinity_name_transcriptome_TR14748|c0_g1_i1_frame1
HQGPRPPRPR	52.09	1196.66	10	-1.5	300.173	13.66	2360000	1	2715	AZP-2mkl.raw	1	TR4845|c1_g1_i1 len=412 path=[929:0-121 933:122-339 932:340-411] [-1 929 933 932 -2]			2360000	#N/A	TR4845|c1_g1_i1 len=412 path=[929:0-121 933:122-339 932:340-411] [-1 929 933 932 -2]	#N/A	ORF_Azemiops_Trinity_name_transcriptome_TR4845|c1_g1_i1_frame4
HQGPRPPRPRPKP	29.74	1518.86	13	-1	760.439	14.04	54400000	1	2945	AZP-2mkl.raw	1	TR4845|c1_g1_i1 len=412 path=[929:0-121 933:122-339 932:340-411] [-1 929 933 932 -2]			54400000	B3EWH2|AON_AZEFE	TR4845|c1_g1_i1 len=412 path=[929:0-121 933:122-339 932:340-411] [-1 929 933 932 -2]	#N/A	ORF_Azemiops_Trinity_name_transcriptome_TR4845|c1_g1_i1_frame4
HVVVVGAGM(+15.99)SGLSAAHVLAGAGHQVTVL	26.81	2652.42	28	-8	885.139	55.6	349000	1	22936	AZP-2mkl.raw	1	TR4770|c0_g1_i1 len=2851 path=[6067:0-607 6068:608-631 6074:632-1605 6059:1606-1629 6079:1630-2433 6077:2434-2481 6073:2482-2630 6064:2631-2654 6075:2655-2675 6072:2676-2699 6057:2700-2850] [-1 6067 6068 6074 6059 6079 6077 6073 6064 6075 6072 .	Oxidation (M)	M9:Oxidation (M):1000.00	349000	#N/A	TR4770|c0_g1_i1 len=2851 path=[6067:0-607 6068:608-631 6074:632-1605 6059:1606-1629 6079:1630-2433 6077:2434-2481 6073:2482-2630 6064:2631-2654 6075:2655-2675 6072:2676-2699 6057:2700-2850] [-1 6067 6068 6074 6059 6079 6077 6073 6064 6075 6072 .	TR4770|c0_g1_i1|m.3219 TR4770|c0_g1_i1|g.3219 type:complete len:517 gc:universal TR4770|c0_g1_i1:2730-1180(-)	ORF_Azemiops_Trinity_name_transcriptome_TR4770|c0_g1_i1_frame5
HVVVVGAGM(+15.99)SGLSAAHVLAGAGHQVTVLEASER	50.7	3224.67	33	-3.9	645.939	53.65	953000	1	22118	AZP-2mkl.raw	2	TR4770|c0_g1_i1 len=2851 path=[6067:0-607 6068:608-631 6074:632-1605 6059:1606-1629 6079:1630-2433 6077:2434-2481 6073:2482-2630 6064:2631-2654 6075:2655-2675 6072:2676-2699 6057:2700-2850] [-1 6067 6068 6074 6059 6079 6077 6073 6064 6075 6072 .	Oxidation (M)	M9:Oxidation (M):1000.00	3010000	#N/A	TR4770|c0_g1_i1 len=2851 path=[6067:0-607 6068:608-631 6074:632-1605 6059:1606-1629 6079:1630-2433 6077:2434-2481 6073:2482-2630 6064:2631-2654 6075:2655-2675 6072:2676-2699 6057:2700-2850] [-1 6067 6068 6074 6059 6079 6077 6073 6064 6075 6072 .	TR4770|c0_g1_i1|m.3219 TR4770|c0_g1_i1|g.3219 type:complete len:517 gc:universal TR4770|c0_g1_i1:2730-1180(-)	ORF_Azemiops_Trinity_name_transcriptome_TR4770|c0_g1_i1_frame5
I(+42.01)FKPSC(+57.02)VVVLR	38.03	1358.77	11	-4.2	680.392	64.85	26600000	1	26791	AZP-2mkl.raw	2	TR1669|c1_g1_i1 len=1334 path=[1335:0-1333] [-1 1335 -2]	Acetylation (N-term); Carbamidomethylation	I1:Acetylation (N-term):1000.00;C6:Carbamidomethylation:1000.00	27200000	#N/A	TR1669|c1_g1_i1 len=1334 path=[1335:0-1333] [-1 1335 -2]	TR1669|c1_g1_i1|m.1002 TR1669|c1_g1_i1|g.1002 type:complete len:146 gc:universal TR1669|c1_g1_i1:1077-640(-)	ORF_Azemiops_Trinity_name_transcriptome_TR1669|c1_g1_i1_frame6
I(+42.01)FKPSC(+57.02)VVVLRC(+57.02)GGC(+57.02)C(+57.02)NDESLTC(+57.02)TPVGKR	45.09	3410.6	29	2	853.66	56.29	18200000	1	23227	AZP-2mkl.raw	2	TR1669|c1_g1_i1 len=1334 path=[1335:0-1333] [-1 1335 -2]	Acetylation (N-term); Carbamidomethylation	I1:Acetylation (N-term):1000.00;C6:Carbamidomethylation:1000.00;C12:Carbamidomethylation:1000.00;C15:Carbamidomethylation:1000.00;C16:Carbamidomethylation:1000.00;C23:Carbamidomethylation:1000.00	19000000	#N/A	TR1669|c1_g1_i1 len=1334 path=[1335:0-1333] [-1 1335 -2]	TR1669|c1_g1_i1|m.1002 TR1669|c1_g1_i1|g.1002 type:complete len:146 gc:universal TR1669|c1_g1_i1:1077-640(-)	ORF_Azemiops_Trinity_name_transcriptome_TR1669|c1_g1_i1_frame6
I(+42.01)HQLPKKD	35.3	1019.58	8	3.7	340.867	20.29	1310000	1	6243	AZP-2mkl.raw	1	TR4770|c0_g1_i1 len=2851 path=[6067:0-607 6068:608-631 6074:632-1605 6059:1606-1629 6079:1630-2433 6077:2434-2481 6073:2482-2630 6064:2631-2654 6075:2655-2675 6072:2676-2699 6057:2700-2850] [-1 6067 6068 6074 6059 6079 6077 6073 6064 6075 6072 .	Acetylation (N-term)	I1:Acetylation (N-term):1000.00	1310000	#N/A	TR4770|c0_g1_i1 len=2851 path=[6067:0-607 6068:608-631 6074:632-1605 6059:1606-1629 6079:1630-2433 6077:2434-2481 6073:2482-2630 6064:2631-2654 6075:2655-2675 6072:2676-2699 6057:2700-2850] [-1 6067 6068 6074 6059 6079 6077 6073 6064 6075 6072 .	TR4770|c0_g1_i1|m.3219 TR4770|c0_g1_i1|g.3219 type:complete len:517 gc:universal TR4770|c0_g1_i1:2730-1180(-)	ORF_Azemiops_Trinity_name_transcriptome_TR4770|c0_g1_i1_frame5
I(+42.01)IGGRPC(+57.02)DINEHPFL	38.54	1778.88	15	-8	890.439	70.16	521000	1	28971	AZP-2mkl.raw	1	TR6913|c96_g1_i5 len=809 path=[13511:0-93 13512:94-117 13513:118-139 14853:140-190 15059:191-225 14683:226-282 15043:283-286 15030:287-411 15065:412-432 15079:433-435 15088:436-456 15094:457-458 15006:459-470 14935:471-495 14887:496-507 15052:508-518 150.:TR6913|c96_g1_i1 len=821 path=[13511:0-93 13512:94-117 13513:118-139 14853:140-190 15059:191-225 14683:226-282 15043:283-286 15030:287-411 1506…	Acetylation (N-term); Carbamidomethylation	I1:Acetylation (N-term):1000.00;C7:Carbamidomethylation:1000.00	521000	#N/A	TR6913|c96_g1_i5 len=809 path=[13511:0-93 13512:94-117 13513:118-139 14853:140-190 15059:191-225 14683:226-282 15043:283-286 15030:287-411 15065:412-432 15079:433-435 15088:436-456 15094:457-458 15006:459-470 14935:471-495 14887:496-507 15052:508-518 150.:TR6913|c96_g1_i1 len=821 path=[13511:0-93 13512:94-117 13513:118-139 14853:140-190 15059:191-225 14683:226-282 15043:283-286 15030:287-411 1506…	TR6913|c96_g1_i1|m.5184 TR6913|c96_g1_i1|g.5184 type:3prime_partial len:203 gc:universal TR6913|c96_g1_i1:608-3(-):TR6913|c96_g1_i5|m.5188 TR6913|c96_g1_i5|g.5188 type:3prime_partial len:203 gc:universal TR6913|c96_g1_i5:608-3(-):TR6913|c96_g1_i4|m.5187 TR6913|c96_g1_i4|g.5187 type:internal len:187 gc:universal TR6913|c96_g1_i4:560-3(-)	ORF_Azemiops_Trinity_name_transcriptome_TR6913|c96_g1_i5_frame4:ORF_Azemiops_Trinity_name_transcriptome_TR6913|c96_g1_i1_frame4:ORF_Azemiops_Trinity_name_transcriptome_TR6913|c96_g1_i4_frame6
I(+42.01)TFEPPLPPK	40.46	1179.65	10	-2.7	590.833	78.06	1320000	1	32187	AZP-2mkl.raw	4	TR4770|c0_g1_i1 len=2851 path=[6067:0-607 6068:608-631 6074:632-1605 6059:1606-1629 6079:1630-2433 6077:2434-2481 6073:2482-2630 6064:2631-2654 6075:2655-2675 6072:2676-2699 6057:2700-2850] [-1 6067 6068 6074 6059 6079 6077 6073 6064 6075 6072 .	Acetylation (N-term)	I1:Acetylation (N-term):1000.00	1990000	#N/A	TR4770|c0_g1_i1 len=2851 path=[6067:0-607 6068:608-631 6074:632-1605 6059:1606-1629 6079:1630-2433 6077:2434-2481 6073:2482-2630 6064:2631-2654 6075:2655-2675 6072:2676-2699 6057:2700-2850] [-1 6067 6068 6074 6059 6079 6077 6073 6064 6075 6072 .	TR4770|c0_g1_i1|m.3219 TR4770|c0_g1_i1|g.3219 type:complete len:517 gc:universal TR4770|c0_g1_i1:2730-1180(-)	ORF_Azemiops_Trinity_name_transcriptome_TR4770|c0_g1_i1_frame5
I(+42.01)VC(+57.02)GVGTFC(+57.02)EM(+15.99)	40.82	1329.54	11	-0.8	665.777	91.87	1740000	1	37710	AZP-2mkl.raw	2	TR6913|c96_g4_i4 len=502 path=[13842:0-34 15050:35-63 15044:64-64 15035:65-88 15060:89-90 15076:91-93 15087:94-104 14757:105-131 14657:132-239 13531:240-263 14937:264-291 13785:292-315 14888:316-383 15069:384-392 15084:393-397 14961:398-451 15073:452-468.	Acetylation (N-term); Carbamidomethylation; Oxidation (M)	I1:Acetylation (N-term):1000.00;C3:Carbamidomethylation:1000.00;C9:Carbamidomethylation:1000.00;M11:Oxidation (M):1000.00	2250000	#N/A	TR6913|c96_g4_i4 len=502 path=[13842:0-34 15050:35-63 15044:64-64 15035:65-88 15060:89-90 15076:91-93 15087:94-104 14757:105-131 14657:132-239 13531:240-263 14937:264-291 13785:292-315 14888:316-383 15069:384-392 15084:393-397 14961:398-451 15073:452-468.	TR6913|c96_g4_i4|m.5192 TR6913|c96_g4_i4|g.5192 type:complete len:139 gc:universal TR6913|c96_g4_i4:41-457(+)	ORF_Azemiops_Trinity_name_transcriptome_TR6913|c96_g4_i4_frame2
IC(+57.02)FRV	29.52	693.363	5	3	347.69	26.14	272000	1	9351	AZP-2mkl.raw	1	TR15327|c0_g1_i1 len=977 path=[1943:0-404 1944:405-976] [-1 1943 1944 -2]:TR12551|c0_g1_i1 len=2025 path=[4055:0-1149 4056:1150-2024] [-1 4055 4056 -2]	Carbamidomethylation	C2:Carbamidomethylation:1000.00	272000	#N/A	TR15327|c0_g1_i1 len=977 path=[1943:0-404 1944:405-976] [-1 1943 1944 -2]:TR12551|c0_g1_i1 len=2025 path=[4055:0-1149 4056:1150-2024] [-1 4055 4056 -2]	#N/A	#N/A
IFFAGEYTAKAHGWIDSTIKSGLTAAR	41.86	2910.5	27	3	583.11	65.46	295000	1	27040	AZP-2mkl.raw	1	TR4770|c0_g1_i1 len=2851 path=[6067:0-607 6068:608-631 6074:632-1605 6059:1606-1629 6079:1630-2433 6077:2434-2481 6073:2482-2630 6064:2631-2654 6075:2655-2675 6072:2676-2699 6057:2700-2850] [-1 6067 6068 6074 6059 6079 6077 6073 6064 6075 6072 .			295000	#N/A	TR4770|c0_g1_i1 len=2851 path=[6067:0-607 6068:608-631 6074:632-1605 6059:1606-1629 6079:1630-2433 6077:2434-2481 6073:2482-2630 6064:2631-2654 6075:2655-2675 6072:2676-2699 6057:2700-2850] [-1 6067 6068 6074 6059 6079 6077 6073 6064 6075 6072 .	TR4770|c0_g1_i1|m.3219 TR4770|c0_g1_i1|g.3219 type:complete len:517 gc:universal TR4770|c0_g1_i1:2730-1180(-)	ORF_Azemiops_Trinity_name_transcriptome_TR4770|c0_g1_i1_frame5
IFKPSC(+57.02)	29.19	750.373	6	2.2	376.195	20.69	177000000	1	6477	AZP-2mkl.raw	1	TR1669|c1_g1_i1 len=1334 path=[1335:0-1333] [-1 1335 -2]	Carbamidomethylation	C6:Carbamidomethylation:1000.00	177000000	#N/A	TR1669|c1_g1_i1 len=1334 path=[1335:0-1333] [-1 1335 -2]	TR1669|c1_g1_i1|m.1002 TR1669|c1_g1_i1|g.1002 type:complete len:146 gc:universal TR1669|c1_g1_i1:1077-640(-)	#N/A
IFKPSC(+57.02)VVVLR	49.36	1316.76	11	1.6	439.929	39.84	173000000	1	15959	AZP-2mkl.raw	3	TR1669|c1_g1_i1 len=1334 path=[1335:0-1333] [-1 1335 -2]	Carbamidomethylation	C6:Carbamidomethylation:1000.00	175000000	#N/A	TR1669|c1_g1_i1 len=1334 path=[1335:0-1333] [-1 1335 -2]	TR1669|c1_g1_i1|m.1002 TR1669|c1_g1_i1|g.1002 type:complete len:146 gc:universal TR1669|c1_g1_i1:1077-640(-)	ORF_Azemiops_Trinity_name_transcriptome_TR1669|c1_g1_i1_frame6
IFKPSC(+57.02)VVVLRC(+57.02)GGC(+57.02)C(+57.02)N	40.29	2024.94	17	0.3	675.988	39.67	3910000	1	15874	AZP-2mkl.raw	1	TR1669|c1_g1_i1 len=1334 path=[1335:0-1333] [-1 1335 -2]	Carbamidomethylation	C6:Carbamidomethylation:1000.00;C12:Carbamidomethylation:1000.00;C15:Carbamidomethylation:1000.00;C16:Carbamidomethylation:1000.00	3910000	#N/A	TR1669|c1_g1_i1 len=1334 path=[1335:0-1333] [-1 1335 -2]	TR1669|c1_g1_i1|m.1002 TR1669|c1_g1_i1|g.1002 type:complete len:146 gc:universal TR1669|c1_g1_i1:1077-640(-)	ORF_Azemiops_Trinity_name_transcriptome_TR1669|c1_g1_i1_frame6
IFKPSC(+57.02)VVVLRC(+57.02)GGC(+57.02)C(+57.02)N(+.98)DESLTC(+57.02)TPVGK	50.24	3213.47	28	2.6	804.378	50.97	4850000	1	20967	AZP-2mkl.raw	5	TR1669|c1_g1_i1 len=1334 path=[1335:0-1333] [-1 1335 -2]	Carbamidomethylation; Deamidation (NQ)	C6:Carbamidomethylation:1000.00;C12:Carbamidomethylation:1000.00;C15:Carbamidomethylation:1000.00;C16:Carbamidomethylation:1000.00;N17:Deamidation (NQ):1000.00;C23:Carbamidomethylation:1000.00	13700000	#N/A	TR1669|c1_g1_i1 len=1334 path=[1335:0-1333] [-1 1335 -2]	TR1669|c1_g1_i1|m.1002 TR1669|c1_g1_i1|g.1002 type:complete len:146 gc:universal TR1669|c1_g1_i1:1077-640(-)	#N/A
IFKPSC(+57.02)VVVLRC(+57.02)GGC(+57.02)C(+57.02)N(+.98)DESLTC(+57.02)TPVGKR	33.23	3369.58	29	8.9	674.928	43.99	4980000	1	17877	AZP-2mkl.raw	3	TR1669|c1_g1_i1 len=1334 path=[1335:0-1333] [-1 1335 -2]	Carbamidomethylation; Deamidation (NQ)	C6:Carbamidomethylation:1000.00;C12:Carbamidomethylation:1000.00;C15:Carbamidomethylation:1000.00;C16:Carbamidomethylation:1000.00;N17:Deamidation (NQ):1000.00;C23:Carbamidomethylation:1000.00	5780000	#N/A	TR1669|c1_g1_i1 len=1334 path=[1335:0-1333] [-1 1335 -2]	TR1669|c1_g1_i1|m.1002 TR1669|c1_g1_i1|g.1002 type:complete len:146 gc:universal TR1669|c1_g1_i1:1077-640(-)	#N/A
IFKPSC(+57.02)VVVLRC(+57.02)GGC(+57.02)C(+57.02)NDESLTC(+57.02)TPVGK	62.22	3212.49	28	-1.1	804.129	47.67	180000000	1	19526	AZP-2mkl.raw	2	TR1669|c1_g1_i1 len=1334 path=[1335:0-1333] [-1 1335 -2]	Carbamidomethylation	C6:Carbamidomethylation:1000.00;C12:Carbamidomethylation:1000.00;C15:Carbamidomethylation:1000.00;C16:Carbamidomethylation:1000.00;C23:Carbamidomethylation:1000.00	180000000	#N/A	TR1669|c1_g1_i1 len=1334 path=[1335:0-1333] [-1 1335 -2]	TR1669|c1_g1_i1|m.1002 TR1669|c1_g1_i1|g.1002 type:complete len:146 gc:universal TR1669|c1_g1_i1:1077-640(-)	ORF_Azemiops_Trinity_name_transcriptome_TR1669|c1_g1_i1_frame6
IFKPSC(+57.02)VVVLRC(+57.02)GGC(+57.02)C(+57.02)NDESLTC(+57.02)TPVGKR	54.7	3368.59	29	8.2	843.162	42.36	49900000	1	17113	AZP-2mkl.raw	5	TR1669|c1_g1_i1 len=1334 path=[1335:0-1333] [-1 1335 -2]	Carbamidomethylation	C6:Carbamidomethylation:1000.00;C12:Carbamidomethylation:1000.00;C15:Carbamidomethylation:1000.00;C16:Carbamidomethylation:1000.00;C23:Carbamidomethylation:1000.00	268000000	#N/A	TR1669|c1_g1_i1 len=1334 path=[1335:0-1333] [-1 1335 -2]	TR1669|c1_g1_i1|m.1002 TR1669|c1_g1_i1|g.1002 type:complete len:146 gc:universal TR1669|c1_g1_i1:1077-640(-)	ORF_Azemiops_Trinity_name_transcriptome_TR1669|c1_g1_i1_frame6
IFKPSC(+57.02)VVVLRC(+57.02)GGC(+57.02)C(+57.02)NDESLTC(+57.02)TPVGKRTIGLQIM(+15.99)	45.11	4141.01	36	4.5	829.212	56.56	1410000	1	23343	AZP-2mkl.raw	1	TR1669|c1_g1_i1 len=1334 path=[1335:0-1333] [-1 1335 -2]	Carbamidomethylation; Oxidation (M)	C6:Carbamidomethylation:1000.00;C12:Carbamidomethylation:1000.00;C15:Carbamidomethylation:1000.00;C16:Carbamidomethylation:1000.00;C23:Carbamidomethylation:1000.00;M36:Oxidation (M):1000.00	1410000	#N/A	TR1669|c1_g1_i1 len=1334 path=[1335:0-1333] [-1 1335 -2]	TR1669|c1_g1_i1|m.1002 TR1669|c1_g1_i1|g.1002 type:complete len:146 gc:universal TR1669|c1_g1_i1:1077-640(-)	ORF_Azemiops_Trinity_name_transcriptome_TR1669|c1_g1_i1_frame6
IGC(+57.02)AAAYC(+57.02)PSSEYSYFYVC(+57.02)QYC(+57.02)PAGN(+.98)M(+15.99)RGKTATPYK	59.29	4207.79	36	-7.6	1052.95	56.05	1960000	1	23130	AZP-2mkl.raw	2	TR6925|c0_g1_i1 len=1429 path=[1419:0-1428] [-1 1419 -2]	Carbamidomethylation; Deamidation (NQ); Oxidation (M)	C3:Carbamidomethylation:1000.00;C8:Carbamidomethylation:1000.00;C19:Carbamidomethylation:1000.00;C22:Carbamidomethylation:1000.00;N26:Deamidation (NQ):19.69;M27:Oxidation (M):1000.00	4330000	#N/A	TR6925|c0_g1_i1 len=1429 path=[1419:0-1428] [-1 1419 -2]	TR6925|c0_g1_i1|m.5242 TR6925|c0_g1_i1|g.5242 type:5prime_partial len:278 gc:universal TR6925|c0_g1_i1:2-835(+)	#N/A
IGC(+57.02)AAAYC(+57.02)PSSEYSYFYVC(+57.02)QYC(+57.02)PAGNM(+15.99)R	27.08	3360.34	28	-2.6	841.091	67.85	481000	1	28023	AZP-2mkl.raw	1	TR6925|c0_g1_i1 len=1429 path=[1419:0-1428] [-1 1419 -2]	Carbamidomethylation; Oxidation (M)	C3:Carbamidomethylation:1000.00;C8:Carbamidomethylation:1000.00;C19:Carbamidomethylation:1000.00;C22:Carbamidomethylation:1000.00;M27:Oxidation (M):1000.00	481000	#N/A	TR6925|c0_g1_i1 len=1429 path=[1419:0-1428] [-1 1419 -2]	TR6925|c0_g1_i1|m.5242 TR6925|c0_g1_i1|g.5242 type:5prime_partial len:278 gc:universal TR6925|c0_g1_i1:2-835(+)	#N/A
IGC(+57.02)AAAYC(+57.02)PSSEYSYFYVC(+57.02)QYC(+57.02)PAGNM(+15.99)RGK	37.68	3545.46	30	2.1	1182.83	59.21	432000	1	24444	AZP-2mkl.raw	1	TR6925|c0_g1_i1 len=1429 path=[1419:0-1428] [-1 1419 -2]	Carbamidomethylation; Oxidation (M)	C3:Carbamidomethylation:1000.00;C8:Carbamidomethylation:1000.00;C19:Carbamidomethylation:1000.00;C22:Carbamidomethylation:1000.00;M27:Oxidation (M):1000.00	432000	#N/A	TR6925|c0_g1_i1 len=1429 path=[1419:0-1428] [-1 1419 -2]	TR6925|c0_g1_i1|m.5242 TR6925|c0_g1_i1|g.5242 type:5prime_partial len:278 gc:universal TR6925|c0_g1_i1:2-835(+)	ORF_Azemiops_Trinity_name_transcriptome_TR6925|c0_g1_i1_frame2
IGC(+57.02)AAAYC(+57.02)PSSEYSYFYVC(+57.02)QYC(+57.02)PAGNM(+15.99)RGKT	51.19	3646.51	31	-4.8	1216.5	58.96	511000	1	24336	AZP-2mkl.raw	1	TR6925|c0_g1_i1 len=1429 path=[1419:0-1428] [-1 1419 -2]	Carbamidomethylation; Oxidation (M)	C3:Carbamidomethylation:1000.00;C8:Carbamidomethylation:1000.00;C19:Carbamidomethylation:1000.00;C22:Carbamidomethylation:1000.00;M27:Oxidation (M):1000.00	511000	#N/A	TR6925|c0_g1_i1 len=1429 path=[1419:0-1428] [-1 1419 -2]	TR6925|c0_g1_i1|m.5242 TR6925|c0_g1_i1|g.5242 type:5prime_partial len:278 gc:universal TR6925|c0_g1_i1:2-835(+)	ORF_Azemiops_Trinity_name_transcriptome_TR6925|c0_g1_i1_frame2
IGC(+57.02)AAAYC(+57.02)PSSEYSYFYVC(+57.02)QYC(+57.02)PAGNM(+15.99)RGKTATPY	54.43	4078.71	35	5.2	1020.69	62.38	4590000	1	25763	AZP-2mkl.raw	1	TR6925|c0_g1_i1 len=1429 path=[1419:0-1428] [-1 1419 -2]	Carbamidomethylation; Oxidation (M)	C3:Carbamidomethylation:1000.00;C8:Carbamidomethylation:1000.00;C19:Carbamidomethylation:1000.00;C22:Carbamidomethylation:1000.00;M27:Oxidation (M):1000.00	4590000	#N/A	TR6925|c0_g1_i1 len=1429 path=[1419:0-1428] [-1 1419 -2]	TR6925|c0_g1_i1|m.5242 TR6925|c0_g1_i1|g.5242 type:5prime_partial len:278 gc:universal TR6925|c0_g1_i1:2-835(+)	ORF_Azemiops_Trinity_name_transcriptome_TR6925|c0_g1_i1_frame2
IGC(+57.02)AAAYC(+57.02)PSSEYSYFYVC(+57.02)QYC(+57.02)PAGNM(+15.99)RGKTATPYK	66.26	4206.8	36	9.3	1052.72	53.95	25900000	1	22240	AZP-2mkl.raw	2	TR6925|c0_g1_i1 len=1429 path=[1419:0-1428] [-1 1419 -2]	Carbamidomethylation; Oxidation (M)	C3:Carbamidomethylation:1000.00;C8:Carbamidomethylation:1000.00;C19:Carbamidomethylation:1000.00;C22:Carbamidomethylation:1000.00;M27:Oxidation (M):1000.00	31000000	#N/A	TR6925|c0_g1_i1 len=1429 path=[1419:0-1428] [-1 1419 -2]	TR6925|c0_g1_i1|m.5242 TR6925|c0_g1_i1|g.5242 type:5prime_partial len:278 gc:universal TR6925|c0_g1_i1:2-835(+)	ORF_Azemiops_Trinity_name_transcriptome_TR6925|c0_g1_i1_frame2
IGLQFYVDAFC(+57.02)RGKSPKC(+57.02)PEG	40.99	2428.17	21	-6.3	608.045	55.08	2800000	1	22715	AZP-2mkl.raw	2	TR6913|c96_g4_i11 len=554 path=[13842:0-34 15050:35-63 15044:64-64 15035:65-88 15060:89-90 15076:91-93 14771:94-114 15011:115-138 14984:139-228 15063:229-239 14660:240-308 14972:309-362 15068:363-378 14736:379-501 15083:502-502 14858:503-526 14787:527-52.	Carbamidomethylation	C11:Carbamidomethylation:1000.00;C18:Carbamidomethylation:1000.00	3780000	#N/A	TR6913|c96_g4_i11 len=554 path=[13842:0-34 15050:35-63 15044:64-64 15035:65-88 15060:89-90 15076:91-93 14771:94-114 15011:115-138 14984:139-228 15063:229-239 14660:240-308 14972:309-362 15068:363-378 14736:379-501 15083:502-502 14858:503-526 14787:527-52.	TR6913|c96_g4_i11|m.5200 TR6913|c96_g4_i11|g.5200 type:complete len:152 gc:universal TR6913|c96_g4_i11:41-496(+)	ORF_Azemiops_Trinity_name_transcriptome_TR6913|c96_g4_i11_frame2
IGM(+15.99)VDPGTK	41.56	932.464	9	2.2	467.24	18.84	12500000	1	5478	AZP-2mkl.raw	1	TR6917|c2_g1_i3 len=1665 path=[12825:0-739 13198:740-788 13022:789-812 13154:813-889 13314:890-909 13263:910-928 13232:929-970 13313:971-971 13260:972-1003 13231:1004-1032 13192:1033-1056 13092:1057-1072 13145:1073-1096 13279:1097-1125 13187:1126-1178 13.:TR6917|c2_g1_i1 len=1658 path=[12688:0-739 13264:740-864 13155:865-966 13313:967-967 13260:968-999 13231:1000-1028 13192:1029-1052 13092:1053-1…	Oxidation (M)	M3:Oxidation (M):1000.00	12500000	#N/A	TR6917|c2_g1_i3 len=1665 path=[12825:0-739 13198:740-788 13022:789-812 13154:813-889 13314:890-909 13263:910-928 13232:929-970 13313:971-971 13260:972-1003 13231:1004-1032 13192:1033-1056 13092:1057-1072 13145:1073-1096 13279:1097-1125 13187:1126-1178 13.:TR6917|c2_g1_i1 len=1658 path=[12688:0-739 13264:740-864 13155:865-966 13313:967-967 13260:968-999 13231:1000-1028 13192:1029-1052 13092:1053-1…	TR6917|c2_g1_i3|m.5219 TR6917|c2_g1_i3|g.5219 type:5prime_partial len:188 gc:universal TR6917|c2_g1_i3:1663-1100(-):TR6917|c2_g1_i1|m.5215 TR6917|c2_g1_i1|g.5215 type:5prime_partial len:187 gc:universal TR6917|c2_g1_i1:1656-1096(-)	ORF_Azemiops_Trinity_name_transcriptome_TR6917|c2_g1_i3_frame6:ORF_Azemiops_Trinity_name_transcriptome_TR6917|c2_g1_i1_frame6
IGM(+15.99)VDPGTKC(+57.02)K	48.45	1220.59	11	0.6	611.302	16.2	10800000	1	4123	AZP-2mkl.raw	1	TR6917|c2_g1_i3 len=1665 path=[12825:0-739 13198:740-788 13022:789-812 13154:813-889 13314:890-909 13263:910-928 13232:929-970 13313:971-971 13260:972-1003 13231:1004-1032 13192:1033-1056 13092:1057-1072 13145:1073-1096 13279:1097-1125 13187:1126-1178 13.:TR6917|c2_g1_i1 len=1658 path=[12688:0-739 13264:740-864 13155:865-966 13313:967-967 13260:968-999 13231:1000-1028 13192:1029-1052 13092:1053-1…	Oxidation (M); Carbamidomethylation	M3:Oxidation (M):1000.00;C10:Carbamidomethylation:1000.00	10800000	#N/A	TR6917|c2_g1_i3 len=1665 path=[12825:0-739 13198:740-788 13022:789-812 13154:813-889 13314:890-909 13263:910-928 13232:929-970 13313:971-971 13260:972-1003 13231:1004-1032 13192:1033-1056 13092:1057-1072 13145:1073-1096 13279:1097-1125 13187:1126-1178 13.:TR6917|c2_g1_i1 len=1658 path=[12688:0-739 13264:740-864 13155:865-966 13313:967-967 13260:968-999 13231:1000-1028 13192:1029-1052 13092:1053-1…	TR6917|c2_g1_i3|m.5219 TR6917|c2_g1_i3|g.5219 type:5prime_partial len:188 gc:universal TR6917|c2_g1_i3:1663-1100(-):TR6917|c2_g1_i1|m.5215 TR6917|c2_g1_i1|g.5215 type:5prime_partial len:187 gc:universal TR6917|c2_g1_i1:1656-1096(-)	ORF_Azemiops_Trinity_name_transcriptome_TR6917|c2_g1_i3_frame6:ORF_Azemiops_Trinity_name_transcriptome_TR6917|c2_g1_i1_frame6
IGM(+15.99)VDPGTKC(+57.02)KR	38.54	1376.69	12	-1.9	689.351	14.95	1190000	1	3408	AZP-2mkl.raw	1	TR6917|c2_g1_i3 len=1665 path=[12825:0-739 13198:740-788 13022:789-812 13154:813-889 13314:890-909 13263:910-928 13232:929-970 13313:971-971 13260:972-1003 13231:1004-1032 13192:1033-1056 13092:1057-1072 13145:1073-1096 13279:1097-1125 13187:1126-1178 13.:TR6917|c2_g1_i1 len=1658 path=[12688:0-739 13264:740-864 13155:865-966 13313:967-967 13260:968-999 13231:1000-1028 13192:1029-1052 13092:1053-1…	Oxidation (M); Carbamidomethylation	M3:Oxidation (M):1000.00;C10:Carbamidomethylation:1000.00	1190000	#N/A	TR6917|c2_g1_i3 len=1665 path=[12825:0-739 13198:740-788 13022:789-812 13154:813-889 13314:890-909 13263:910-928 13232:929-970 13313:971-971 13260:972-1003 13231:1004-1032 13192:1033-1056 13092:1057-1072 13145:1073-1096 13279:1097-1125 13187:1126-1178 13.:TR6917|c2_g1_i1 len=1658 path=[12688:0-739 13264:740-864 13155:865-966 13313:967-967 13260:968-999 13231:1000-1028 13192:1029-1052 13092:1053-1…	TR6917|c2_g1_i3|m.5219 TR6917|c2_g1_i3|g.5219 type:5prime_partial len:188 gc:universal TR6917|c2_g1_i3:1663-1100(-):TR6917|c2_g1_i1|m.5215 TR6917|c2_g1_i1|g.5215 type:5prime_partial len:187 gc:universal TR6917|c2_g1_i1:1656-1096(-)	ORF_Azemiops_Trinity_name_transcriptome_TR6917|c2_g1_i3_frame6:ORF_Azemiops_Trinity_name_transcriptome_TR6917|c2_g1_i1_frame6
IGM(+15.99)VDPGTKC(+57.02)KRGKVC(+57.02)SNGYC(+57.02)VDVT	29.94	2816.31	25	0.9	939.777	25.64	832000	1	9090	AZP-2mkl.raw	1	TR6917|c2_g1_i3 len=1665 path=[12825:0-739 13198:740-788 13022:789-812 13154:813-889 13314:890-909 13263:910-928 13232:929-970 13313:971-971 13260:972-1003 13231:1004-1032 13192:1033-1056 13092:1057-1072 13145:1073-1096 13279:1097-1125 13187:1126-1178 13.:TR6917|c2_g1_i1 len=1658 path=[12688:0-739 13264:740-864 13155:865-966 13313:967-967 13260:968-999 13231:1000-1028 13192:1029-1052 13092:1053-1…	Oxidation (M); Carbamidomethylation	M3:Oxidation (M):1000.00;C10:Carbamidomethylation:1000.00;C16:Carbamidomethylation:1000.00;C21:Carbamidomethylation:1000.00	832000	#N/A	TR6917|c2_g1_i3 len=1665 path=[12825:0-739 13198:740-788 13022:789-812 13154:813-889 13314:890-909 13263:910-928 13232:929-970 13313:971-971 13260:972-1003 13231:1004-1032 13192:1033-1056 13092:1057-1072 13145:1073-1096 13279:1097-1125 13187:1126-1178 13.:TR6917|c2_g1_i1 len=1658 path=[12688:0-739 13264:740-864 13155:865-966 13313:967-967 13260:968-999 13231:1000-1028 13192:1029-1052 13092:1053-1…	TR6917|c2_g1_i3|m.5219 TR6917|c2_g1_i3|g.5219 type:5prime_partial len:188 gc:universal TR6917|c2_g1_i3:1663-1100(-):TR6917|c2_g1_i1|m.5215 TR6917|c2_g1_i1|g.5215 type:5prime_partial len:187 gc:universal TR6917|c2_g1_i1:1656-1096(-)	ORF_Azemiops_Trinity_name_transcriptome_TR6917|c2_g1_i3_frame6:ORF_Azemiops_Trinity_name_transcriptome_TR6917|c2_g1_i1_frame6
IGM(+15.99)VDPGTKC(+57.02)KRGKVC(+57.02)SNGYC(+57.02)VDVTTAY	32.69	3151.46	28	-2.5	788.869	32.59	10300000	1	12506	AZP-2mkl.raw	3	TR6917|c2_g1_i3 len=1665 path=[12825:0-739 13198:740-788 13022:789-812 13154:813-889 13314:890-909 13263:910-928 13232:929-970 13313:971-971 13260:972-1003 13231:1004-1032 13192:1033-1056 13092:1057-1072 13145:1073-1096 13279:1097-1125 13187:1126-1178 13.:TR6917|c2_g1_i1 len=1658 path=[12688:0-739 13264:740-864 13155:865-966 13313:967-967 13260:968-999 13231:1000-1028 13192:1029-1052 13092:1053-1…	Oxidation (M); Carbamidomethylation	M3:Oxidation (M):1000.00;C10:Carbamidomethylation:1000.00;C16:Carbamidomethylation:1000.00;C21:Carbamidomethylation:1000.00	15600000	#N/A	TR6917|c2_g1_i3 len=1665 path=[12825:0-739 13198:740-788 13022:789-812 13154:813-889 13314:890-909 13263:910-928 13232:929-970 13313:971-971 13260:972-1003 13231:1004-1032 13192:1033-1056 13092:1057-1072 13145:1073-1096 13279:1097-1125 13187:1126-1178 13.:TR6917|c2_g1_i1 len=1658 path=[12688:0-739 13264:740-864 13155:865-966 13313:967-967 13260:968-999 13231:1000-1028 13192:1029-1052 13092:1053-1…	TR6917|c2_g1_i3|m.5219 TR6917|c2_g1_i3|g.5219 type:5prime_partial len:188 gc:universal TR6917|c2_g1_i3:1663-1100(-):TR6917|c2_g1_i1|m.5215 TR6917|c2_g1_i1|g.5215 type:5prime_partial len:187 gc:universal TR6917|c2_g1_i1:1656-1096(-)	ORF_Azemiops_Trinity_name_transcriptome_TR6917|c2_g1_i3_frame6:ORF_Azemiops_Trinity_name_transcriptome_TR6917|c2_g1_i1_frame6
IIGGDEC(+57.02)NINEH	50.71	1369.59	12	5.2	685.808	26.79	3700000	1	9676	AZP-2mkl.raw	1	TR3569|c1_g1_i1 len=247 path=[988:0-113 1031:114-164 1034:165-167 1032:168-174 1035:175-181 1036:182-212 1037:213-246] [-1 988 1031 1034 1032 1035 1036 1037 -2]:TR3569|c1_g1_i2 len=279 path=[988:0-113 1031:114-164 1034:165-167 1032:168-174 1035:175-181 1036:182-212 1016:213-236 992:237-278] [-1 988 1031 1034 1032 1035 1036 1016 992 -2]	Carbamidomethylation	C7:Carbamidomethylation:1000.00	3700000	P81176|VSP1_GLOBL:Q9PSN3|VSP2_AGKBI:P0DMU0|VSPJN_PROJR	TR3569|c1_g1_i1 len=247 path=[988:0-113 1031:114-164 1034:165-167 1032:168-174 1035:175-181 1036:182-212 1037:213-246] [-1 988 1031 1034 1032 1035 1036 1037 -2]:TR3569|c1_g1_i2 len=279 path=[988:0-113 1031:114-164 1034:165-167 1032:168-174 1035:175-181 1036:182-212 1016:213-236 992:237-278] [-1 988 1031 1034 1032 1035 1036 1016 992 -2]	#N/A	ORF_Azemiops_Trinity_name_transcriptome_TR3569|c1_g1_i1_frame6:ORF_Azemiops_Trinity_name_transcriptome_TR3569|c1_g1_i2_frame5
IIGGDEC(+57.02)NINEHRFLVALYTLR	70.02	2602.33	22	-4	651.588	67.78	15200000	1	27994	AZP-2mkl.raw	2	TR3569|c1_g1_i1 len=247 path=[988:0-113 1031:114-164 1034:165-167 1032:168-174 1035:175-181 1036:182-212 1037:213-246] [-1 988 1031 1034 1032 1035 1036 1037 -2]:TR3569|c1_g1_i2 len=279 path=[988:0-113 1031:114-164 1034:165-167 1032:168-174 1035:175-181 1036:182-212 1016:213-236 992:237-278] [-1 988 1031 1034 1032 1035 1036 1016 992 -2]	Carbamidomethylation	C7:Carbamidomethylation:1000.00	15600000	#N/A	TR3569|c1_g1_i1 len=247 path=[988:0-113 1031:114-164 1034:165-167 1032:168-174 1035:175-181 1036:182-212 1037:213-246] [-1 988 1031 1034 1032 1035 1036 1037 -2]:TR3569|c1_g1_i2 len=279 path=[988:0-113 1031:114-164 1034:165-167 1032:168-174 1035:175-181 1036:182-212 1016:213-236 992:237-278] [-1 988 1031 1034 1032 1035 1036 1016 992 -2]	#N/A	ORF_Azemiops_Trinity_name_transcriptome_TR3569|c1_g1_i1_frame6:ORF_Azemiops_Trinity_name_transcriptome_TR3569|c1_g1_i2_frame5
IIGGDEC(+57.02)NINEHRFLVALYTLRSR	40.98	2845.47	24	-1.4	712.373	61.82	5360000	1	25529	AZP-2mkl.raw	1	TR3569|c1_g1_i1 len=247 path=[988:0-113 1031:114-164 1034:165-167 1032:168-174 1035:175-181 1036:182-212 1037:213-246] [-1 988 1031 1034 1032 1035 1036 1037 -2]:TR3569|c1_g1_i2 len=279 path=[988:0-113 1031:114-164 1034:165-167 1032:168-174 1035:175-181 1036:182-212 1016:213-236 992:237-278] [-1 988 1031 1034 1032 1035 1036 1016 992 -2]	Carbamidomethylation	C7:Carbamidomethylation:1000.00	5360000	#N/A	TR3569|c1_g1_i1 len=247 path=[988:0-113 1031:114-164 1034:165-167 1032:168-174 1035:175-181 1036:182-212 1037:213-246] [-1 988 1031 1034 1032 1035 1036 1037 -2]:TR3569|c1_g1_i2 len=279 path=[988:0-113 1031:114-164 1034:165-167 1032:168-174 1035:175-181 1036:182-212 1016:213-236 992:237-278] [-1 988 1031 1034 1032 1035 1036 1016 992 -2]	#N/A	ORF_Azemiops_Trinity_name_transcriptome_TR3569|c1_g1_i1_frame6:ORF_Azemiops_Trinity_name_transcriptome_TR3569|c1_g1_i2_frame5
IIGGRPC(+57.02)DIN(+.98)EHPFL	29.5	1737.85	15	9.2	580.296	50.15	622000	1	20610	AZP-2mkl.raw	1	TR6913|c96_g1_i5 len=809 path=[13511:0-93 13512:94-117 13513:118-139 14853:140-190 15059:191-225 14683:226-282 15043:283-286 15030:287-411 15065:412-432 15079:433-435 15088:436-456 15094:457-458 15006:459-470 14935:471-495 14887:496-507 15052:508-518 150.:TR6913|c96_g1_i1 len=821 path=[13511:0-93 13512:94-117 13513:118-139 14853:140-190 15059:191-225 14683:226-282 15043:283-286 15030:287-411 1506…	Carbamidomethylation; Deamidation (NQ)	C7:Carbamidomethylation:1000.00;N10:Deamidation (NQ):1000.00	622000	#N/A	TR6913|c96_g1_i5 len=809 path=[13511:0-93 13512:94-117 13513:118-139 14853:140-190 15059:191-225 14683:226-282 15043:283-286 15030:287-411 15065:412-432 15079:433-435 15088:436-456 15094:457-458 15006:459-470 14935:471-495 14887:496-507 15052:508-518 150.:TR6913|c96_g1_i1 len=821 path=[13511:0-93 13512:94-117 13513:118-139 14853:140-190 15059:191-225 14683:226-282 15043:283-286 15030:287-411 1506…	TR6913|c96_g1_i1|m.5184 TR6913|c96_g1_i1|g.5184 type:3prime_partial len:203 gc:universal TR6913|c96_g1_i1:608-3(-):TR6913|c96_g1_i5|m.5188 TR6913|c96_g1_i5|g.5188 type:3prime_partial len:203 gc:universal TR6913|c96_g1_i5:608-3(-):TR6913|c96_g1_i4|m.5187 TR6913|c96_g1_i4|g.5187 type:internal len:187 gc:universal TR6913|c96_g1_i4:560-3(-)	#N/A
IIGGRPC(+57.02)DINEHPF	37.77	1623.78	14	1.9	812.9	38.22	3020000	1	15200	AZP-2mkl.raw	1	TR6913|c96_g1_i5 len=809 path=[13511:0-93 13512:94-117 13513:118-139 14853:140-190 15059:191-225 14683:226-282 15043:283-286 15030:287-411 15065:412-432 15079:433-435 15088:436-456 15094:457-458 15006:459-470 14935:471-495 14887:496-507 15052:508-518 150.:TR6913|c96_g1_i1 len=821 path=[13511:0-93 13512:94-117 13513:118-139 14853:140-190 15059:191-225 14683:226-282 15043:283-286 15030:287-411 1506…	Carbamidomethylation	C7:Carbamidomethylation:1000.00	3020000	#N/A	TR6913|c96_g1_i5 len=809 path=[13511:0-93 13512:94-117 13513:118-139 14853:140-190 15059:191-225 14683:226-282 15043:283-286 15030:287-411 15065:412-432 15079:433-435 15088:436-456 15094:457-458 15006:459-470 14935:471-495 14887:496-507 15052:508-518 150.:TR6913|c96_g1_i1 len=821 path=[13511:0-93 13512:94-117 13513:118-139 14853:140-190 15059:191-225 14683:226-282 15043:283-286 15030:287-411 1506…	TR6913|c96_g1_i1|m.5184 TR6913|c96_g1_i1|g.5184 type:3prime_partial len:203 gc:universal TR6913|c96_g1_i1:608-3(-):TR6913|c96_g1_i5|m.5188 TR6913|c96_g1_i5|g.5188 type:3prime_partial len:203 gc:universal TR6913|c96_g1_i5:608-3(-):TR6913|c96_g1_i4|m.5187 TR6913|c96_g1_i4|g.5187 type:internal len:187 gc:universal TR6913|c96_g1_i4:560-3(-)	ORF_Azemiops_Trinity_name_transcriptome_TR6913|c96_g1_i5_frame4:ORF_Azemiops_Trinity_name_transcriptome_TR6913|c96_g1_i1_frame4:ORF_Azemiops_Trinity_name_transcriptome_TR6913|c96_g1_i4_frame6
IIGGRPC(+57.02)DINEHPFL	36.54	1736.87	15	3.9	869.444	46.76	2350000	1	19125	AZP-2mkl.raw	1	TR6913|c96_g1_i5 len=809 path=[13511:0-93 13512:94-117 13513:118-139 14853:140-190 15059:191-225 14683:226-282 15043:283-286 15030:287-411 15065:412-432 15079:433-435 15088:436-456 15094:457-458 15006:459-470 14935:471-495 14887:496-507 15052:508-518 150.:TR6913|c96_g1_i1 len=821 path=[13511:0-93 13512:94-117 13513:118-139 14853:140-190 15059:191-225 14683:226-282 15043:283-286 15030:287-411 1506…	Carbamidomethylation	C7:Carbamidomethylation:1000.00	2350000	#N/A	TR6913|c96_g1_i5 len=809 path=[13511:0-93 13512:94-117 13513:118-139 14853:140-190 15059:191-225 14683:226-282 15043:283-286 15030:287-411 15065:412-432 15079:433-435 15088:436-456 15094:457-458 15006:459-470 14935:471-495 14887:496-507 15052:508-518 150.:TR6913|c96_g1_i1 len=821 path=[13511:0-93 13512:94-117 13513:118-139 14853:140-190 15059:191-225 14683:226-282 15043:283-286 15030:287-411 1506…	TR6913|c96_g1_i1|m.5184 TR6913|c96_g1_i1|g.5184 type:3prime_partial len:203 gc:universal TR6913|c96_g1_i1:608-3(-):TR6913|c96_g1_i5|m.5188 TR6913|c96_g1_i5|g.5188 type:3prime_partial len:203 gc:universal TR6913|c96_g1_i5:608-3(-):TR6913|c96_g1_i4|m.5187 TR6913|c96_g1_i4|g.5187 type:internal len:187 gc:universal TR6913|c96_g1_i4:560-3(-)	ORF_Azemiops_Trinity_name_transcriptome_TR6913|c96_g1_i5_frame4:ORF_Azemiops_Trinity_name_transcriptome_TR6913|c96_g1_i1_frame4:ORF_Azemiops_Trinity_name_transcriptome_TR6913|c96_g1_i4_frame6
IIGGRPC(+57.02)DINEHPFLVLVYY	36.91	2374.21	20	3.5	792.415	76.18	706000	1	31424	AZP-2mkl.raw	2	TR6913|c96_g1_i5 len=809 path=[13511:0-93 13512:94-117 13513:118-139 14853:140-190 15059:191-225 14683:226-282 15043:283-286 15030:287-411 15065:412-432 15079:433-435 15088:436-456 15094:457-458 15006:459-470 14935:471-495 14887:496-507 15052:508-518 150.:TR6913|c96_g1_i1 len=821 path=[13511:0-93 13512:94-117 13513:118-139 14853:140-190 15059:191-225 14683:226-282 15043:283-286 15030:287-411 1506…	Carbamidomethylation	C7:Carbamidomethylation:1000.00	706000	#N/A	TR6913|c96_g1_i5 len=809 path=[13511:0-93 13512:94-117 13513:118-139 14853:140-190 15059:191-225 14683:226-282 15043:283-286 15030:287-411 15065:412-432 15079:433-435 15088:436-456 15094:457-458 15006:459-470 14935:471-495 14887:496-507 15052:508-518 150.:TR6913|c96_g1_i1 len=821 path=[13511:0-93 13512:94-117 13513:118-139 14853:140-190 15059:191-225 14683:226-282 15043:283-286 15030:287-411 1506…	TR6913|c96_g1_i1|m.5184 TR6913|c96_g1_i1|g.5184 type:3prime_partial len:203 gc:universal TR6913|c96_g1_i1:608-3(-):TR6913|c96_g1_i5|m.5188 TR6913|c96_g1_i5|g.5188 type:3prime_partial len:203 gc:universal TR6913|c96_g1_i5:608-3(-):TR6913|c96_g1_i4|m.5187 TR6913|c96_g1_i4|g.5187 type:internal len:187 gc:universal TR6913|c96_g1_i4:560-3(-)	ORF_Azemiops_Trinity_name_transcriptome_TR6913|c96_g1_i5_frame4:ORF_Azemiops_Trinity_name_transcriptome_TR6913|c96_g1_i1_frame4:ORF_Azemiops_Trinity_name_transcriptome_TR6913|c96_g1_i4_frame6
ILEEHPHE	29.24	1002.48	8	2.3	502.247	17.01	1290000	1	4579	AZP-2mkl.raw	1	TR1669|c1_g1_i1 len=1334 path=[1335:0-1333] [-1 1335 -2]			1290000	#N/A	TR1669|c1_g1_i1 len=1334 path=[1335:0-1333] [-1 1335 -2]	TR1669|c1_g1_i1|m.1002 TR1669|c1_g1_i1|g.1002 type:complete len:146 gc:universal TR1669|c1_g1_i1:1077-640(-)	ORF_Azemiops_Trinity_name_transcriptome_TR1669|c1_g1_i1_frame6
IM(+15.99)GWGTISSSKVILPDVPHC(+57.02)ANINIL	28.55	2850.48	26	-7.3	951.159	77.74	319000	1	32057	AZP-2mkl.raw	1	TR6913|c96_g1_i5 len=809 path=[13511:0-93 13512:94-117 13513:118-139 14853:140-190 15059:191-225 14683:226-282 15043:283-286 15030:287-411 15065:412-432 15079:433-435 15088:436-456 15094:457-458 15006:459-470 14935:471-495 14887:496-507 15052:508-518 150.:TR6913|c96_g1_i1 len=821 path=[13511:0-93 13512:94-117 13513:118-139 14853:140-190 15059:191-225 14683:226-282 15043:283-286 15030:287-411 1506…	Oxidation (M); Carbamidomethylation	M2:Oxidation (M):1000.00;C20:Carbamidomethylation:1000.00	319000	#N/A	TR6913|c96_g1_i5 len=809 path=[13511:0-93 13512:94-117 13513:118-139 14853:140-190 15059:191-225 14683:226-282 15043:283-286 15030:287-411 15065:412-432 15079:433-435 15088:436-456 15094:457-458 15006:459-470 14935:471-495 14887:496-507 15052:508-518 150.:TR6913|c96_g1_i1 len=821 path=[13511:0-93 13512:94-117 13513:118-139 14853:140-190 15059:191-225 14683:226-282 15043:283-286 15030:287-411 1506…	TR6913|c96_g1_i1|m.5184 TR6913|c96_g1_i1|g.5184 type:3prime_partial len:203 gc:universal TR6913|c96_g1_i1:608-3(-):TR6913|c96_g1_i5|m.5188 TR6913|c96_g1_i5|g.5188 type:3prime_partial len:203 gc:universal TR6913|c96_g1_i5:608-3(-):TR6913|c96_g1_i2|m.5185 TR6913|c96_g1_i2|g.5185 type:3prime_partial len:203 gc:universal TR6913|c96_g1_i2:608-3(-)	#N/A
INEHPFL	25.93	868.444	7	3.1	435.231	35.71	3630000	1	14012	AZP-2mkl.raw	1	TR6913|c96_g1_i5 len=809 path=[13511:0-93 13512:94-117 13513:118-139 14853:140-190 15059:191-225 14683:226-282 15043:283-286 15030:287-411 15065:412-432 15079:433-435 15088:436-456 15094:457-458 15006:459-470 14935:471-495 14887:496-507 15052:508-518 150.:TR6913|c96_g1_i1 len=821 path=[13511:0-93 13512:94-117 13513:118-139 14853:140-190 15059:191-225 14683:226-282 15043:283-286 15030:287-411 1506…			3630000	#N/A	TR6913|c96_g1_i5 len=809 path=[13511:0-93 13512:94-117 13513:118-139 14853:140-190 15059:191-225 14683:226-282 15043:283-286 15030:287-411 15065:412-432 15079:433-435 15088:436-456 15094:457-458 15006:459-470 14935:471-495 14887:496-507 15052:508-518 150.:TR6913|c96_g1_i1 len=821 path=[13511:0-93 13512:94-117 13513:118-139 14853:140-190 15059:191-225 14683:226-282 15043:283-286 15030:287-411 1506…	TR6913|c96_g1_i1|m.5184 TR6913|c96_g1_i1|g.5184 type:3prime_partial len:203 gc:universal TR6913|c96_g1_i1:608-3(-):TR6913|c96_g1_i5|m.5188 TR6913|c96_g1_i5|g.5188 type:3prime_partial len:203 gc:universal TR6913|c96_g1_i5:608-3(-):TR6913|c96_g1_i4|m.5187 TR6913|c96_g1_i4|g.5187 type:internal len:187 gc:universal TR6913|c96_g1_i4:560-3(-):TR6913|c96_g1_i6|m.5189 TR6913|c96_g1_i6|g.5189 type:3prime_…	ORF_Azemiops_Trinity_name_transcriptome_TR6913|c96_g1_i5_frame4:ORF_Azemiops_Trinity_name_transcriptome_TR6913|c96_g1_i1_frame4:ORF_Azemiops_Trinity_name_transcriptome_TR6913|c96_g1_i4_frame6:ORF_Azemiops_Trinity_name_transcriptome_TR6913|c96_g1_i6_frame4:ORF_Azemiops_Trinity_name_transcriptome_TR6913|c96_g1_i2_frame4
IPVPTH	29.45	662.375	6	2.4	332.196	21.72	4660000	1	7045	AZP-2mkl.raw	1	TR14748|c0_g1_i2 len=3245 path=[6830:0-44 6831:45-65 6835:66-484 6811:485-508 6837:509-568 6818:569-592 6834:593-751 6826:752-775 6839:776-1854 6833:1855-1959 6814:1960-3244] [-1 6830 6831 6835 6811 6837 6818 6834 6826 6839 6833 6814 -2]:TR14748|c0_g1_i1 len=3281 path=[6828:0-44 6838:45-101 6835:102-520 6811:521-544 6837:545-604 6818:605-628 6834:629-787 6826:788-811 6839:812-1890 6833:1891-1995 …			4660000	#N/A	TR14748|c0_g1_i2 len=3245 path=[6830:0-44 6831:45-65 6835:66-484 6811:485-508 6837:509-568 6818:569-592 6834:593-751 6826:752-775 6839:776-1854 6833:1855-1959 6814:1960-3244] [-1 6830 6831 6835 6811 6837 6818 6834 6826 6839 6833 6814 -2]:TR14748|c0_g1_i1 len=3281 path=[6828:0-44 6838:45-101 6835:102-520 6811:521-544 6837:545-604 6818:605-628 6834:629-787 6826:788-811 6839:812-1890 6833:1891-1995 …	TR14748|c0_g1_i2|m.10590 TR14748|c0_g1_i2|g.10590 type:5prime_partial len:918 gc:universal TR14748|c0_g1_i2:1-2754(+):TR14748|c0_g1_i1|m.10587 TR14748|c0_g1_i1|g.10587 type:5prime_partial len:930 gc:universal TR14748|c0_g1_i1:1-2790(+)	ORF_Azemiops_Trinity_name_transcriptome_TR14748|c0_g1_i2_frame1:ORF_Azemiops_Trinity_name_transcriptome_TR14748|c0_g1_i1_frame1
IQSDC(+57.02)PATC(+57.02)FC(+57.02)K	50.14	1485.61	12	0.3	743.81	28.09	2320000	1	10299	AZP-2mkl.raw	1	TR6925|c0_g1_i1 len=1429 path=[1419:0-1428] [-1 1419 -2]	Carbamidomethylation	C5:Carbamidomethylation:1000.00;C9:Carbamidomethylation:1000.00;C11:Carbamidomethylation:1000.00	2320000	#N/A	TR6925|c0_g1_i1 len=1429 path=[1419:0-1428] [-1 1419 -2]	TR6925|c0_g1_i1|m.5242 TR6925|c0_g1_i1|g.5242 type:5prime_partial len:278 gc:universal TR6925|c0_g1_i1:2-835(+)	ORF_Azemiops_Trinity_name_transcriptome_TR6925|c0_g1_i1_frame2
IQSDC(+57.02)PATC(+57.02)FC(+57.02)KN	51.11	1599.65	13	5.2	800.835	27.71	690000	1	10103	AZP-2mkl.raw	1	TR6925|c0_g1_i1 len=1429 path=[1419:0-1428] [-1 1419 -2]	Carbamidomethylation	C5:Carbamidomethylation:1000.00;C9:Carbamidomethylation:1000.00;C11:Carbamidomethylation:1000.00	690000	#N/A	TR6925|c0_g1_i1 len=1429 path=[1419:0-1428] [-1 1419 -2]	TR6925|c0_g1_i1|m.5242 TR6925|c0_g1_i1|g.5242 type:5prime_partial len:278 gc:universal TR6925|c0_g1_i1:2-835(+)	ORF_Azemiops_Trinity_name_transcriptome_TR6925|c0_g1_i1_frame2
IQSDC(+57.02)PATC(+57.02)FC(+57.02)KNKII	28.96	1953.91	16	7.9	977.971	38.42	187000	1	15299	AZP-2mkl.raw	1	TR6925|c0_g1_i1 len=1429 path=[1419:0-1428] [-1 1419 -2]	Carbamidomethylation	C5:Carbamidomethylation:1000.00;C9:Carbamidomethylation:1000.00;C11:Carbamidomethylation:1000.00	187000	#N/A	TR6925|c0_g1_i1 len=1429 path=[1419:0-1428] [-1 1419 -2]	TR6925|c0_g1_i1|m.5242 TR6925|c0_g1_i1|g.5242 type:5prime_partial len:278 gc:universal TR6925|c0_g1_i1:2-835(+)	ORF_Azemiops_Trinity_name_transcriptome_TR6925|c0_g1_i1_frame2
ISHIFKPSC(+57.02)VVVLR	42.43	1653.94	14	2.6	414.493	37.33	870000	1	14779	AZP-2mkl.raw	1	TR1669|c1_g1_i1 len=1334 path=[1335:0-1333] [-1 1335 -2]	Carbamidomethylation	C9:Carbamidomethylation:1000.00	870000	#N/A	TR1669|c1_g1_i1 len=1334 path=[1335:0-1333] [-1 1335 -2]	TR1669|c1_g1_i1|m.1002 TR1669|c1_g1_i1|g.1002 type:complete len:146 gc:universal TR1669|c1_g1_i1:1077-640(-)	ORF_Azemiops_Trinity_name_transcriptome_TR1669|c1_g1_i1_frame6
ISTYGSC(+57.02)KNRC(+57.02)FELDEAEPPKC(+57.02)RC(+57.02)DNLC(+57.02)KSYSSC(+57.02)C(+57.02)VDFDELC(+57.02)LK	66.97	5470.33	44	-1	1095.07	51.44		1	21168	AZP-2mkl.raw	1	TR14748|c0_g1_i2 len=3245 path=[6830:0-44 6831:45-65 6835:66-484 6811:485-508 6837:509-568 6818:569-592 6834:593-751 6826:752-775 6839:776-1854 6833:1855-1959 6814:1960-3244] [-1 6830 6831 6835 6811 6837 6818 6834 6826 6839 6833 6814 -2]:TR14748|c0_g1_i1 len=3281 path=[6828:0-44 6838:45-101 6835:102-520 6811:521-544 6837:545-604 6818:605-628 6834:629-787 6826:788-811 6839:812-1890 6833:1891-1995 …	Carbamidomethylation	C7:Carbamidomethylation:1000.00;C11:Carbamidomethylation:1000.00;C22:Carbamidomethylation:1000.00;C24:Carbamidomethylation:1000.00;C28:Carbamidomethylation:1000.00;C34:Carbamidomethylation:1000.00;C35:Carbamidomethylation:1000.00;C42:Carbamidomethylation:1000.00		#N/A	TR14748|c0_g1_i2 len=3245 path=[6830:0-44 6831:45-65 6835:66-484 6811:485-508 6837:509-568 6818:569-592 6834:593-751 6826:752-775 6839:776-1854 6833:1855-1959 6814:1960-3244] [-1 6830 6831 6835 6811 6837 6818 6834 6826 6839 6833 6814 -2]:TR14748|c0_g1_i1 len=3281 path=[6828:0-44 6838:45-101 6835:102-520 6811:521-544 6837:545-604 6818:605-628 6834:629-787 6826:788-811 6839:812-1890 6833:1891-1995 …	TR14748|c0_g1_i2|m.10590 TR14748|c0_g1_i2|g.10590 type:5prime_partial len:918 gc:universal TR14748|c0_g1_i2:1-2754(+):TR14748|c0_g1_i1|m.10587 TR14748|c0_g1_i1|g.10587 type:5prime_partial len:930 gc:universal TR14748|c0_g1_i1:1-2790(+)	ORF_Azemiops_Trinity_name_transcriptome_TR14748|c0_g1_i2_frame1:ORF_Azemiops_Trinity_name_transcriptome_TR14748|c0_g1_i1_frame1
ITFEPPLPPK	55.51	1137.64	10	2.9	569.831	50.59	51900000	1	20798	AZP-2mkl.raw	8	TR4770|c0_g1_i1 len=2851 path=[6067:0-607 6068:608-631 6074:632-1605 6059:1606-1629 6079:1630-2433 6077:2434-2481 6073:2482-2630 6064:2631-2654 6075:2655-2675 6072:2676-2699 6057:2700-2850] [-1 6067 6068 6074 6059 6079 6077 6073 6064 6075 6072 .			222000000	A0A024BTN9|OXLA_BOTSC:J7H670|OXLA_LACMT:X2L4E2|OXLA_BOTPC	TR4770|c0_g1_i1 len=2851 path=[6067:0-607 6068:608-631 6074:632-1605 6059:1606-1629 6079:1630-2433 6077:2434-2481 6073:2482-2630 6064:2631-2654 6075:2655-2675 6072:2676-2699 6057:2700-2850] [-1 6067 6068 6074 6059 6079 6077 6073 6064 6075 6072 .	TR4770|c0_g1_i1|m.3219 TR4770|c0_g1_i1|g.3219 type:complete len:517 gc:universal TR4770|c0_g1_i1:2730-1180(-)	ORF_Azemiops_Trinity_name_transcriptome_TR4770|c0_g1_i1_frame5
ITFEPPLPPKK	46.86	1265.74	11	2.2	422.921	37.8	2990000	1	14991	AZP-2mkl.raw	5	TR4770|c0_g1_i1 len=2851 path=[6067:0-607 6068:608-631 6074:632-1605 6059:1606-1629 6079:1630-2433 6077:2434-2481 6073:2482-2630 6064:2631-2654 6075:2655-2675 6072:2676-2699 6057:2700-2850] [-1 6067 6068 6074 6059 6079 6077 6073 6064 6075 6072 .			39500000	A0A024BTN9|OXLA_BOTSC:J7H670|OXLA_LACMT:X2L4E2|OXLA_BOTPC	TR4770|c0_g1_i1 len=2851 path=[6067:0-607 6068:608-631 6074:632-1605 6059:1606-1629 6079:1630-2433 6077:2434-2481 6073:2482-2630 6064:2631-2654 6075:2655-2675 6072:2676-2699 6057:2700-2850] [-1 6067 6068 6074 6059 6079 6077 6073 6064 6075 6072 .	TR4770|c0_g1_i1|m.3219 TR4770|c0_g1_i1|g.3219 type:complete len:517 gc:universal TR4770|c0_g1_i1:2730-1180(-)	ORF_Azemiops_Trinity_name_transcriptome_TR4770|c0_g1_i1_frame5
ITSC(+57.02)LDFTQ(+.98)PADKC(+57.02)DGP	31.99	1924.82	17	0	963.416	50.26	615000	1	20654	AZP-2mkl.raw	1	TR14748|c0_g1_i2 len=3245 path=[6830:0-44 6831:45-65 6835:66-484 6811:485-508 6837:509-568 6818:569-592 6834:593-751 6826:752-775 6839:776-1854 6833:1855-1959 6814:1960-3244] [-1 6830 6831 6835 6811 6837 6818 6834 6826 6839 6833 6814 -2]:TR14748|c0_g1_i1 len=3281 path=[6828:0-44 6838:45-101 6835:102-520 6811:521-544 6837:545-604 6818:605-628 6834:629-787 6826:788-811 6839:812-1890 6833:1891-1995 …	Carbamidomethylation; Deamidation (NQ)	C4:Carbamidomethylation:1000.00;Q9:Deamidation (NQ):1000.00;C14:Carbamidomethylation:1000.00	615000	#N/A	TR14748|c0_g1_i2 len=3245 path=[6830:0-44 6831:45-65 6835:66-484 6811:485-508 6837:509-568 6818:569-592 6834:593-751 6826:752-775 6839:776-1854 6833:1855-1959 6814:1960-3244] [-1 6830 6831 6835 6811 6837 6818 6834 6826 6839 6833 6814 -2]:TR14748|c0_g1_i1 len=3281 path=[6828:0-44 6838:45-101 6835:102-520 6811:521-544 6837:545-604 6818:605-628 6834:629-787 6826:788-811 6839:812-1890 6833:1891-1995 …	TR14748|c0_g1_i2|m.10590 TR14748|c0_g1_i2|g.10590 type:5prime_partial len:918 gc:universal TR14748|c0_g1_i2:1-2754(+):TR14748|c0_g1_i1|m.10587 TR14748|c0_g1_i1|g.10587 type:5prime_partial len:930 gc:universal TR14748|c0_g1_i1:1-2790(+)	#N/A
ITSC(+57.02)LDFTQ(+.98)PADKC(+57.02)DGPLS	32.15	2124.93	19	3.1	1063.48	59.17	74300	1	24427	AZP-2mkl.raw	1	TR14748|c0_g1_i2 len=3245 path=[6830:0-44 6831:45-65 6835:66-484 6811:485-508 6837:509-568 6818:569-592 6834:593-751 6826:752-775 6839:776-1854 6833:1855-1959 6814:1960-3244] [-1 6830 6831 6835 6811 6837 6818 6834 6826 6839 6833 6814 -2]:TR14748|c0_g1_i1 len=3281 path=[6828:0-44 6838:45-101 6835:102-520 6811:521-544 6837:545-604 6818:605-628 6834:629-787 6826:788-811 6839:812-1890 6833:1891-1995 …	Carbamidomethylation; Deamidation (NQ)	C4:Carbamidomethylation:1000.00;Q9:Deamidation (NQ):1000.00;C14:Carbamidomethylation:1000.00	74300	#N/A	TR14748|c0_g1_i2 len=3245 path=[6830:0-44 6831:45-65 6835:66-484 6811:485-508 6837:509-568 6818:569-592 6834:593-751 6826:752-775 6839:776-1854 6833:1855-1959 6814:1960-3244] [-1 6830 6831 6835 6811 6837 6818 6834 6826 6839 6833 6814 -2]:TR14748|c0_g1_i1 len=3281 path=[6828:0-44 6838:45-101 6835:102-520 6811:521-544 6837:545-604 6818:605-628 6834:629-787 6826:788-811 6839:812-1890 6833:1891-1995 …	TR14748|c0_g1_i2|m.10590 TR14748|c0_g1_i2|g.10590 type:5prime_partial len:918 gc:universal TR14748|c0_g1_i2:1-2754(+):TR14748|c0_g1_i1|m.10587 TR14748|c0_g1_i1|g.10587 type:5prime_partial len:930 gc:universal TR14748|c0_g1_i1:1-2790(+)	#N/A
ITSC(+57.02)LDFTQPADKC(+57.02)DGPL	40.9	2036.92	18	3.4	1019.47	60.99	258000	1	25186	AZP-2mkl.raw	3	TR14748|c0_g1_i2 len=3245 path=[6830:0-44 6831:45-65 6835:66-484 6811:485-508 6837:509-568 6818:569-592 6834:593-751 6826:752-775 6839:776-1854 6833:1855-1959 6814:1960-3244] [-1 6830 6831 6835 6811 6837 6818 6834 6826 6839 6833 6814 -2]:TR14748|c0_g1_i1 len=3281 path=[6828:0-44 6838:45-101 6835:102-520 6811:521-544 6837:545-604 6818:605-628 6834:629-787 6826:788-811 6839:812-1890 6833:1891-1995 …	Carbamidomethylation	C4:Carbamidomethylation:1000.00;C14:Carbamidomethylation:1000.00	665000	#N/A	TR14748|c0_g1_i2 len=3245 path=[6830:0-44 6831:45-65 6835:66-484 6811:485-508 6837:509-568 6818:569-592 6834:593-751 6826:752-775 6839:776-1854 6833:1855-1959 6814:1960-3244] [-1 6830 6831 6835 6811 6837 6818 6834 6826 6839 6833 6814 -2]:TR14748|c0_g1_i1 len=3281 path=[6828:0-44 6838:45-101 6835:102-520 6811:521-544 6837:545-604 6818:605-628 6834:629-787 6826:788-811 6839:812-1890 6833:1891-1995 …	TR14748|c0_g1_i2|m.10590 TR14748|c0_g1_i2|g.10590 type:5prime_partial len:918 gc:universal TR14748|c0_g1_i2:1-2754(+):TR14748|c0_g1_i1|m.10587 TR14748|c0_g1_i1|g.10587 type:5prime_partial len:930 gc:universal TR14748|c0_g1_i1:1-2790(+)	ORF_Azemiops_Trinity_name_transcriptome_TR14748|c0_g1_i2_frame1:ORF_Azemiops_Trinity_name_transcriptome_TR14748|c0_g1_i1_frame1
ITSC(+57.02)LDFTQPADKC(+57.02)DGPLS	33.69	2123.95	19	-1.8	1062.98	59.28	141000	1	24474	AZP-2mkl.raw	1	TR14748|c0_g1_i2 len=3245 path=[6830:0-44 6831:45-65 6835:66-484 6811:485-508 6837:509-568 6818:569-592 6834:593-751 6826:752-775 6839:776-1854 6833:1855-1959 6814:1960-3244] [-1 6830 6831 6835 6811 6837 6818 6834 6826 6839 6833 6814 -2]:TR14748|c0_g1_i1 len=3281 path=[6828:0-44 6838:45-101 6835:102-520 6811:521-544 6837:545-604 6818:605-628 6834:629-787 6826:788-811 6839:812-1890 6833:1891-1995 …	Carbamidomethylation	C4:Carbamidomethylation:1000.00;C14:Carbamidomethylation:1000.00	141000	#N/A	TR14748|c0_g1_i2 len=3245 path=[6830:0-44 6831:45-65 6835:66-484 6811:485-508 6837:509-568 6818:569-592 6834:593-751 6826:752-775 6839:776-1854 6833:1855-1959 6814:1960-3244] [-1 6830 6831 6835 6811 6837 6818 6834 6826 6839 6833 6814 -2]:TR14748|c0_g1_i1 len=3281 path=[6828:0-44 6838:45-101 6835:102-520 6811:521-544 6837:545-604 6818:605-628 6834:629-787 6826:788-811 6839:812-1890 6833:1891-1995 …	TR14748|c0_g1_i2|m.10590 TR14748|c0_g1_i2|g.10590 type:5prime_partial len:918 gc:universal TR14748|c0_g1_i2:1-2754(+):TR14748|c0_g1_i1|m.10587 TR14748|c0_g1_i1|g.10587 type:5prime_partial len:930 gc:universal TR14748|c0_g1_i1:1-2790(+)	ORF_Azemiops_Trinity_name_transcriptome_TR14748|c0_g1_i2_frame1:ORF_Azemiops_Trinity_name_transcriptome_TR14748|c0_g1_i1_frame1
IVC(+57.02)GGDNPC(+57.02)K	45.47	1118.48	10	0.5	560.25	16.54	41700000	1	4331	AZP-2mkl.raw	1	TR6913|c96_g4_i9 len=630 path=[13842:0-34 15050:35-63 15044:64-64 15035:65-88 15060:89-90 15076:91-93 14771:94-114 15011:115-138 14984:139-228 15063:229-239 15078:240-246 15039:247-252 15026:253-264 15002:265-268 14971:269-362 15068:363-378 14811:379-471.:TR6913|c96_g4_i10 len=559 path=[13842:0-34 15050:35-63 15044:64-64 15035:65-88 15060:89-90 14687:91-220 15053:221-239 15048:240-246 15040:247-2…	Carbamidomethylation	C3:Carbamidomethylation:1000.00;C9:Carbamidomethylation:1000.00	41700000	P84651|PA2A_LACST	TR6913|c96_g4_i9 len=630 path=[13842:0-34 15050:35-63 15044:64-64 15035:65-88 15060:89-90 15076:91-93 14771:94-114 15011:115-138 14984:139-228 15063:229-239 15078:240-246 15039:247-252 15026:253-264 15002:265-268 14971:269-362 15068:363-378 14811:379-471.:TR6913|c96_g4_i10 len=559 path=[13842:0-34 15050:35-63 15044:64-64 15035:65-88 15060:89-90 14687:91-220 15053:221-239 15048:240-246 15040:247-2…	TR6913|c96_g4_i9|m.5198 TR6913|c96_g4_i9|g.5198 type:complete len:139 gc:universal TR6913|c96_g4_i9:41-457(+):TR6913|c96_g4_i10|m.5199 TR6913|c96_g4_i10|g.5199 type:complete len:139 gc:universal TR6913|c96_g4_i10:41-457(+)	ORF_Azemiops_Trinity_name_transcriptome_TR6913|c96_g4_i9_frame2:ORF_Azemiops_Trinity_name_transcriptome_TR6913|c96_g4_i10_frame2
IVC(+57.02)GGDNPC(+57.02)KKE	47.96	1375.62	12	-1.5	688.817	15.17	3210000	1	3524	AZP-2mkl.raw	1	TR6913|c96_g4_i9 len=630 path=[13842:0-34 15050:35-63 15044:64-64 15035:65-88 15060:89-90 15076:91-93 14771:94-114 15011:115-138 14984:139-228 15063:229-239 15078:240-246 15039:247-252 15026:253-264 15002:265-268 14971:269-362 15068:363-378 14811:379-471.:TR6913|c96_g4_i10 len=559 path=[13842:0-34 15050:35-63 15044:64-64 15035:65-88 15060:89-90 14687:91-220 15053:221-239 15048:240-246 15040:247-2…	Carbamidomethylation	C3:Carbamidomethylation:1000.00;C9:Carbamidomethylation:1000.00	3210000	#N/A	TR6913|c96_g4_i9 len=630 path=[13842:0-34 15050:35-63 15044:64-64 15035:65-88 15060:89-90 15076:91-93 14771:94-114 15011:115-138 14984:139-228 15063:229-239 15078:240-246 15039:247-252 15026:253-264 15002:265-268 14971:269-362 15068:363-378 14811:379-471.:TR6913|c96_g4_i10 len=559 path=[13842:0-34 15050:35-63 15044:64-64 15035:65-88 15060:89-90 14687:91-220 15053:221-239 15048:240-246 15040:247-2…	TR6913|c96_g4_i9|m.5198 TR6913|c96_g4_i9|g.5198 type:complete len:139 gc:universal TR6913|c96_g4_i9:41-457(+):TR6913|c96_g4_i10|m.5199 TR6913|c96_g4_i10|g.5199 type:complete len:139 gc:universal TR6913|c96_g4_i10:41-457(+)	ORF_Azemiops_Trinity_name_transcriptome_TR6913|c96_g4_i9_frame2:ORF_Azemiops_Trinity_name_transcriptome_TR6913|c96_g4_i10_frame2
IVC(+57.02)GGDNPC(+57.02)KKEVC(+57.02)EC(+57.02)D	71.98	2038.82	17	2.3	1020.42	20.46	1400000	1	6342	AZP-2mkl.raw	2	TR6913|c96_g4_i9 len=630 path=[13842:0-34 15050:35-63 15044:64-64 15035:65-88 15060:89-90 15076:91-93 14771:94-114 15011:115-138 14984:139-228 15063:229-239 15078:240-246 15039:247-252 15026:253-264 15002:265-268 14971:269-362 15068:363-378 14811:379-471.:TR6913|c96_g4_i10 len=559 path=[13842:0-34 15050:35-63 15044:64-64 15035:65-88 15060:89-90 14687:91-220 15053:221-239 15048:240-246 15040:247-2…	Carbamidomethylation	C3:Carbamidomethylation:1000.00;C9:Carbamidomethylation:1000.00;C14:Carbamidomethylation:1000.00;C16:Carbamidomethylation:1000.00	8300000	#N/A	TR6913|c96_g4_i9 len=630 path=[13842:0-34 15050:35-63 15044:64-64 15035:65-88 15060:89-90 15076:91-93 14771:94-114 15011:115-138 14984:139-228 15063:229-239 15078:240-246 15039:247-252 15026:253-264 15002:265-268 14971:269-362 15068:363-378 14811:379-471.:TR6913|c96_g4_i10 len=559 path=[13842:0-34 15050:35-63 15044:64-64 15035:65-88 15060:89-90 14687:91-220 15053:221-239 15048:240-246 15040:247-2…	TR6913|c96_g4_i9|m.5198 TR6913|c96_g4_i9|g.5198 type:complete len:139 gc:universal TR6913|c96_g4_i9:41-457(+):TR6913|c96_g4_i10|m.5199 TR6913|c96_g4_i10|g.5199 type:complete len:139 gc:universal TR6913|c96_g4_i10:41-457(+)	ORF_Azemiops_Trinity_name_transcriptome_TR6913|c96_g4_i9_frame2:ORF_Azemiops_Trinity_name_transcriptome_TR6913|c96_g4_i10_frame2
IVC(+57.02)GGDNPC(+57.02)KKEVC(+57.02)EC(+57.02)DK	65.22	2166.92	18	0.5	542.737	18.68	1130000	1	5371	AZP-2mkl.raw	2	TR6913|c96_g4_i9 len=630 path=[13842:0-34 15050:35-63 15044:64-64 15035:65-88 15060:89-90 15076:91-93 14771:94-114 15011:115-138 14984:139-228 15063:229-239 15078:240-246 15039:247-252 15026:253-264 15002:265-268 14971:269-362 15068:363-378 14811:379-471.:TR6913|c96_g4_i10 len=559 path=[13842:0-34 15050:35-63 15044:64-64 15035:65-88 15060:89-90 14687:91-220 15053:221-239 15048:240-246 15040:247-2…	Carbamidomethylation	C3:Carbamidomethylation:1000.00;C9:Carbamidomethylation:1000.00;C14:Carbamidomethylation:1000.00;C16:Carbamidomethylation:1000.00	3130000	#N/A	TR6913|c96_g4_i9 len=630 path=[13842:0-34 15050:35-63 15044:64-64 15035:65-88 15060:89-90 15076:91-93 14771:94-114 15011:115-138 14984:139-228 15063:229-239 15078:240-246 15039:247-252 15026:253-264 15002:265-268 14971:269-362 15068:363-378 14811:379-471.:TR6913|c96_g4_i10 len=559 path=[13842:0-34 15050:35-63 15044:64-64 15035:65-88 15060:89-90 14687:91-220 15053:221-239 15048:240-246 15040:247-2…	TR6913|c96_g4_i9|m.5198 TR6913|c96_g4_i9|g.5198 type:complete len:139 gc:universal TR6913|c96_g4_i9:41-457(+):TR6913|c96_g4_i10|m.5199 TR6913|c96_g4_i10|g.5199 type:complete len:139 gc:universal TR6913|c96_g4_i10:41-457(+)	ORF_Azemiops_Trinity_name_transcriptome_TR6913|c96_g4_i9_frame2:ORF_Azemiops_Trinity_name_transcriptome_TR6913|c96_g4_i10_frame2
IVC(+57.02)GGDNPC(+57.02)KKEVC(+57.02)EC(+57.02)DKAAAIC(+57.02)FR	38.47	2956.31	25	5.5	740.089	30.19	952000	1	11315	AZP-2mkl.raw	1	TR6913|c96_g4_i9 len=630 path=[13842:0-34 15050:35-63 15044:64-64 15035:65-88 15060:89-90 15076:91-93 14771:94-114 15011:115-138 14984:139-228 15063:229-239 15078:240-246 15039:247-252 15026:253-264 15002:265-268 14971:269-362 15068:363-378 14811:379-471.:TR6913|c96_g4_i10 len=559 path=[13842:0-34 15050:35-63 15044:64-64 15035:65-88 15060:89-90 14687:91-220 15053:221-239 15048:240-246 15040:247-2…	Carbamidomethylation	C3:Carbamidomethylation:1000.00;C9:Carbamidomethylation:1000.00;C14:Carbamidomethylation:1000.00;C16:Carbamidomethylation:1000.00;C23:Carbamidomethylation:1000.00	952000	#N/A	TR6913|c96_g4_i9 len=630 path=[13842:0-34 15050:35-63 15044:64-64 15035:65-88 15060:89-90 15076:91-93 14771:94-114 15011:115-138 14984:139-228 15063:229-239 15078:240-246 15039:247-252 15026:253-264 15002:265-268 14971:269-362 15068:363-378 14811:379-471.:TR6913|c96_g4_i10 len=559 path=[13842:0-34 15050:35-63 15044:64-64 15035:65-88 15060:89-90 14687:91-220 15053:221-239 15048:240-246 15040:247-2…	TR6913|c96_g4_i9|m.5198 TR6913|c96_g4_i9|g.5198 type:complete len:139 gc:universal TR6913|c96_g4_i9:41-457(+):TR6913|c96_g4_i10|m.5199 TR6913|c96_g4_i10|g.5199 type:complete len:139 gc:universal TR6913|c96_g4_i10:41-457(+)	ORF_Azemiops_Trinity_name_transcriptome_TR6913|c96_g4_i9_frame2:ORF_Azemiops_Trinity_name_transcriptome_TR6913|c96_g4_i10_frame2
IVC(+57.02)GGGTSC(+57.02)ENQIC(+57.02)EC(+57.02)D	38.75	1957.73	17	6.5	979.877	35.15	416000	1	13752	AZP-2mkl.raw	1	TR6913|c96_g4_i1 len=503 path=[13951:0-34 14953:35-63 14908:64-178 13509:179-202 14851:203-246 15040:247-252 15026:253-264 15002:265-268 14640:269-301 14968:302-320 14927:321-344 14877:345-383 15069:384-392 15084:393-397 15037:398-404 15019:405-409 14719.:TR6913|c96_g4_i12 len=439 path=[14368:0-34 14953:35-63 14908:64-178 13509:179-202 14851:203-246 15040:247-252 15026:253-264 15002:265-268 14640…	Carbamidomethylation	C3:Carbamidomethylation:1000.00;C9:Carbamidomethylation:1000.00;C14:Carbamidomethylation:1000.00;C16:Carbamidomethylation:1000.00	416000	#N/A	TR6913|c96_g4_i1 len=503 path=[13951:0-34 14953:35-63 14908:64-178 13509:179-202 14851:203-246 15040:247-252 15026:253-264 15002:265-268 14640:269-301 14968:302-320 14927:321-344 14877:345-383 15069:384-392 15084:393-397 15037:398-404 15019:405-409 14719.:TR6913|c96_g4_i12 len=439 path=[14368:0-34 14953:35-63 14908:64-178 13509:179-202 14851:203-246 15040:247-252 15026:253-264 15002:265-268 14640…	TR6913|c96_g4_i1|m.5190 TR6913|c96_g4_i1|g.5190 type:complete len:139 gc:universal TR6913|c96_g4_i1:41-457(+):TR6913|c96_g4_i13|m.5202 TR6913|c96_g4_i13|g.5202 type:complete len:139 gc:universal TR6913|c96_g4_i13:41-457(+)	ORF_Azemiops_Trinity_name_transcriptome_TR6913|c96_g4_i1_frame2:ORF_Azemiops_Trinity_name_transcriptome_TR6913|c96_g4_i13_frame2
IVC(+57.02)GGGTSC(+57.02)ENQIC(+57.02)EC(+57.02)DK	65.82	2085.82	18	1.8	1043.92	25.84	674000	1	9195	AZP-2mkl.raw	2	TR6913|c96_g4_i1 len=503 path=[13951:0-34 14953:35-63 14908:64-178 13509:179-202 14851:203-246 15040:247-252 15026:253-264 15002:265-268 14640:269-301 14968:302-320 14927:321-344 14877:345-383 15069:384-392 15084:393-397 15037:398-404 15019:405-409 14719.:TR6913|c96_g4_i12 len=439 path=[14368:0-34 14953:35-63 14908:64-178 13509:179-202 14851:203-246 15040:247-252 15026:253-264 15002:265-268 14640…	Carbamidomethylation	C3:Carbamidomethylation:1000.00;C9:Carbamidomethylation:1000.00;C14:Carbamidomethylation:1000.00;C16:Carbamidomethylation:1000.00	1540000	#N/A	TR6913|c96_g4_i1 len=503 path=[13951:0-34 14953:35-63 14908:64-178 13509:179-202 14851:203-246 15040:247-252 15026:253-264 15002:265-268 14640:269-301 14968:302-320 14927:321-344 14877:345-383 15069:384-392 15084:393-397 15037:398-404 15019:405-409 14719.:TR6913|c96_g4_i12 len=439 path=[14368:0-34 14953:35-63 14908:64-178 13509:179-202 14851:203-246 15040:247-252 15026:253-264 15002:265-268 14640…	TR6913|c96_g4_i1|m.5190 TR6913|c96_g4_i1|g.5190 type:complete len:139 gc:universal TR6913|c96_g4_i1:41-457(+):TR6913|c96_g4_i13|m.5202 TR6913|c96_g4_i13|g.5202 type:complete len:139 gc:universal TR6913|c96_g4_i13:41-457(+)	ORF_Azemiops_Trinity_name_transcriptome_TR6913|c96_g4_i1_frame2:ORF_Azemiops_Trinity_name_transcriptome_TR6913|c96_g4_i13_frame2
IVC(+57.02)GVGTFC(+57.02)EM(+15.99)Q	31.32	1415.59	12	6.7	708.806	48.07	1160000	1	19699	AZP-2mkl.raw	1	TR6913|c96_g4_i4 len=502 path=[13842:0-34 15050:35-63 15044:64-64 15035:65-88 15060:89-90 15076:91-93 15087:94-104 14757:105-131 14657:132-239 13531:240-263 14937:264-291 13785:292-315 14888:316-383 15069:384-392 15084:393-397 14961:398-451 15073:452-468.	Carbamidomethylation; Oxidation (M)	C3:Carbamidomethylation:1000.00;C9:Carbamidomethylation:1000.00;M11:Oxidation (M):1000.00	1160000	#N/A	TR6913|c96_g4_i4 len=502 path=[13842:0-34 15050:35-63 15044:64-64 15035:65-88 15060:89-90 15076:91-93 15087:94-104 14757:105-131 14657:132-239 13531:240-263 14937:264-291 13785:292-315 14888:316-383 15069:384-392 15084:393-397 14961:398-451 15073:452-468.	TR6913|c96_g4_i4|m.5192 TR6913|c96_g4_i4|g.5192 type:complete len:139 gc:universal TR6913|c96_g4_i4:41-457(+)	ORF_Azemiops_Trinity_name_transcriptome_TR6913|c96_g4_i4_frame2
IVC(+57.02)GVGTFC(+57.02)EM(+15.99)QTC(+57.02)EC(+57.02)DK	66.78	2208.86	18	3.4	1105.44	39.46	308000	1	15779	AZP-2mkl.raw	2	TR6913|c96_g4_i4 len=502 path=[13842:0-34 15050:35-63 15044:64-64 15035:65-88 15060:89-90 15076:91-93 15087:94-104 14757:105-131 14657:132-239 13531:240-263 14937:264-291 13785:292-315 14888:316-383 15069:384-392 15084:393-397 14961:398-451 15073:452-468.	Carbamidomethylation; Oxidation (M)	C3:Carbamidomethylation:1000.00;C9:Carbamidomethylation:1000.00;M11:Oxidation (M):1000.00;C14:Carbamidomethylation:1000.00;C16:Carbamidomethylation:1000.00	2000000	#N/A	TR6913|c96_g4_i4 len=502 path=[13842:0-34 15050:35-63 15044:64-64 15035:65-88 15060:89-90 15076:91-93 15087:94-104 14757:105-131 14657:132-239 13531:240-263 14937:264-291 13785:292-315 14888:316-383 15069:384-392 15084:393-397 14961:398-451 15073:452-468.	TR6913|c96_g4_i4|m.5192 TR6913|c96_g4_i4|g.5192 type:complete len:139 gc:universal TR6913|c96_g4_i4:41-457(+)	ORF_Azemiops_Trinity_name_transcriptome_TR6913|c96_g4_i4_frame2
IVDGM(+15.99)DQLP	33.37	1002.47	9	2.9	502.243	42.65	19000000	1	17246	AZP-2mkl.raw	1	TR4770|c0_g1_i1 len=2851 path=[6067:0-607 6068:608-631 6074:632-1605 6059:1606-1629 6079:1630-2433 6077:2434-2481 6073:2482-2630 6064:2631-2654 6075:2655-2675 6072:2676-2699 6057:2700-2850] [-1 6067 6068 6074 6059 6079 6077 6073 6064 6075 6072 .	Oxidation (M)	M5:Oxidation (M):1000.00	19000000	#N/A	TR4770|c0_g1_i1 len=2851 path=[6067:0-607 6068:608-631 6074:632-1605 6059:1606-1629 6079:1630-2433 6077:2434-2481 6073:2482-2630 6064:2631-2654 6075:2655-2675 6072:2676-2699 6057:2700-2850] [-1 6067 6068 6074 6059 6079 6077 6073 6064 6075 6072 .	TR4770|c0_g1_i1|m.3219 TR4770|c0_g1_i1|g.3219 type:complete len:517 gc:universal TR4770|c0_g1_i1:2730-1180(-)	ORF_Azemiops_Trinity_name_transcriptome_TR4770|c0_g1_i1_frame5
IVDLHNSLR	26.75	1065.59	9	3.5	356.206	26.57	107000	1	9577	AZP-2mkl.raw	1	TR6925|c0_g1_i1 len=1429 path=[1419:0-1428] [-1 1419 -2]			107000	Q8JI40|CRVP_GLOBL:Q7ZTA0|CRVP_AGKPI:P60623|CRVP_TRIST:B0VXV6|CRVP_SISCA:F8S0Y4|CRVP_CROAD:Q7T1K6|CRVP1_NAJAT:P84805|CRVP1_NAJKA	TR6925|c0_g1_i1 len=1429 path=[1419:0-1428] [-1 1419 -2]	TR6925|c0_g1_i1|m.5242 TR6925|c0_g1_i1|g.5242 type:5prime_partial len:278 gc:universal TR6925|c0_g1_i1:2-835(+)	ORF_Azemiops_Trinity_name_transcriptome_TR6925|c0_g1_i1_frame2
IVREYIR	34.49	947.555	7	1.5	316.86	20.46	1820000	1	6341	AZP-2mkl.raw	1	TR4770|c0_g1_i1 len=2851 path=[6067:0-607 6068:608-631 6074:632-1605 6059:1606-1629 6079:1630-2433 6077:2434-2481 6073:2482-2630 6064:2631-2654 6075:2655-2675 6072:2676-2699 6057:2700-2850] [-1 6067 6068 6074 6059 6079 6077 6073 6064 6075 6072 .			1820000	J7H670|OXLA_LACMT:P0DI84|OXLA_VIPAA:Q6STF1|OXLA_GLOHA:A8QL58|OXLA_NAJAT:K9N7B7|OXLA_CRODM:Q6TGQ8|OXLA_BOTMO:P81382|OXLA_CALRH:Q4F867|OXLA_DABSI:B5U6Y8|OXLA_ECHOC:X2JCV5|OXLA_CERCE:Q6T627|OXLA_BITGA	TR4770|c0_g1_i1 len=2851 path=[6067:0-607 6068:608-631 6074:632-1605 6059:1606-1629 6079:1630-2433 6077:2434-2481 6073:2482-2630 6064:2631-2654 6075:2655-2675 6072:2676-2699 6057:2700-2850] [-1 6067 6068 6074 6059 6079 6077 6073 6064 6075 6072 .	TR4770|c0_g1_i1|m.3219 TR4770|c0_g1_i1|g.3219 type:complete len:517 gc:universal TR4770|c0_g1_i1:2730-1180(-)	ORF_Azemiops_Trinity_name_transcriptome_TR4770|c0_g1_i1_frame5
IVSAGSDPC(+57.02)AKPR	52.98	1356.68	13	1.1	679.349	16.94	3070000	1	4544	AZP-2mkl.raw	2	TR6913|c96_g2_i1 len=902 path=[14419:0-483 14420:484-507 14952:508-539 15056:540-551 15033:552-563 14987:564-596 15012:597-627 14769:628-651 14982:652-680 14940:681-693 14754:694-831 15067:832-845 13571:846-854 13572:855-901] [-1 14419 14420 14952 15.	Carbamidomethylation	C9:Carbamidomethylation:1000.00	10400000	O13063|VSP3_TRIGA	TR6913|c96_g2_i1 len=902 path=[14419:0-483 14420:484-507 14952:508-539 15056:540-551 15033:552-563 14987:564-596 15012:597-627 14769:628-651 14982:652-680 14940:681-693 14754:694-831 15067:832-845 13571:846-854 13572:855-901] [-1 14419 14420 14952 15.	#N/A	ORF_Azemiops_Trinity_name_transcriptome_TR6913|c96_g2_i1_frame3
IVSPPVC(+57.02)G	49.11	827.421	8	1.1	414.718	33.66	19600000	1	13024	AZP-2mkl.raw	2	TR6917|c2_g2_i4 len=1525 path=[12811:0-162 12812:163-186 13156:187-364 12746:365-388 13101:389-391 13304:392-415 13285:416-454 13315:455-500 13194:501-548 13325:549-553 13316:554-554 13257:555-578 13312:579-580 13311:581-606 13318:607-609 13295:610-628 1.	Carbamidomethylation	C7:Carbamidomethylation:1000.00	20800000	Q0NZX9|VM3B2_BOTJA	TR6917|c2_g2_i4 len=1525 path=[12811:0-162 12812:163-186 13156:187-364 12746:365-388 13101:389-391 13304:392-415 13285:416-454 13315:455-500 13194:501-548 13325:549-553 13316:554-554 13257:555-578 13312:579-580 13311:581-606 13318:607-609 13295:610-628 1.	TR6917|c2_g2_i4|m.5223 TR6917|c2_g2_i4|g.5223 type:3prime_partial len:434 gc:universal TR6917|c2_g2_i4:225-1523(+)	ORF_Azemiops_Trinity_name_transcriptome_TR6917|c2_g2_i4_frame3
IVSPPVC(+57.02)GNELL	43.79	1296.67	12	-2.7	649.343	65.29	15100000	1	26972	AZP-2mkl.raw	1	TR6917|c2_g2_i4 len=1525 path=[12811:0-162 12812:163-186 13156:187-364 12746:365-388 13101:389-391 13304:392-415 13285:416-454 13315:455-500 13194:501-548 13325:549-553 13316:554-554 13257:555-578 13312:579-580 13311:581-606 13318:607-609 13295:610-628 1.	Carbamidomethylation	C7:Carbamidomethylation:1000.00	15100000	Q0NZX9|VM3B2_BOTJA	TR6917|c2_g2_i4 len=1525 path=[12811:0-162 12812:163-186 13156:187-364 12746:365-388 13101:389-391 13304:392-415 13285:416-454 13315:455-500 13194:501-548 13325:549-553 13316:554-554 13257:555-578 13312:579-580 13311:581-606 13318:607-609 13295:610-628 1.	TR6917|c2_g2_i4|m.5223 TR6917|c2_g2_i4|g.5223 type:3prime_partial len:434 gc:universal TR6917|c2_g2_i4:225-1523(+)	ORF_Azemiops_Trinity_name_transcriptome_TR6917|c2_g2_i4_frame3
K(+42.01)AIVC(+57.02)GGDN(+.98)PC(+57.02)KKEVC(+57.02)EC(+57.02)DK	43.17	2409.04	20	2.3	804.024	23.29		1	7890	AZP-2mkl.raw	1	TR6913|c96_g4_i9 len=630 path=[13842:0-34 15050:35-63 15044:64-64 15035:65-88 15060:89-90 15076:91-93 14771:94-114 15011:115-138 14984:139-228 15063:229-239 15078:240-246 15039:247-252 15026:253-264 15002:265-268 14971:269-362 15068:363-378 14811:379-471.:TR6913|c96_g4_i10 len=559 path=[13842:0-34 15050:35-63 15044:64-64 15035:65-88 15060:89-90 14687:91-220 15053:221-239 15048:240-246 15040:247-2…	Acetylation (N-term); Carbamidomethylation; Deamidation (NQ)	K1:Acetylation (N-term):1000.00;C5:Carbamidomethylation:1000.00;N9:Deamidation (NQ):1000.00;C11:Carbamidomethylation:1000.00;C16:Carbamidomethylation:1000.00;C18:Carbamidomethylation:1000.00		#N/A	TR6913|c96_g4_i9 len=630 path=[13842:0-34 15050:35-63 15044:64-64 15035:65-88 15060:89-90 15076:91-93 14771:94-114 15011:115-138 14984:139-228 15063:229-239 15078:240-246 15039:247-252 15026:253-264 15002:265-268 14971:269-362 15068:363-378 14811:379-471.:TR6913|c96_g4_i10 len=559 path=[13842:0-34 15050:35-63 15044:64-64 15035:65-88 15060:89-90 14687:91-220 15053:221-239 15048:240-246 15040:247-2…	TR6913|c96_g4_i9|m.5198 TR6913|c96_g4_i9|g.5198 type:complete len:139 gc:universal TR6913|c96_g4_i9:41-457(+):TR6913|c96_g4_i10|m.5199 TR6913|c96_g4_i10|g.5199 type:complete len:139 gc:universal TR6913|c96_g4_i10:41-457(+)	#N/A
K(+42.01)AIVC(+57.02)GGDNPC(+57.02)KKEVC(+57.02)EC(+57.02)DK	41.61	2408.06	20	2.7	603.024	23.2	2030000	1	7845	AZP-2mkl.raw	1	TR6913|c96_g4_i9 len=630 path=[13842:0-34 15050:35-63 15044:64-64 15035:65-88 15060:89-90 15076:91-93 14771:94-114 15011:115-138 14984:139-228 15063:229-239 15078:240-246 15039:247-252 15026:253-264 15002:265-268 14971:269-362 15068:363-378 14811:379-471.:TR6913|c96_g4_i10 len=559 path=[13842:0-34 15050:35-63 15044:64-64 15035:65-88 15060:89-90 14687:91-220 15053:221-239 15048:240-246 15040:247-2…	Acetylation (N-term); Carbamidomethylation	K1:Acetylation (N-term):1000.00;C5:Carbamidomethylation:1000.00;C11:Carbamidomethylation:1000.00;C16:Carbamidomethylation:1000.00;C18:Carbamidomethylation:1000.00	2030000	#N/A	TR6913|c96_g4_i9 len=630 path=[13842:0-34 15050:35-63 15044:64-64 15035:65-88 15060:89-90 15076:91-93 14771:94-114 15011:115-138 14984:139-228 15063:229-239 15078:240-246 15039:247-252 15026:253-264 15002:265-268 14971:269-362 15068:363-378 14811:379-471.:TR6913|c96_g4_i10 len=559 path=[13842:0-34 15050:35-63 15044:64-64 15035:65-88 15060:89-90 14687:91-220 15053:221-239 15048:240-246 15040:247-2…	TR6913|c96_g4_i9|m.5198 TR6913|c96_g4_i9|g.5198 type:complete len:139 gc:universal TR6913|c96_g4_i9:41-457(+):TR6913|c96_g4_i10|m.5199 TR6913|c96_g4_i10|g.5199 type:complete len:139 gc:universal TR6913|c96_g4_i10:41-457(+)	ORF_Azemiops_Trinity_name_transcriptome_TR6913|c96_g4_i9_frame2:ORF_Azemiops_Trinity_name_transcriptome_TR6913|c96_g4_i10_frame2
K(+42.01)AIVC(+57.02)GGDNPC(+57.02)KKEVC(+57.02)EC(+57.02)DKAAAIC(+57.02)FR	59.91	3197.45	27	6.3	800.376	37.15	2000000	1	14700	AZP-2mkl.raw	1	TR6913|c96_g4_i9 len=630 path=[13842:0-34 15050:35-63 15044:64-64 15035:65-88 15060:89-90 15076:91-93 14771:94-114 15011:115-138 14984:139-228 15063:229-239 15078:240-246 15039:247-252 15026:253-264 15002:265-268 14971:269-362 15068:363-378 14811:379-471.:TR6913|c96_g4_i10 len=559 path=[13842:0-34 15050:35-63 15044:64-64 15035:65-88 15060:89-90 14687:91-220 15053:221-239 15048:240-246 15040:247-2…	Acetylation (N-term); Carbamidomethylation	K1:Acetylation (N-term):1000.00;C5:Carbamidomethylation:1000.00;C11:Carbamidomethylation:1000.00;C16:Carbamidomethylation:1000.00;C18:Carbamidomethylation:1000.00;C25:Carbamidomethylation:1000.00	2000000	#N/A	TR6913|c96_g4_i9 len=630 path=[13842:0-34 15050:35-63 15044:64-64 15035:65-88 15060:89-90 15076:91-93 14771:94-114 15011:115-138 14984:139-228 15063:229-239 15078:240-246 15039:247-252 15026:253-264 15002:265-268 14971:269-362 15068:363-378 14811:379-471.:TR6913|c96_g4_i10 len=559 path=[13842:0-34 15050:35-63 15044:64-64 15035:65-88 15060:89-90 14687:91-220 15053:221-239 15048:240-246 15040:247-2…	TR6913|c96_g4_i9|m.5198 TR6913|c96_g4_i9|g.5198 type:complete len:139 gc:universal TR6913|c96_g4_i9:41-457(+):TR6913|c96_g4_i10|m.5199 TR6913|c96_g4_i10|g.5199 type:complete len:139 gc:universal TR6913|c96_g4_i10:41-457(+)	ORF_Azemiops_Trinity_name_transcriptome_TR6913|c96_g4_i9_frame2:ORF_Azemiops_Trinity_name_transcriptome_TR6913|c96_g4_i10_frame2
K(+42.01)PPHQGPRPP	48.91	1151.62	10	-2	576.816	17.91	3330000	1	5008	AZP-2mkl.raw	3	TR4845|c1_g1_i1 len=412 path=[929:0-121 933:122-339 932:340-411] [-1 929 933 932 -2]	Acetylation (N-term)	K1:Acetylation (N-term):1000.00	5840000	#N/A	TR4845|c1_g1_i1 len=412 path=[929:0-121 933:122-339 932:340-411] [-1 929 933 932 -2]	#N/A	ORF_Azemiops_Trinity_name_transcriptome_TR4845|c1_g1_i1_frame4
K(+42.01)PPHQGPRPPRPR	29.63	1560.87	13	-2.1	313.182	15.52	12500000	1	3709	AZP-2mkl.raw	1	TR4845|c1_g1_i1 len=412 path=[929:0-121 933:122-339 932:340-411] [-1 929 933 932 -2]	Acetylation (N-term)	K1:Acetylation (N-term):1000.00	12500000	#N/A	TR4845|c1_g1_i1 len=412 path=[929:0-121 933:122-339 932:340-411] [-1 929 933 932 -2]	#N/A	ORF_Azemiops_Trinity_name_transcriptome_TR4845|c1_g1_i1_frame4
K(+42.01)PPHQGPRPPRPRPKP	33.89	1883.08	16	-2	942.543	15.91	9000000	1	3948	AZP-2mkl.raw	4	TR4845|c1_g1_i1 len=412 path=[929:0-121 933:122-339 932:340-411] [-1 929 933 932 -2]	Acetylation (N-term)	K1:Acetylation (N-term):1000.00	146000000	#N/A	TR4845|c1_g1_i1 len=412 path=[929:0-121 933:122-339 932:340-411] [-1 929 933 932 -2]	#N/A	ORF_Azemiops_Trinity_name_transcriptome_TR4845|c1_g1_i1_frame4
K(+42.01)YPVKPSEEGK	47.02	1302.68	11	1.8	652.349	18.98	949000	1	5563	AZP-2mkl.raw	2	TR4770|c0_g1_i1 len=2851 path=[6067:0-607 6068:608-631 6074:632-1605 6059:1606-1629 6079:1630-2433 6077:2434-2481 6073:2482-2630 6064:2631-2654 6075:2655-2675 6072:2676-2699 6057:2700-2850] [-1 6067 6068 6074 6059 6079 6077 6073 6064 6075 6072 .	Acetylation (N-term)	K1:Acetylation (N-term):1000.00	3280000	#N/A	TR4770|c0_g1_i1 len=2851 path=[6067:0-607 6068:608-631 6074:632-1605 6059:1606-1629 6079:1630-2433 6077:2434-2481 6073:2482-2630 6064:2631-2654 6075:2655-2675 6072:2676-2699 6057:2700-2850] [-1 6067 6068 6074 6059 6079 6077 6073 6064 6075 6072 .	TR4770|c0_g1_i1|m.3219 TR4770|c0_g1_i1|g.3219 type:complete len:517 gc:universal TR4770|c0_g1_i1:2730-1180(-)	ORF_Azemiops_Trinity_name_transcriptome_TR4770|c0_g1_i1_frame5
K(+42.01)YWFYPASN(+.98)C(+57.02)QEESEQC(+57.02)	33.97	2267.88	17	8.7	756.973	73.72		1	30426	AZP-2mkl.raw	1	TR6913|c96_g4_i9 len=630 path=[13842:0-34 15050:35-63 15044:64-64 15035:65-88 15060:89-90 15076:91-93 14771:94-114 15011:115-138 14984:139-228 15063:229-239 15078:240-246 15039:247-252 15026:253-264 15002:265-268 14971:269-362 15068:363-378 14811:379-471.:TR6913|c96_g4_i10 len=559 path=[13842:0-34 15050:35-63 15044:64-64 15035:65-88 15060:89-90 14687:91-220 15053:221-239 15048:240-246 15040:247-2…	Acetylation (N-term); Deamidation (NQ); Carbamidomethylation	K1:Acetylation (N-term):1000.00;N9:Deamidation (NQ):0.00;C10:Carbamidomethylation:1000.00;C17:Carbamidomethylation:1000.00		#N/A	TR6913|c96_g4_i9 len=630 path=[13842:0-34 15050:35-63 15044:64-64 15035:65-88 15060:89-90 15076:91-93 14771:94-114 15011:115-138 14984:139-228 15063:229-239 15078:240-246 15039:247-252 15026:253-264 15002:265-268 14971:269-362 15068:363-378 14811:379-471.:TR6913|c96_g4_i10 len=559 path=[13842:0-34 15050:35-63 15044:64-64 15035:65-88 15060:89-90 14687:91-220 15053:221-239 15048:240-246 15040:247-2…	TR6913|c96_g4_i9|m.5198 TR6913|c96_g4_i9|g.5198 type:complete len:139 gc:universal TR6913|c96_g4_i9:41-457(+):TR6913|c96_g4_i10|m.5199 TR6913|c96_g4_i10|g.5199 type:complete len:139 gc:universal TR6913|c96_g4_i10:41-457(+)	#N/A
KAAAIC(+57.02)FR	31.52	935.501	8	3	312.842	20.59	380000	1	6426	AZP-2mkl.raw	1	TR6913|c96_g4_i9 len=630 path=[13842:0-34 15050:35-63 15044:64-64 15035:65-88 15060:89-90 15076:91-93 14771:94-114 15011:115-138 14984:139-228 15063:229-239 15078:240-246 15039:247-252 15026:253-264 15002:265-268 14971:269-362 15068:363-378 14811:379-471.:TR6913|c96_g4_i10 len=559 path=[13842:0-34 15050:35-63 15044:64-64 15035:65-88 15060:89-90 14687:91-220 15053:221-239 15048:240-246 15040:247-2…	Carbamidomethylation	C6:Carbamidomethylation:1000.00	380000	Q8JIG0|PA2BQ_PROFL:Q6H3C6|PA2AI_TRIST:O42187|PA2BB_GLOHA:O42188|PA2H_GLOHA:Q2YHJ5|PA2AB_TRIPE:Q6H3C5|PA2BB_TRIST:Q2YHJ2|PA2B_TRIBO:Q2YHJ7|PA2B_TRIPE:Q90Y77|PA2BY_PROFL:P86368|PA2B3_DABRR:P59071|PA2B8_DABRR:C0HK16|PA2BD_DABRR:A8CG84|PA2BS_DABSI	TR6913|c96_g4_i9 len=630 path=[13842:0-34 15050:35-63 15044:64-64 15035:65-88 15060:89-90 15076:91-93 14771:94-114 15011:115-138 14984:139-228 15063:229-239 15078:240-246 15039:247-252 15026:253-264 15002:265-268 14971:269-362 15068:363-378 14811:379-471.:TR6913|c96_g4_i10 len=559 path=[13842:0-34 15050:35-63 15044:64-64 15035:65-88 15060:89-90 14687:91-220 15053:221-239 15048:240-246 15040:247-2…	TR6913|c96_g4_i9|m.5198 TR6913|c96_g4_i9|g.5198 type:complete len:139 gc:universal TR6913|c96_g4_i9:41-457(+):TR6913|c96_g4_i10|m.5199 TR6913|c96_g4_i10|g.5199 type:complete len:139 gc:universal TR6913|c96_g4_i10:41-457(+):TR6913|c96_g4_i1|m.5190 TR6913|c96_g4_i1|g.5190 type:complete len:139 gc:universal TR6913|c96_g4_i1:41-457(+):TR6913|c96_g4_i11|m.5200 TR6913|c96_g4_i11|g.5200 type:complete le…	ORF_Azemiops_Trinity_name_transcriptome_TR6913|c96_g4_i9_frame2:ORF_Azemiops_Trinity_name_transcriptome_TR6913|c96_g4_i10_frame2:ORF_Azemiops_Trinity_name_transcriptome_TR6913|c96_g4_i11_frame2:ORF_Azemiops_Trinity_name_transcriptome_TR6913|c96_g4_i1_frame2:ORF_Azemiops_Trinity_name_transcriptome_TR6913|c96_g4_i13_frame2:ORF_Azemiops_Trinity_name_transcriptome_TR6913|c96_g4_i2_frame2
KAIVC(+57.02)GGDNPC(+57.02)KK	57.57	1445.71	13	1.7	482.912	14.9	2360000	1	3375	AZP-2mkl.raw	2	TR6913|c96_g4_i9 len=630 path=[13842:0-34 15050:35-63 15044:64-64 15035:65-88 15060:89-90 15076:91-93 14771:94-114 15011:115-138 14984:139-228 15063:229-239 15078:240-246 15039:247-252 15026:253-264 15002:265-268 14971:269-362 15068:363-378 14811:379-471.:TR6913|c96_g4_i10 len=559 path=[13842:0-34 15050:35-63 15044:64-64 15035:65-88 15060:89-90 14687:91-220 15053:221-239 15048:240-246 15040:247-2…	Carbamidomethylation	C5:Carbamidomethylation:1000.00;C11:Carbamidomethylation:1000.00	3930000	#N/A	TR6913|c96_g4_i9 len=630 path=[13842:0-34 15050:35-63 15044:64-64 15035:65-88 15060:89-90 15076:91-93 14771:94-114 15011:115-138 14984:139-228 15063:229-239 15078:240-246 15039:247-252 15026:253-264 15002:265-268 14971:269-362 15068:363-378 14811:379-471.:TR6913|c96_g4_i10 len=559 path=[13842:0-34 15050:35-63 15044:64-64 15035:65-88 15060:89-90 14687:91-220 15053:221-239 15048:240-246 15040:247-2…	TR6913|c96_g4_i9|m.5198 TR6913|c96_g4_i9|g.5198 type:complete len:139 gc:universal TR6913|c96_g4_i9:41-457(+):TR6913|c96_g4_i10|m.5199 TR6913|c96_g4_i10|g.5199 type:complete len:139 gc:universal TR6913|c96_g4_i10:41-457(+)	ORF_Azemiops_Trinity_name_transcriptome_TR6913|c96_g4_i9_frame2:ORF_Azemiops_Trinity_name_transcriptome_TR6913|c96_g4_i10_frame2
KAIVC(+57.02)GGDNPC(+57.02)KKEVC(+57.02)EC(+57.02)DK	78.19	2366.05	20	-0.6	1184.03	18.66	697000	1	5359	AZP-2mkl.raw	3	TR6913|c96_g4_i9 len=630 path=[13842:0-34 15050:35-63 15044:64-64 15035:65-88 15060:89-90 15076:91-93 14771:94-114 15011:115-138 14984:139-228 15063:229-239 15078:240-246 15039:247-252 15026:253-264 15002:265-268 14971:269-362 15068:363-378 14811:379-471.:TR6913|c96_g4_i10 len=559 path=[13842:0-34 15050:35-63 15044:64-64 15035:65-88 15060:89-90 14687:91-220 15053:221-239 15048:240-246 15040:247-2…	Carbamidomethylation	C5:Carbamidomethylation:1000.00;C11:Carbamidomethylation:1000.00;C16:Carbamidomethylation:1000.00;C18:Carbamidomethylation:1000.00	20300000	#N/A	TR6913|c96_g4_i9 len=630 path=[13842:0-34 15050:35-63 15044:64-64 15035:65-88 15060:89-90 15076:91-93 14771:94-114 15011:115-138 14984:139-228 15063:229-239 15078:240-246 15039:247-252 15026:253-264 15002:265-268 14971:269-362 15068:363-378 14811:379-471.:TR6913|c96_g4_i10 len=559 path=[13842:0-34 15050:35-63 15044:64-64 15035:65-88 15060:89-90 14687:91-220 15053:221-239 15048:240-246 15040:247-2…	TR6913|c96_g4_i9|m.5198 TR6913|c96_g4_i9|g.5198 type:complete len:139 gc:universal TR6913|c96_g4_i9:41-457(+):TR6913|c96_g4_i10|m.5199 TR6913|c96_g4_i10|g.5199 type:complete len:139 gc:universal TR6913|c96_g4_i10:41-457(+)	ORF_Azemiops_Trinity_name_transcriptome_TR6913|c96_g4_i9_frame2:ORF_Azemiops_Trinity_name_transcriptome_TR6913|c96_g4_i10_frame2
KAIVC(+57.02)GGDNPC(+57.02)KKEVC(+57.02)EC(+57.02)DKAAAIC(+57.02)FR	87.4	3155.44	27	5.8	1052.83	27.82	7370000	1	10160	AZP-2mkl.raw	5	TR6913|c96_g4_i9 len=630 path=[13842:0-34 15050:35-63 15044:64-64 15035:65-88 15060:89-90 15076:91-93 14771:94-114 15011:115-138 14984:139-228 15063:229-239 15078:240-246 15039:247-252 15026:253-264 15002:265-268 14971:269-362 15068:363-378 14811:379-471.:TR6913|c96_g4_i10 len=559 path=[13842:0-34 15050:35-63 15044:64-64 15035:65-88 15060:89-90 14687:91-220 15053:221-239 15048:240-246 15040:247-2…	Carbamidomethylation	C5:Carbamidomethylation:1000.00;C11:Carbamidomethylation:1000.00;C16:Carbamidomethylation:1000.00;C18:Carbamidomethylation:1000.00;C25:Carbamidomethylation:1000.00	167000000	#N/A	TR6913|c96_g4_i9 len=630 path=[13842:0-34 15050:35-63 15044:64-64 15035:65-88 15060:89-90 15076:91-93 14771:94-114 15011:115-138 14984:139-228 15063:229-239 15078:240-246 15039:247-252 15026:253-264 15002:265-268 14971:269-362 15068:363-378 14811:379-471.:TR6913|c96_g4_i10 len=559 path=[13842:0-34 15050:35-63 15044:64-64 15035:65-88 15060:89-90 14687:91-220 15053:221-239 15048:240-246 15040:247-2…	TR6913|c96_g4_i9|m.5198 TR6913|c96_g4_i9|g.5198 type:complete len:139 gc:universal TR6913|c96_g4_i9:41-457(+):TR6913|c96_g4_i10|m.5199 TR6913|c96_g4_i10|g.5199 type:complete len:139 gc:universal TR6913|c96_g4_i10:41-457(+)	ORF_Azemiops_Trinity_name_transcriptome_TR6913|c96_g4_i9_frame2:ORF_Azemiops_Trinity_name_transcriptome_TR6913|c96_g4_i10_frame2
KDIQTF	28.84	750.391	6	-0.4	376.203	22.26	2470000	1	7339	AZP-2mkl.raw	1	TR4770|c0_g1_i1 len=2851 path=[6067:0-607 6068:608-631 6074:632-1605 6059:1606-1629 6079:1630-2433 6077:2434-2481 6073:2482-2630 6064:2631-2654 6075:2655-2675 6072:2676-2699 6057:2700-2850] [-1 6067 6068 6074 6059 6079 6077 6073 6064 6075 6072 .			2470000	#N/A	TR4770|c0_g1_i1 len=2851 path=[6067:0-607 6068:608-631 6074:632-1605 6059:1606-1629 6079:1630-2433 6077:2434-2481 6073:2482-2630 6064:2631-2654 6075:2655-2675 6072:2676-2699 6057:2700-2850] [-1 6067 6068 6074 6059 6079 6077 6073 6064 6075 6072 .	TR4770|c0_g1_i1|m.3219 TR4770|c0_g1_i1|g.3219 type:complete len:517 gc:universal TR4770|c0_g1_i1:2730-1180(-)	ORF_Azemiops_Trinity_name_transcriptome_TR4770|c0_g1_i1_frame5
KDLQTF	28.84	750.391	6	-0.4	376.203	22.26	2470000	1	7339	AZP-2mkl.raw	1	TR5402|c0_g1_i5 len=1319 path=[2911:0-604 @2942@!:605-1039 2938:1040-1081 2943:1082-1082 2939:1083-1216 @2937@!:1217-1282 2910:1283-1318] [-1 2911 2942 2938 2943 2939 2937 2910 -2]:TR5402|c0_g1_i3 len=1326 path=[2911:0-604 @2942@!:605-1039 2938:1040-1081 2943:1082-1082 2939:1083-1216 @2937@!:1217-1282 2918:1283-1325] [-1 2911 2942 2938 2943 2939 2937 2918 -2]			2470000	#N/A	TR5402|c0_g1_i5 len=1319 path=[2911:0-604 @2942@!:605-1039 2938:1040-1081 2943:1082-1082 2939:1083-1216 @2937@!:1217-1282 2910:1283-1318] [-1 2911 2942 2938 2943 2939 2937 2910 -2]:TR5402|c0_g1_i3 len=1326 path=[2911:0-604 @2942@!:605-1039 2938:1040-1081 2943:1082-1082 2939:1083-1216 @2937@!:1217-1282 2918:1283-1325] [-1 2911 2942 2938 2943 2939 2937 2918 -2]	#N/A	#N/A
KDPGLLK	28.76	769.47	7	0.4	385.742	17.86	348000	1	4988	AZP-2mkl.raw	1	TR4770|c0_g1_i1 len=2851 path=[6067:0-607 6068:608-631 6074:632-1605 6059:1606-1629 6079:1630-2433 6077:2434-2481 6073:2482-2630 6064:2631-2654 6075:2655-2675 6072:2676-2699 6057:2700-2850] [-1 6067 6068 6074 6059 6079 6077 6073 6064 6075 6072 .			348000	P0DI84|OXLA_VIPAA:P81382|OXLA_CALRH:Q4F867|OXLA_DABSI:B5U6Y8|OXLA_ECHOC:Q6T627|OXLA_BITGA	TR4770|c0_g1_i1 len=2851 path=[6067:0-607 6068:608-631 6074:632-1605 6059:1606-1629 6079:1630-2433 6077:2434-2481 6073:2482-2630 6064:2631-2654 6075:2655-2675 6072:2676-2699 6057:2700-2850] [-1 6067 6068 6074 6059 6079 6077 6073 6064 6075 6072 .	TR4770|c0_g1_i1|m.3219 TR4770|c0_g1_i1|g.3219 type:complete len:517 gc:universal TR4770|c0_g1_i1:2730-1180(-)	ORF_Azemiops_Trinity_name_transcriptome_TR4770|c0_g1_i1_frame5
KEN(+.98)GTKLPC(+57.02)APKDIKC(+57.02)GR	61.1	2072.05	18	4.3	1037.04	20.35	253000	1	6280	AZP-2mkl.raw	2	TR6917|c2_g1_i3 len=1665 path=[12825:0-739 13198:740-788 13022:789-812 13154:813-889 13314:890-909 13263:910-928 13232:929-970 13313:971-971 13260:972-1003 13231:1004-1032 13192:1033-1056 13092:1057-1072 13145:1073-1096 13279:1097-1125 13187:1126-1178 13.:TR6917|c2_g1_i1 len=1658 path=[12688:0-739 13264:740-864 13155:865-966 13313:967-967 13260:968-999 13231:1000-1028 13192:1029-1052 13092:1053-1…	Deamidation (NQ); Carbamidomethylation	N3:Deamidation (NQ):1000.00;C9:Carbamidomethylation:1000.00;C16:Carbamidomethylation:1000.00	3160000	#N/A	TR6917|c2_g1_i3 len=1665 path=[12825:0-739 13198:740-788 13022:789-812 13154:813-889 13314:890-909 13263:910-928 13232:929-970 13313:971-971 13260:972-1003 13231:1004-1032 13192:1033-1056 13092:1057-1072 13145:1073-1096 13279:1097-1125 13187:1126-1178 13.:TR6917|c2_g1_i1 len=1658 path=[12688:0-739 13264:740-864 13155:865-966 13313:967-967 13260:968-999 13231:1000-1028 13192:1029-1052 13092:1053-1…	TR6917|c2_g1_i3|m.5219 TR6917|c2_g1_i3|g.5219 type:5prime_partial len:188 gc:universal TR6917|c2_g1_i3:1663-1100(-):TR6917|c2_g1_i1|m.5215 TR6917|c2_g1_i1|g.5215 type:5prime_partial len:187 gc:universal TR6917|c2_g1_i1:1656-1096(-):TR6917|c2_g1_i2|m.5217 TR6917|c2_g1_i2|g.5217 type:5prime_partial len:188 gc:universal TR6917|c2_g1_i2:1659-1096(-)	#N/A
KEVC(+57.02)EC(+57.02)DKAAAIC(+57.02)FR	68.23	1855.84	15	3.9	928.93	24.69	31900	1	8618	AZP-2mkl.raw	1	TR6913|c96_g4_i9 len=630 path=[13842:0-34 15050:35-63 15044:64-64 15035:65-88 15060:89-90 15076:91-93 14771:94-114 15011:115-138 14984:139-228 15063:229-239 15078:240-246 15039:247-252 15026:253-264 15002:265-268 14971:269-362 15068:363-378 14811:379-471.:TR6913|c96_g4_i10 len=559 path=[13842:0-34 15050:35-63 15044:64-64 15035:65-88 15060:89-90 14687:91-220 15053:221-239 15048:240-246 15040:247-2…	Carbamidomethylation	C4:Carbamidomethylation:1000.00;C6:Carbamidomethylation:1000.00;C13:Carbamidomethylation:1000.00	31900	Q8JIG0|PA2BQ_PROFL:O42187|PA2BB_GLOHA:O42188|PA2H_GLOHA	TR6913|c96_g4_i9 len=630 path=[13842:0-34 15050:35-63 15044:64-64 15035:65-88 15060:89-90 15076:91-93 14771:94-114 15011:115-138 14984:139-228 15063:229-239 15078:240-246 15039:247-252 15026:253-264 15002:265-268 14971:269-362 15068:363-378 14811:379-471.:TR6913|c96_g4_i10 len=559 path=[13842:0-34 15050:35-63 15044:64-64 15035:65-88 15060:89-90 14687:91-220 15053:221-239 15048:240-246 15040:247-2…	TR6913|c96_g4_i9|m.5198 TR6913|c96_g4_i9|g.5198 type:complete len:139 gc:universal TR6913|c96_g4_i9:41-457(+):TR6913|c96_g4_i10|m.5199 TR6913|c96_g4_i10|g.5199 type:complete len:139 gc:universal TR6913|c96_g4_i10:41-457(+)	ORF_Azemiops_Trinity_name_transcriptome_TR6913|c96_g4_i9_frame2:ORF_Azemiops_Trinity_name_transcriptome_TR6913|c96_g4_i10_frame2
KFWED	25.77	723.323	5	0.3	362.669	28.08	273000	1	10291	AZP-2mkl.raw	1	TR4770|c0_g1_i1 len=2851 path=[6067:0-607 6068:608-631 6074:632-1605 6059:1606-1629 6079:1630-2433 6077:2434-2481 6073:2482-2630 6064:2631-2654 6075:2655-2675 6072:2676-2699 6057:2700-2850] [-1 6067 6068 6074 6059 6079 6077 6073 6064 6075 6072 .			273000	#N/A	TR4770|c0_g1_i1 len=2851 path=[6067:0-607 6068:608-631 6074:632-1605 6059:1606-1629 6079:1630-2433 6077:2434-2481 6073:2482-2630 6064:2631-2654 6075:2655-2675 6072:2676-2699 6057:2700-2850] [-1 6067 6068 6074 6059 6079 6077 6073 6064 6075 6072 .	TR4770|c0_g1_i1|m.3219 TR4770|c0_g1_i1|g.3219 type:complete len:517 gc:universal TR4770|c0_g1_i1:2730-1180(-)	#N/A
KFWEDQGIHGGK	56.8	1400.68	12	2.3	701.351	22.32	6050000	1	7382	AZP-2mkl.raw	2	TR4770|c0_g1_i1 len=2851 path=[6067:0-607 6068:608-631 6074:632-1605 6059:1606-1629 6079:1630-2433 6077:2434-2481 6073:2482-2630 6064:2631-2654 6075:2655-2675 6072:2676-2699 6057:2700-2850] [-1 6067 6068 6074 6059 6079 6077 6073 6064 6075 6072 .			16200000	#N/A	TR4770|c0_g1_i1 len=2851 path=[6067:0-607 6068:608-631 6074:632-1605 6059:1606-1629 6079:1630-2433 6077:2434-2481 6073:2482-2630 6064:2631-2654 6075:2655-2675 6072:2676-2699 6057:2700-2850] [-1 6067 6068 6074 6059 6079 6077 6073 6064 6075 6072 .	TR4770|c0_g1_i1|m.3219 TR4770|c0_g1_i1|g.3219 type:complete len:517 gc:universal TR4770|c0_g1_i1:2730-1180(-)	ORF_Azemiops_Trinity_name_transcriptome_TR4770|c0_g1_i1_frame5
KGC(+57.02)FGLP	29.41	777.384	7	4.5	389.701	34.07	5190000	1	13222	AZP-2mkl.raw	1	TR4845|c0_g2_i1 len=1069 path=[2351:0-357 2358:358-559 2357:560-1031 2356:1032-1068] [-1 2351 2358 2357 2356 -2]	Carbamidomethylation	C3:Carbamidomethylation:1000.00	5190000	#N/A	TR4845|c0_g2_i1 len=1069 path=[2351:0-357 2358:358-559 2357:560-1031 2356:1032-1068] [-1 2351 2358 2357 2356 -2]	#N/A	#N/A
KGC(+57.02)FGLPLD	39.01	1005.5	9	6.2	503.758	51.28	25800000	1	21099	AZP-2mkl.raw	1	TR4845|c0_g2_i1 len=1069 path=[2351:0-357 2358:358-559 2357:560-1031 2356:1032-1068] [-1 2351 2358 2357 2356 -2]	Carbamidomethylation	C3:Carbamidomethylation:1000.00	25800000	#N/A	TR4845|c0_g2_i1 len=1069 path=[2351:0-357 2358:358-559 2357:560-1031 2356:1032-1068] [-1 2351 2358 2357 2356 -2]	#N/A	ORF_Azemiops_Trinity_name_transcriptome_TR4845|c0_g2_i1_frame2:ORF_Azemiops_Trinity_name_transcriptome_TR4845|c0_g1_i1_frame2
KGC(+57.02)FGLPLDRIGSTSGLGC(+57.02)	63.88	1993.97	19	3	997.996	58.93	958000	1	24323	AZP-2mkl.raw	1	TR4845|c0_g2_i1 len=1069 path=[2351:0-357 2358:358-559 2357:560-1031 2356:1032-1068] [-1 2351 2358 2357 2356 -2]	Carbamidomethylation	C3:Carbamidomethylation:1000.00;C19:Carbamidomethylation:1000.00	958000	#N/A	TR4845|c0_g2_i1 len=1069 path=[2351:0-357 2358:358-559 2357:560-1031 2356:1032-1068] [-1 2351 2358 2357 2356 -2]	#N/A	ORF_Azemiops_Trinity_name_transcriptome_TR4845|c0_g2_i1_frame2:ORF_Azemiops_Trinity_name_transcriptome_TR4845|c0_g1_i1_frame2
KGEC(+57.02)DVAESC(+57.02)TGR	61.25	1467.61	13	-0.3	734.811	15.6	2010000	1	3756	AZP-2mkl.raw	1	TR6917|c2_g1_i3 len=1665 path=[12825:0-739 13198:740-788 13022:789-812 13154:813-889 13314:890-909 13263:910-928 13232:929-970 13313:971-971 13260:972-1003 13231:1004-1032 13192:1033-1056 13092:1057-1072 13145:1073-1096 13279:1097-1125 13187:1126-1178 13.:TR6917|c2_g1_i2 len=1661 path=[12688:0-739 13264:740-864 13155:865-966 13313:967-967 13260:968-999 13231:1000-1028 13192:1029-1052 13092:1053-1…	Carbamidomethylation	C4:Carbamidomethylation:1000.00;C10:Carbamidomethylation:1000.00	2010000	#N/A	TR6917|c2_g1_i3 len=1665 path=[12825:0-739 13198:740-788 13022:789-812 13154:813-889 13314:890-909 13263:910-928 13232:929-970 13313:971-971 13260:972-1003 13231:1004-1032 13192:1033-1056 13092:1057-1072 13145:1073-1096 13279:1097-1125 13187:1126-1178 13.:TR6917|c2_g1_i2 len=1661 path=[12688:0-739 13264:740-864 13155:865-966 13313:967-967 13260:968-999 13231:1000-1028 13192:1029-1052 13092:1053-1…	TR6917|c2_g1_i3|m.5219 TR6917|c2_g1_i3|g.5219 type:5prime_partial len:188 gc:universal TR6917|c2_g1_i3:1663-1100(-):TR6917|c2_g1_i2|m.5217 TR6917|c2_g1_i2|g.5217 type:5prime_partial len:188 gc:universal TR6917|c2_g1_i2:1659-1096(-)	ORF_Azemiops_Trinity_name_transcriptome_TR6917|c2_g1_i3_frame6:ORF_Azemiops_Trinity_name_transcriptome_TR6917|c2_g1_i2_frame6
KGGKDTC(+57.02)VGDSGGPLIC(+57.02)N	43.93	1833.84	18	3.8	917.928	24.86		1	8706	AZP-2mkl.raw	1	TR4767|c1_g1_i9 len=377 path=[3174:0-43 3461:44-79 3490:80-81 3487:82-84 3484:85-105 3495:106-109 3500:110-113 3474:114-202 3508:203-215 3502:216-237 3453:238-261 3481:262-269 3498:270-278 3462:279-293 3448:294-309 3398:310-340 3370:341-341 2942:342-376].:TR4767|c1_g1_i3 len=409 path=[3144:0-111 3490:112-113 3487:114-116 3484:117-137 3495:138-141 3500:142-145 3474:146-234 3508:235-247 3502:248-26…	Carbamidomethylation	C7:Carbamidomethylation:1000.00;C17:Carbamidomethylation:1000.00		#N/A	TR4767|c1_g1_i9 len=377 path=[3174:0-43 3461:44-79 3490:80-81 3487:82-84 3484:85-105 3495:106-109 3500:110-113 3474:114-202 3508:203-215 3502:216-237 3453:238-261 3481:262-269 3498:270-278 3462:279-293 3448:294-309 3398:310-340 3370:341-341 2942:342-376].:TR4767|c1_g1_i3 len=409 path=[3144:0-111 3490:112-113 3487:114-116 3484:117-137 3495:138-141 3500:142-145 3474:146-234 3508:235-247 3502:248-26…	TR4767|c1_g1_i9|m.3216 TR4767|c1_g1_i9|g.3216 type:5prime_partial len:112 gc:universal TR4767|c1_g1_i9:377-42(-):TR4767|c1_g1_i3|m.3208 TR4767|c1_g1_i3|g.3208 type:5prime_partial len:112 gc:universal TR4767|c1_g1_i3:409-74(-):TR4767|c1_g1_i7|m.3215 TR4767|c1_g1_i7|g.3215 type:internal len:118 gc:universal TR4767|c1_g1_i7:353-3(-)	ORF_Azemiops_Trinity_name_transcriptome_TR4767|c1_g1_i9_frame4:ORF_Azemiops_Trinity_name_transcriptome_TR4767|c1_g1_i3_frame4:ORF_Azemiops_Trinity_name_transcriptome_TR4767|c1_g1_i7_frame4
KHNC(+57.02)C(+57.02)YGKVTGC(+57.02)DPK	63.27	1822.79	15	2.3	912.405	14.75	357000	1	3296	AZP-2mkl.raw	2	TR6913|c96_g4_i1 len=503 path=[13951:0-34 14953:35-63 14908:64-178 13509:179-202 14851:203-246 15040:247-252 15026:253-264 15002:265-268 14640:269-301 14968:302-320 14927:321-344 14877:345-383 15069:384-392 15084:393-397 15037:398-404 15019:405-409 14719.:TR6913|c96_g4_i12 len=439 path=[14368:0-34 14953:35-63 14908:64-178 13509:179-202 14851:203-246 15040:247-252 15026:253-264 15002:265-268 14640…	Carbamidomethylation	C4:Carbamidomethylation:1000.00;C5:Carbamidomethylation:1000.00;C12:Carbamidomethylation:1000.00	1170000	#N/A	TR6913|c96_g4_i1 len=503 path=[13951:0-34 14953:35-63 14908:64-178 13509:179-202 14851:203-246 15040:247-252 15026:253-264 15002:265-268 14640:269-301 14968:302-320 14927:321-344 14877:345-383 15069:384-392 15084:393-397 15037:398-404 15019:405-409 14719.:TR6913|c96_g4_i12 len=439 path=[14368:0-34 14953:35-63 14908:64-178 13509:179-202 14851:203-246 15040:247-252 15026:253-264 15002:265-268 14640…	TR6913|c96_g4_i1|m.5190 TR6913|c96_g4_i1|g.5190 type:complete len:139 gc:universal TR6913|c96_g4_i1:41-457(+)	ORF_Azemiops_Trinity_name_transcriptome_TR6913|c96_g4_i1_frame2
KKFWEDQGIHGGK	57.45	1528.78	13	3.4	765.399	20.37	415000	1	6293	AZP-2mkl.raw	1	TR4770|c0_g1_i1 len=2851 path=[6067:0-607 6068:608-631 6074:632-1605 6059:1606-1629 6079:1630-2433 6077:2434-2481 6073:2482-2630 6064:2631-2654 6075:2655-2675 6072:2676-2699 6057:2700-2850] [-1 6067 6068 6074 6059 6079 6077 6073 6064 6075 6072 .			415000	#N/A	TR4770|c0_g1_i1 len=2851 path=[6067:0-607 6068:608-631 6074:632-1605 6059:1606-1629 6079:1630-2433 6077:2434-2481 6073:2482-2630 6064:2631-2654 6075:2655-2675 6072:2676-2699 6057:2700-2850] [-1 6067 6068 6074 6059 6079 6077 6073 6064 6075 6072 .	TR4770|c0_g1_i1|m.3219 TR4770|c0_g1_i1|g.3219 type:complete len:517 gc:universal TR4770|c0_g1_i1:2730-1180(-)	ORF_Azemiops_Trinity_name_transcriptome_TR4770|c0_g1_i1_frame5
KKYWFYPASNC(+57.02)QEESEQC(+57.02)	65.94	2352.98	18	8	1177.51	41.19		1	16584	AZP-2mkl.raw	1	TR6913|c96_g4_i9 len=630 path=[13842:0-34 15050:35-63 15044:64-64 15035:65-88 15060:89-90 15076:91-93 14771:94-114 15011:115-138 14984:139-228 15063:229-239 15078:240-246 15039:247-252 15026:253-264 15002:265-268 14971:269-362 15068:363-378 14811:379-471.:TR6913|c96_g4_i10 len=559 path=[13842:0-34 15050:35-63 15044:64-64 15035:65-88 15060:89-90 14687:91-220 15053:221-239 15048:240-246 15040:247-2…	Carbamidomethylation	C11:Carbamidomethylation:1000.00;C18:Carbamidomethylation:1000.00		#N/A	TR6913|c96_g4_i9 len=630 path=[13842:0-34 15050:35-63 15044:64-64 15035:65-88 15060:89-90 15076:91-93 14771:94-114 15011:115-138 14984:139-228 15063:229-239 15078:240-246 15039:247-252 15026:253-264 15002:265-268 14971:269-362 15068:363-378 14811:379-471.:TR6913|c96_g4_i10 len=559 path=[13842:0-34 15050:35-63 15044:64-64 15035:65-88 15060:89-90 14687:91-220 15053:221-239 15048:240-246 15040:247-2…	TR6913|c96_g4_i9|m.5198 TR6913|c96_g4_i9|g.5198 type:complete len:139 gc:universal TR6913|c96_g4_i9:41-457(+):TR6913|c96_g4_i10|m.5199 TR6913|c96_g4_i10|g.5199 type:complete len:139 gc:universal TR6913|c96_g4_i10:41-457(+)	ORF_Azemiops_Trinity_name_transcriptome_TR6913|c96_g4_i9_frame2:ORF_Azemiops_Trinity_name_transcriptome_TR6913|c96_g4_i10_frame2:ORF_Azemiops_Trinity_name_transcriptome_TR6913|c96_g4_i2_frame2
KM(+15.99)EWYPEAAAN	39.31	1324.58	11	4.3	663.298	33.94	2200000	1	13163	AZP-2mkl.raw	1	TR6925|c0_g1_i1 len=1429 path=[1419:0-1428] [-1 1419 -2]	Oxidation (M)	M2:Oxidation (M):1000.00	2200000	#N/A	TR6925|c0_g1_i1 len=1429 path=[1419:0-1428] [-1 1419 -2]	TR6925|c0_g1_i1|m.5242 TR6925|c0_g1_i1|g.5242 type:5prime_partial len:278 gc:universal TR6925|c0_g1_i1:2-835(+)	ORF_Azemiops_Trinity_name_transcriptome_TR6925|c0_g1_i1_frame2
KM(+15.99)EWYPEAAANAER	54.13	1680.76	14	5	561.262	29.71	5200000	1	11088	AZP-2mkl.raw	1	TR6925|c0_g1_i1 len=1429 path=[1419:0-1428] [-1 1419 -2]	Oxidation (M)	M2:Oxidation (M):1000.00	5200000	Q8JI40|CRVP_GLOBL:B7FDI1|CRVP_VIPBE:Q7ZTA0|CRVP_AGKPI:Q7ZT99|CRVP_CROAT:P79845|CRVP_PROMU:Q8JI39|CRVP_PROFL	TR6925|c0_g1_i1 len=1429 path=[1419:0-1428] [-1 1419 -2]	TR6925|c0_g1_i1|m.5242 TR6925|c0_g1_i1|g.5242 type:5prime_partial len:278 gc:universal TR6925|c0_g1_i1:2-835(+)	ORF_Azemiops_Trinity_name_transcriptome_TR6925|c0_g1_i1_frame2
KM(+15.99)EWYPEAAANAERWAFR	44.77	2241.04	18	-3.1	561.266	53.87	33200000	1	22207	AZP-2mkl.raw	4	TR6925|c0_g1_i1 len=1429 path=[1419:0-1428] [-1 1419 -2]	Oxidation (M)	M2:Oxidation (M):1000.00	109000000	B7FDI1|CRVP_VIPBE	TR6925|c0_g1_i1 len=1429 path=[1419:0-1428] [-1 1419 -2]	TR6925|c0_g1_i1|m.5242 TR6925|c0_g1_i1|g.5242 type:5prime_partial len:278 gc:universal TR6925|c0_g1_i1:2-835(+)	ORF_Azemiops_Trinity_name_transcriptome_TR6925|c0_g1_i1_frame2
KMEWYPEAAANAERWAFR	31.95	2225.05	18	-6.9	557.265	58.71	570000	1	24235	AZP-2mkl.raw	1	TR6925|c0_g1_i1 len=1429 path=[1419:0-1428] [-1 1419 -2]			570000	B7FDI1|CRVP_VIPBE	TR6925|c0_g1_i1 len=1429 path=[1419:0-1428] [-1 1419 -2]	TR6925|c0_g1_i1|m.5242 TR6925|c0_g1_i1|g.5242 type:5prime_partial len:278 gc:universal TR6925|c0_g1_i1:2-835(+)	ORF_Azemiops_Trinity_name_transcriptome_TR6925|c0_g1_i1_frame2
KNEKDKDIM(+15.99)LI	31.63	1361.72	11	3	681.87	22.42	1920000	1	7435	AZP-2mkl.raw	1	TR3569|c0_g1_i1 len=284 path=[881:0-53 884:54-116 880:117-283] [-1 881 884 880 -2]	Oxidation (M)	M9:Oxidation (M):1000.00	1920000	#N/A	TR3569|c0_g1_i1 len=284 path=[881:0-53 884:54-116 880:117-283] [-1 881 884 880 -2]	#N/A	ORF_Azemiops_Trinity_name_transcriptome_TR3569|c0_g1_i1_frame6
KNEKDKDIM(+15.99)LIRL	48.75	1630.91	13	0.3	816.461	27.49	477000	1	10011	AZP-2mkl.raw	1	TR3569|c0_g1_i1 len=284 path=[881:0-53 884:54-116 880:117-283] [-1 881 884 880 -2]	Oxidation (M)	M9:Oxidation (M):1000.00	477000	#N/A	TR3569|c0_g1_i1 len=284 path=[881:0-53 884:54-116 880:117-283] [-1 881 884 880 -2]	#N/A	ORF_Azemiops_Trinity_name_transcriptome_TR3569|c0_g1_i1_frame6
KPEIQNEIVDL	33.88	1296.69	11	3.4	649.356	50.7	18200000	1	20845	AZP-2mkl.raw	2	TR6925|c0_g1_i1 len=1429 path=[1419:0-1428] [-1 1419 -2]			18200000	Q8JI40|CRVP_GLOBL:P60623|CRVP_TRIST	TR6925|c0_g1_i1 len=1429 path=[1419:0-1428] [-1 1419 -2]	TR6925|c0_g1_i1|m.5242 TR6925|c0_g1_i1|g.5242 type:5prime_partial len:278 gc:universal TR6925|c0_g1_i1:2-835(+)	ORF_Azemiops_Trinity_name_transcriptome_TR6925|c0_g1_i1_frame2
KPEIQNEIVDLH	56.32	1433.75	12	-6.2	717.879	37.35	2510000	1	14789	AZP-2mkl.raw	2	TR6925|c0_g1_i1 len=1429 path=[1419:0-1428] [-1 1419 -2]			9060000	Q8JI40|CRVP_GLOBL:P60623|CRVP_TRIST	TR6925|c0_g1_i1 len=1429 path=[1419:0-1428] [-1 1419 -2]	TR6925|c0_g1_i1|m.5242 TR6925|c0_g1_i1|g.5242 type:5prime_partial len:278 gc:universal TR6925|c0_g1_i1:2-835(+)	ORF_Azemiops_Trinity_name_transcriptome_TR6925|c0_g1_i1_frame2
KPEIQNEIVDLHNSLR	61.61	1904.01	16	7.3	477.014	41.45	5560000	1	16701	AZP-2mkl.raw	2	TR6925|c0_g1_i1 len=1429 path=[1419:0-1428] [-1 1419 -2]			18400000	Q8JI40|CRVP_GLOBL:P60623|CRVP_TRIST	TR6925|c0_g1_i1 len=1429 path=[1419:0-1428] [-1 1419 -2]	TR6925|c0_g1_i1|m.5242 TR6925|c0_g1_i1|g.5242 type:5prime_partial len:278 gc:universal TR6925|c0_g1_i1:2-835(+)	ORF_Azemiops_Trinity_name_transcriptome_TR6925|c0_g1_i1_frame2
KPEIQNEIVDLHNSLRR	38.31	2060.11	17	4.5	516.038	35.98	801000	1	14146	AZP-2mkl.raw	2	TR6925|c0_g1_i1 len=1429 path=[1419:0-1428] [-1 1419 -2]			801000	Q8JI40|CRVP_GLOBL:P60623|CRVP_TRIST	TR6925|c0_g1_i1 len=1429 path=[1419:0-1428] [-1 1419 -2]	TR6925|c0_g1_i1|m.5242 TR6925|c0_g1_i1|g.5242 type:5prime_partial len:278 gc:universal TR6925|c0_g1_i1:2-835(+)	ORF_Azemiops_Trinity_name_transcriptome_TR6925|c0_g1_i1_frame2
KPGPFLT	25.81	758.433	7	9.7	380.227	118.61		1	48316	AZP-2mkl.raw	1	TR2156|c0_g1_i3 len=1060 path=[2758:0-43 2757:44-80 2755:81-115 @2750@!:116-320 2743:321-386 2706:387-422 @2753@!:423-660 2742:661-692 2752:693-714 @2749@!:715-852 2741:853-879 2735:880-898 2677:899-922 2678:923-1059] [-1 2758 2757 2755 2750 2743 2.:TR2156|c0_g1_i1 len=1098 path=[2702:0-35 2751:36-59 2748:60-80 2757:81-117 2755:118-152 @2750@!:153-357 2743:358-423 2706:424-459 @2753@!:460-697 273…				#N/A	TR2156|c0_g1_i3 len=1060 path=[2758:0-43 2757:44-80 2755:81-115 @2750@!:116-320 2743:321-386 2706:387-422 @2753@!:423-660 2742:661-692 2752:693-714 @2749@!:715-852 2741:853-879 2735:880-898 2677:899-922 2678:923-1059] [-1 2758 2757 2755 2750 2743 2.:TR2156|c0_g1_i1 len=1098 path=[2702:0-35 2751:36-59 2748:60-80 2757:81-117 2755:118-152 @2750@!:153-357 2743:358-423 2706:424-459 @2753@!:460-697 273…	#N/A	#N/A
KPPHQ(+.98)GPRPP	47.96	1110.59	10	0.6	371.205	15.74	11800000	1	3846	AZP-2mkl.raw	2	TR4845|c1_g1_i1 len=412 path=[929:0-121 933:122-339 932:340-411] [-1 929 933 932 -2]	Deamidation (NQ)	Q5:Deamidation (NQ):1000.00	17500000	#N/A	TR4845|c1_g1_i1 len=412 path=[929:0-121 933:122-339 932:340-411] [-1 929 933 932 -2]	#N/A	#N/A
KPPHQ(+.98)GPRPPRPRPKP	46.78	1842.05	16	1.8	922.033	15.46	8390000	1	3676	AZP-2mkl.raw	1	TR4845|c1_g1_i1 len=412 path=[929:0-121 933:122-339 932:340-411] [-1 929 933 932 -2]	Deamidation (NQ)	Q5:Deamidation (NQ):1000.00	8390000	B3EWH2|AON_AZEFE	TR4845|c1_g1_i1 len=412 path=[929:0-121 933:122-339 932:340-411] [-1 929 933 932 -2]	#N/A	#N/A
KPPHQGP	42.2	759.403	7	-1.7	380.708	12.82	274000	1	2322	AZP-2mkl.raw	1	TR4845|c1_g1_i1 len=412 path=[929:0-121 933:122-339 932:340-411] [-1 929 933 932 -2]			274000	#N/A	TR4845|c1_g1_i1 len=412 path=[929:0-121 933:122-339 932:340-411] [-1 929 933 932 -2]	#N/A	ORF_Azemiops_Trinity_name_transcriptome_TR4845|c1_g1_i1_frame4
KPPHQGPR	35.07	915.504	8	-1.8	306.175	12.86	450000	1	2342	AZP-2mkl.raw	1	TR4845|c1_g1_i1 len=412 path=[929:0-121 933:122-339 932:340-411] [-1 929 933 932 -2]			450000	#N/A	TR4845|c1_g1_i1 len=412 path=[929:0-121 933:122-339 932:340-411] [-1 929 933 932 -2]	#N/A	ORF_Azemiops_Trinity_name_transcriptome_TR4845|c1_g1_i1_frame4
KPPHQGPRPP	50.57	1109.61	10	-1.4	370.877	13.8	501000000	1	2807	AZP-2mkl.raw	3	TR4845|c1_g1_i1 len=412 path=[929:0-121 933:122-339 932:340-411] [-1 929 933 932 -2]			1040000000	#N/A	TR4845|c1_g1_i1 len=412 path=[929:0-121 933:122-339 932:340-411] [-1 929 933 932 -2]	#N/A	ORF_Azemiops_Trinity_name_transcriptome_TR4845|c1_g1_i1_frame4
KPPHQGPRPPR	53.77	1265.71	11	-0.8	317.435	13.41	60100000	1	2594	AZP-2mkl.raw	5	TR4845|c1_g1_i1 len=412 path=[929:0-121 933:122-339 932:340-411] [-1 929 933 932 -2]			373000000	#N/A	TR4845|c1_g1_i1 len=412 path=[929:0-121 933:122-339 932:340-411] [-1 929 933 932 -2]	#N/A	ORF_Azemiops_Trinity_name_transcriptome_TR4845|c1_g1_i1_frame4
KPPHQGPRPPRP	33.34	1362.76	12	4.9	682.392	14.74	370000000	1	3292	AZP-2mkl.raw	5	TR4845|c1_g1_i1 len=412 path=[929:0-121 933:122-339 932:340-411] [-1 929 933 932 -2]			724000000	#N/A	TR4845|c1_g1_i1 len=412 path=[929:0-121 933:122-339 932:340-411] [-1 929 933 932 -2]	#N/A	ORF_Azemiops_Trinity_name_transcriptome_TR4845|c1_g1_i1_frame4
KPPHQGPRPPRPR	47.4	1518.86	13	-4.2	304.779	13.59	179000000	1	2683	AZP-2mkl.raw	3	TR4845|c1_g1_i1 len=412 path=[929:0-121 933:122-339 932:340-411] [-1 929 933 932 -2]			687000000	#N/A	TR4845|c1_g1_i1 len=412 path=[929:0-121 933:122-339 932:340-411] [-1 929 933 932 -2]	#N/A	ORF_Azemiops_Trinity_name_transcriptome_TR4845|c1_g1_i1_frame4
KPPHQGPRPPRPRPK	43.43	1744.01	15	-1.5	873.012	13.71	3480000	1	2741	AZP-2mkl.raw	1	TR4845|c1_g1_i1 len=412 path=[929:0-121 933:122-339 932:340-411] [-1 929 933 932 -2]			3480000	#N/A	TR4845|c1_g1_i1 len=412 path=[929:0-121 933:122-339 932:340-411] [-1 929 933 932 -2]	#N/A	ORF_Azemiops_Trinity_name_transcriptome_TR4845|c1_g1_i1_frame4
KPPHQGPRPPRPRPKP	53.4	1841.06	16	0.8	921.54	13.9	307000000	1	2863	AZP-2mkl.raw	8	TR4845|c1_g1_i1 len=412 path=[929:0-121 933:122-339 932:340-411] [-1 929 933 932 -2]			4150000000	B3EWH2|AON_AZEFE	TR4845|c1_g1_i1 len=412 path=[929:0-121 933:122-339 932:340-411] [-1 929 933 932 -2]	#N/A	ORF_Azemiops_Trinity_name_transcriptome_TR4845|c1_g1_i1_frame4
KPPVEDHC(+57.02)YY	53.32	1306.57	10	2.4	654.291	21.71	5510000	1	7039	AZP-2mkl.raw	1	TR6917|c2_g2_i4 len=1525 path=[12811:0-162 12812:163-186 13156:187-364 12746:365-388 13101:389-391 13304:392-415 13285:416-454 13315:455-500 13194:501-548 13325:549-553 13316:554-554 13257:555-578 13312:579-580 13311:581-606 13318:607-609 13295:610-628 1.	Carbamidomethylation	C8:Carbamidomethylation:1000.00	5510000	#N/A	TR6917|c2_g2_i4 len=1525 path=[12811:0-162 12812:163-186 13156:187-364 12746:365-388 13101:389-391 13304:392-415 13285:416-454 13315:455-500 13194:501-548 13325:549-553 13316:554-554 13257:555-578 13312:579-580 13311:581-606 13318:607-609 13295:610-628 1.	TR6917|c2_g2_i4|m.5223 TR6917|c2_g2_i4|g.5223 type:3prime_partial len:434 gc:universal TR6917|c2_g2_i4:225-1523(+)	ORF_Azemiops_Trinity_name_transcriptome_TR6917|c2_g2_i4_frame3
KPSC(+57.02)VVVLRC(+57.02)GGC(+57.02)C(+57.02)N(+.98)DESLTC(+57.02)TPVGK	33.02	2953.32	26	7.2	739.343	35.8		1	14057	AZP-2mkl.raw	1	TR1669|c1_g1_i1 len=1334 path=[1335:0-1333] [-1 1335 -2]	Carbamidomethylation; Deamidation (NQ)	C4:Carbamidomethylation:1000.00;C10:Carbamidomethylation:1000.00;C13:Carbamidomethylation:1000.00;C14:Carbamidomethylation:1000.00;N15:Deamidation (NQ):1000.00;C21:Carbamidomethylation:1000.00		#N/A	TR1669|c1_g1_i1 len=1334 path=[1335:0-1333] [-1 1335 -2]	TR1669|c1_g1_i1|m.1002 TR1669|c1_g1_i1|g.1002 type:complete len:146 gc:universal TR1669|c1_g1_i1:1077-640(-)	#N/A
KRPGDVF	35.92	817.445	7	3	409.731	20.37	3940000	1	6288	AZP-2mkl.raw	1	TR14748|c0_g1_i2 len=3245 path=[6830:0-44 6831:45-65 6835:66-484 6811:485-508 6837:509-568 6818:569-592 6834:593-751 6826:752-775 6839:776-1854 6833:1855-1959 6814:1960-3244] [-1 6830 6831 6835 6811 6837 6818 6834 6826 6839 6833 6814 -2]:TR14748|c0_g1_i1 len=3281 path=[6828:0-44 6838:45-101 6835:102-520 6811:521-544 6837:545-604 6818:605-628 6834:629-787 6826:788-811 6839:812-1890 6833:1891-1995 …			3940000	#N/A	TR14748|c0_g1_i2 len=3245 path=[6830:0-44 6831:45-65 6835:66-484 6811:485-508 6837:509-568 6818:569-592 6834:593-751 6826:752-775 6839:776-1854 6833:1855-1959 6814:1960-3244] [-1 6830 6831 6835 6811 6837 6818 6834 6826 6839 6833 6814 -2]:TR14748|c0_g1_i1 len=3281 path=[6828:0-44 6838:45-101 6835:102-520 6811:521-544 6837:545-604 6818:605-628 6834:629-787 6826:788-811 6839:812-1890 6833:1891-1995 …	TR14748|c0_g1_i2|m.10590 TR14748|c0_g1_i2|g.10590 type:5prime_partial len:918 gc:universal TR14748|c0_g1_i2:1-2754(+):TR14748|c0_g1_i1|m.10587 TR14748|c0_g1_i1|g.10587 type:5prime_partial len:930 gc:universal TR14748|c0_g1_i1:1-2790(+)	ORF_Azemiops_Trinity_name_transcriptome_TR14748|c0_g1_i2_frame1:ORF_Azemiops_Trinity_name_transcriptome_TR14748|c0_g1_i1_frame1
KSGPTC(+57.02)GDC(+57.02)PSAC(+57.02)DKGLC(+57.02)TNPC(+57.02)TVEN	37.07	2884.16	26	2.4	962.395	28.62		1	10579	AZP-2mkl.raw	1	TR6925|c0_g1_i1 len=1429 path=[1419:0-1428] [-1 1419 -2]	Carbamidomethylation	C6:Carbamidomethylation:1000.00;C9:Carbamidomethylation:1000.00;C13:Carbamidomethylation:1000.00;C18:Carbamidomethylation:1000.00;C22:Carbamidomethylation:1000.00		#N/A	TR6925|c0_g1_i1 len=1429 path=[1419:0-1428] [-1 1419 -2]	TR6925|c0_g1_i1|m.5242 TR6925|c0_g1_i1|g.5242 type:5prime_partial len:278 gc:universal TR6925|c0_g1_i1:2-835(+)	ORF_Azemiops_Trinity_name_transcriptome_TR6925|c0_g1_i1_frame2
KSSRNYSEILSL	26.08	1395.74	12	3.4	698.878	39.45	1310000	1	15771	AZP-2mkl.raw	1	TR14748|c0_g1_i2 len=3245 path=[6830:0-44 6831:45-65 6835:66-484 6811:485-508 6837:509-568 6818:569-592 6834:593-751 6826:752-775 6839:776-1854 6833:1855-1959 6814:1960-3244] [-1 6830 6831 6835 6811 6837 6818 6834 6826 6839 6833 6814 -2]:TR14748|c0_g1_i1 len=3281 path=[6828:0-44 6838:45-101 6835:102-520 6811:521-544 6837:545-604 6818:605-628 6834:629-787 6826:788-811 6839:812-1890 6833:1891-1995 …			1310000	#N/A	TR14748|c0_g1_i2 len=3245 path=[6830:0-44 6831:45-65 6835:66-484 6811:485-508 6837:509-568 6818:569-592 6834:593-751 6826:752-775 6839:776-1854 6833:1855-1959 6814:1960-3244] [-1 6830 6831 6835 6811 6837 6818 6834 6826 6839 6833 6814 -2]:TR14748|c0_g1_i1 len=3281 path=[6828:0-44 6838:45-101 6835:102-520 6811:521-544 6837:545-604 6818:605-628 6834:629-787 6826:788-811 6839:812-1890 6833:1891-1995 …	TR14748|c0_g1_i2|m.10590 TR14748|c0_g1_i2|g.10590 type:5prime_partial len:918 gc:universal TR14748|c0_g1_i2:1-2754(+):TR14748|c0_g1_i1|m.10587 TR14748|c0_g1_i1|g.10587 type:5prime_partial len:930 gc:universal TR14748|c0_g1_i1:1-2790(+)	#N/A
[truncated: 491 more rows]
